# Supplementary material for: EffHunter: A Tool for Prediction of Effector Protein Candidates in Fungal Proteomic Databases
Source: Biomolecules. 2020 May 4;10(5):712. doi: 10.3390/biom10050712 (PMC7277995; doi:10.3390/biom10050712)
Supplement: Supplementary file 1 [file biomolecules-10-00712-s001.zip]

Archive with 9 entries (9 files):
- Supplementay_biomolecules-704054_R/Suppl_data_set_S1.fasta
- Supplementay_biomolecules-704054_R/Suppl_data_set_S2.fasta
- Supplementay_biomolecules-704054_R/Suppl_data_set_S3.fasta
- Supplementay_biomolecules-704054_R/Suppl_data_set_S4.fasta
- Supplementay_biomolecules-704054_R/Suppl_data_set_S5.fasta
- Supplementay_biomolecules-704054_R/Table S1.xlsx
- Supplementay_biomolecules-704054_R/Table S2.xlsx
- Supplementay_biomolecules-704054_R/Table S3.xlsx
- Supplementay_biomolecules-704054_R/Table S4.xlsx
