# Supplementary material for: EffHunter: A Tool for Prediction of Effector Protein Candidates in Fungal Proteomic Databases
Source: Biomolecules. 2020 May 4;10(5):712. doi: 10.3390/biom10050712 (PMC7277995; doi:10.3390/biom10050712)
Supplement: Supplementary file 1 [file biomolecules-10-00712-s001.zip › Supplementay_biomolecules-704054_R/Suppl_data_set_S2.fasta]

>gi|996622645
MAFLRQTWTLTLKNWKIIFRHAISAIFIAFILPLALTTFFSFAKNLFVPPAVYGVSDPRHIRTLPNALDA
AASAGRHKLVFVNSGFSGGDIDKVIDQLATSVESAGKTALRRSSTTDLALDCPTNLRGVSNCYGAVVFQA
SPSEGPGDYWNYTLRSDGALRSIVIDVDSDKNDAQIYLLPLQRAVDEAIASVQAASGSGSSSVQQGPLPG
TVDEYPFTSLTQEERAVRVRINYQSAITNWMGVAFMTSVLFITYHLTGFIATERESGMIRLVDAMMPVKH
RWFSQAARIISYHAAFTVVYLPGWIIGSLVLRAGVFARTNVGIVLVYHILNGIAMASLSILASSLFKKAQ
ISGIAAVLAIILLGILAQSISYPSTAAVGVLAFLFTPCNYVYFITWMARWEREDLPADLSKVAPKSPWDI
SGIILWVFLIIQIFVYPLLGAVIESSLHGTTTKGRTIVFNPTQTQSNADEPAVRLQGFTKVYSPSPIRRL
FSFVSGPRESVRAVDGLTLDVRRGQILCLLGANGSGKSTTLDSIAGTSKLTGGTITIDGTGGLGIAPQKN
VMWDDLTVEQHIEIFNRLKSPGKGASKQEIQDLIKSIDLETKAKAVSKSLSGGQKRKLQLGMMLTGGSAV
CCVDEVSSGIDPLSRRKIWDILLAERGRRTIILTTHFLDEADLLADHIAILSKGTLRADGSSVELKDRLG
GGYRVHVTKETGMGNTPDVEGVQKKIHFDLISYIAPSSSLAAQVIRTLEANGFHDYRFSGPTIEDVFLQL
AEEIHDSKASEFIPDSGSDLNEKGIAGDVGATPQAGLQLLSGQQIGYMRQAAILFRKRTTVLKTNWIPYL
AALILPVAAAGLVTLFIKGQTQSGCAPSEERSLDQTQGFSLTDFTWKLVLGPNSQFDLNTAASVLLPVFN
AAAGSSGNGSTSGTGTDFARQLLAENATFTDSFKAFQDTVVARRVETVPGGIWLGDDSTVPTIAYMSNYN
GLLNPILSQNLLNMLLSNVTVMMAWAPFATPWQPNDGNSLQFLVYTGIALACYPGFFALYPSLERRRQVR
ALQYSNGVRVLPLWAAYLAFDFIIVLASTTLVTIIWAVSSGIWYHIGYIFLVFMLYGLTAILLAYVISLW
CKTQLSTYAWVAAGQAVLFLVYLIAYMCTITYSPVPKVDRNILVAHFVISAFAPIGSVVRAMFLVLNLFS
TACDGRQLAAYPGGILQYGGPILYLVLQSILLFGLLLWADSGSVGSSVRRLWQQKYDVPSDDGSVADEEV
TNELKRVTTTSGSDDGLRVIHLTKTFGKNTAVDNVTFGLKRSQVFALLGPNGAGKSTTISLIRGDLKPSR
NGGEILVEDQSVIHNLPAARSHLGVCPQHDALDLMTVREHLEFYARIRGVPNIHHNVNTVIHAVGLQAFS
NRMAAALSGGNARKLSLGIALMGSPSVILLDEPSSGLDAAAKRIMWKTLAAIVPGRSLLLTTHSMEEADA
LADRAGILAKRMLALGTTDDLRHRFGDALHVHLISKTAPHTTPEETAQLRNWVTSTFPGADVEEKTYHGQ
MRFSVPGKEVLEVFGGDKVSDITPADTHSSSAVGQLAVMLEEQKGALGINHFSVSPTTLDQVFLNIVGKN
NVQEEGYKEPEKKPWWRFGR

>gi|320593378
MAVVFFRQVQTLVAKNLRVVLIRHPFATFIRTLLIPIILFVFFSYAKYIFVPAAVYGIGTSRPLLSLSDA
LAIAASTGRHKVAFYNGGLSGGAIDAVIDALVPVVEAAGSKVVRLTDDNQLDTICHSSLRGVTSCYGAVL
FASSPSEGDAGIWKYTIRLDGALGAGKINIDKSDNDGEVYALPLQHALDSAIVAQQNGNSSGANAIADAA
VHEYPFTSLTSEQRREEIRINYQSAITRFLGVGFISGVIGICYHLAGFMATERETGMSTLIDAMMTTSAS
GSRWGEAQIARLVSYHVSFTMLYLPGWVIGSAVVAASVFSNTSAAIVILYHVLAGIALASMAMFGAAFFR
HSQLSGVSVTLIYLILAIVSQTISSPQSGTVIVLCLLFAPCNYVFFMTEIARFERHREAANLLHVPPGSP
WQVSGIVLWVFLIIQLFGYFLLAIYVDRYLHGTTTTGRTITVRSPDSDVDTGSTPALRLESFSKTYSPGP
LRRAFGWAKKLPEPVHAVRELTLSAGRGQILVLLGSNGSGKSTTLDAIAGTSKLTSGRISIDGTGGLGIA
PQKNVMWDDLTVEEHIRVFNRLKSPFSLASREETRQLVASVDLEMKTKALAKTLSGGQQRKLQLGMMLTG
GSAVCCVDEVSSGLDPLSRRKIWDILLAERGRRTIIMTTHFLDEADLLSDHIAVLSKGALRAEGSSAALK
ERLGGGYRIHVPKTRTSKNTVVPVNSSFDLPDVDGVVKESAFDTISYIAPSSSLAARVIRVLEAAGVADY
RFSGPTLEDVFLKLVEEVQSEEKLEADELDSTVTVSEKHLSSDKDGAVTSSEVLVRSDDGTDASSNEGRG
LKLMSGRRIGYWQQARVLFMKRVTVLKSSWLPSLAAFAIPVIAAGLVMLFVMNQGPIGCSSADQLSNDQP
ETLAESGYSVVLVAGPRAQFTDTTALLQLFTPLFSSNSSSSRSSNSSTDTSVVASLLRNVTLADNFTHFN
QLIMKKRRSIGPAGLWLGDDSSPPTLAYRANSQDQVSSLYGQNILDALLANTSISVSYTSFAIPWSPDTG
KTLQLLVYVSLACAAYVGFFSLYPNLERRRNVRGLQYSNGVSALPLWMAYVSFDLGIVLLSSALVAILFA
ALSSIWYHVGYMFIIFTLYGLASAPLAYFVSLFCSSQLSAYAFTAAIQAVIFLVYMIAYLCTITYAPVNH
IDSYLLVVHFVVSAVSPIGSLVRALFVSLNLFSVSCSGKELSQHPGSITLYGGPILYLFVQAFVYFGLVL
WFDSGDVGATLHQMAIRVKRHKARRREAADVEEEEGQEEEASKKEGLQVTHVTKTFKNNTAVDNVSFSVG
HGEVFALLGPNGAGKSTTISMIRGDIKPDDGDVFVEGASVQRQLGAARGGLGVCPQFDAVDQMTVREHLR
FYAQVRGITDVAHNVQAVMQAVGLAALGDRQAQALSGGNKRKLSLGIALMGNPAVVLLDEPSSGLDAAAK
RIMWRTLAATSPGRSILLTTHSMEEADALAGRAGILARRMLAAGVTEELRSRFGSRLYVHVVCRGAPHTP
EAETERLRRWAAAVFPGAEVEEQTYHGQMRFAIPVVNGQLVEDDTATEKPVRATSAVGRLVVLLDEQREA
LGIDHFSVSPTTLDQVFLTIVGRHNVQEEGYRQEELAAVKRKWWKLGLRD

>gi|930149726
MAVVFFRQVQTLVAKNLRVVLIRHPFATFIRTLLIPIILFVFFSYAKYIFVPAAVYGIGTSRPLLSLSDA
LAIAASTGRHKVAFYNGGLSGGAIDAVIDALVPVVEAAGSKVVRLTDDNQLDTICHSSLRGVTSCYGAVL
FASSPSEGDAGIWKYTIRLDGALGAGKINIDKSDNDGEVYALPLQHALDSAIVAQQNGNSSGANAIADAA
VHEYPFTSLTSEQRREEIRINYQSAITRFLGVGFISGVIGICYHLAGFMATERETGMSTLIDAMMTTSAS
GSRWGEAQIARLVSYHVSFTMLYLPGWVIGSAVVAASVFSNTSAAIVILYHVLAGIALASMAMFGAAFFR
HSQLSGVSVTLIYLILAIVSQTISSPQSGTVIVLCLLFAPCNYVFFMTEIARFERHREAANLLHVPPGSP
WQVSGIVLWVFLIIQLFGYFLLAIYVDRYLHGTTTTGRTITVRSPDSDVDTGSTPALRLESFSKTYSPGP
LRRAFGWAKKLPEPVHAVRELTLSAGRGQILVLLGSNGSGKSTTLDAIAGTSKLTSGRISIDGTGGLGIA
PQKNVMWDDLTVEEHIRVFNRLKSPFSLASREETRQLVASVDLEMKTKALAKTLSGGQQRKLQLGMMLTG
GSAVCCVDEVSSGLDPLSRRKIWDILLAERGRRTIIMTTHFLDEADLLSDHIAVLSKGALRAEGSSAALK
ERLGGGYRIHVPKTRTSKNTVVPVNSSFDLPDVDGVVKESAFDTISYIAPSSSLAARVIRVLEAAGVADY
RFSGPTLEDVFLKLVEEVQSEEKLEADELDSTVTVSEKHLSSDKDGAVTSSEVLVRSDDGTDASSNEGRG
LKLMSGRRIGYWQQARVLFMKRVTVLKSSWLPSLAAFAIPVIAAGLVMLFVMNQGPIGCSSADQLSNDQP
ETLAESGYSVVLVAGPRAQFTDTTALLQLFTPLFSSNSSSSRSSNSSTDTSVVASLLRNVTLADNFTHFN
QLIMKKRRSIGPAGLWLGDDSSPPTLAYRANSQDQVSSLYGQNILDALLANTSISVSYTSFAIPWSPDTG
KTLQLLVYVSLACAAYVGFFSLYPNLERRRNVRGLQYSNGVSALPLWMAYVSFDLGIVLLSSALVAILFA
ALSSIWYHVGYMFIIFTLYGLASAPLAYFVSLFCSSQLSAYAFTAAIQAVIFLVYMIAYLCTITYAPVNH
IDSYLLVVHFVVSAVSPIGSLVRALFVSLNLFSVSCSGKELSQHPGSITLYGGPILYLFVQAFVYFGLVL
WFDSGDVGATLHQMAIRVKRHKARRREAADVEEEEGQEEEASKKEGLQVTHVTKTFKNNTAVDNVSFSVG
HGEVFALLGPNGAGKSTTISMIRGDIKPDDGDVFVEGASVQRQLGAARGGLGVCPQFDAVDQMTVREHLR
FYAQVRGITDVAHNVQAVMQAVGLAALGDRQAQALSGGNKRKLSLGIALMGNPAVVLLDEPSSGLDAAAK
RIMWRTLAATSPGRSILLTTHSMEEADALAGRAGILARRMLAAGVTEELRSRFGSRLYVHVVCRGAPHTP
EAETERLRRWAAAVFPGAEVEEQTYHGQMRFAIPVVNGQLVEDDTATEKPVRATSAVGRLVVLLDEQREA
LGIDHFSVSPTTLDQVFLTIVGRHNVQEEGYRQEELAAVKRKWWKLGLRD

>gi|406865021
MAFFKQTWTLTRKNLLIAFNRSPRSSIFRAFLLPVFLIAFLSFARNLFVSPSSYGIGTANPIRTLAEGIN
AAGGGRNTLALVNNGLVGGDVARVIDALAVAATAAGATVARLTTDTELLETCRSSLRGATSCYGAVVFIS
SPTEGPGGRWNYTLRADGALGDEFYYDRTTNDAQIYLLPLQRAVDTAIAGLADTTTAQAALPATGLEYPY
TSLTEDQRETKIRVDFQASIINALAVAFLIGMVGITYHLTGFIASERELGMSQLIEAMMPNLRRWQPQAA
RFVSYHLAFDIIYLPGWIILSIILSIGLFAETSVIILVIYHILAGLSLASFSILGASFFKKAQLSGFSVT
LATLMLGVLGQVFKPTSSVPVAILGLLFAPCNYVFFLVFMARFERQEMATDLLSAAPRNPWSLPGIVLWV
FLIIQIFAYPILGAMVERALYGTTSKGRTVTGQNLETEADDSSSETVQLQGFTKHYQPSWLSRKFAGITK
NPTATVVAVNDLTLSARKGQICVLLGANGSGKSTTLDAIAGLNQVTSGTIKVDGTGGIGYAPQKNVLWDD
LTVEEHIRIFNRLKSAGKHDSKDSLRSLISAIDLDKKINSRSKTLSGGQKRKLQLGMMFTGGSAVCCVDE
VSSGLDPLSRRKIWDILLAERGSRSIILTTHFLDEADLLADQIAILSKGTLRAQGSSVELKNQYGGGYRI
YLPAGSGHEQVPAMEGVASREVFGQMVYSAPTSSQAAQIIRRLESGGVTDYQLSGPTIEDVFLLLAEEAR
AESTGLLEKETDSESEKKIGTTTKATAEPSRKLELHTGKTIGLSQQVWVLFRKRYTILRRNYLPYVAALL
LSVIAAALVTLLLDDFEAVGCSPEAGVTISDVESLAGQSRYSLVVGPSSRFTNATLTSLYAPLVPSQQQI
QLVDSLAEFNAYIGQNFANVTPGGFFIDGSQTTLAYKGNGDFYTSIFAQNLMDVALSNTTIGIQYAPFDL
PLADNTGKALQLVIYFGLAMAAYPAFFSLYPTIERTMHIRGLQYSNGVRPLPLWLAYLAFDFLFVLLSSA
LTVIIFAAASSAWYYVGYLFVVFMLFGLVSTLLSYVVSLFAKSQLSAFAFVAAGQALMFLIYFIAYLATL
TYAPLHKVDDYLRVVHFAIAVITPMGSLIRSLFLALNIFSTTCSGRNLASYPGGILQYGGPILYLVLQAF
ALFACLMWHDSGSVMAWYRRLRKSTVKPDREDLPTDEEPAEELDRVSGSEDGLRVQHLTKSFGPLTAVDN
LSFGIKRSEVFALLGPNGAGKSTTISLIRGDIRPSKNGGNIFVENVEINQNRAEARSHLGVCPQHDAIDQ
MTVVEHLRFYARVRGVPDVEHNVREVIRAVGLDAFTSRMAADLSGGNKRKLSLGIALIGNPTVLLLDEPS
SGMDAASKRIMWKTLAAIVPGRSLLLTTHSMEEADALANRAGIMAKRMLAMGSSDYLRHKHADAHYIHLV
LKSAPHTSPEEVSSVRSWILHEFPGADIEEHTYHGQIRFSVPVQRPDAGNVDVDEIQGEVGPNGVGALIM
TLEDQREKLGLEHYSVSPTTLDEVFLTIVQKHKVEEEGYSAGEKTKKPKWNLFSRWMKK

>gi|597577337
MAFFKQTWTLTRKNLLIAFNRSPRSSIFRAFLLPVFLIAFLSFARNLFVSPSSYGIGTANPIRTLAEGIN
AAGGGRNTLALVNNGLVGGDVARVIDALAVAATAAGATVARLTTDTELLETCRSSLRGATSCYGAVVFIS
SPTEGPGGRWNYTLRADGALGDEFYYDRTTNDAQIYLLPLQRAVDTAIAGLADTTTAQAALPATGLEYPY
TSLTEDQRETKIRVDFQASIINALAVAFLIGMVGITYHLTGFIASERELGMSQLIEAMMPNLRRWQPQAA
RFVSYHLAFDIIYLPGWIILSIILSIGLFAETSVIILVIYHILAGLSLASFSILGASFFKKAQLSGFSVT
LATLMLGVLGQVFKPTSSVPVAILGLLFAPCNYVFFLVFMARFERQEMATDLLSAAPRNPWSLPGIVLWV
FLIIQIFAYPILGAMVERALYGTTSKGRTVTGQNLETEADDSSSETVQLQGFTKHYQPSWLSRKFAGITK
NPTATVVAVNDLTLSARKGQICVLLGANGSGKSTTLDAIAGLNQVTSGTIKVDGTGGIGYAPQKNVLWDD
LTVEEHIRIFNRLKSAGKHDSKDSLRSLISAIDLDKKINSRSKTLSGGQKRKLQLGMMFTGGSAVCCVDE
VSSGLDPLSRRKIWDILLAERGSRSIILTTHFLDEADLLADQIAILSKGTLRAQGSSVELKNQYGGGYRI
YLPAGSGHEQVPAMEGVASREVFGQMVYSAPTSSQAAQIIRRLESGGVTDYQLSGPTIEDVFLLLAEEAR
AESTGLLEKETDSESEKKIGTTTKATAEPSRKLELHTGKTIGLSQQVWVLFRKRYTILRRNYLPYVAALL
LSVIAAALVTLLLDDFEAVGCSPEAGVTISDVESLAGQSRYSLVVGPSSRFTNATLTSLYAPLVPSQQQI
QLVDSLAEFNAYIGQNFANVTPGGFFIDGSQTTLAYKGNGDFYTSIFAQNLMDVALSNTTIGIQYAPFDL
PLADNTGKALQLVIYFGLAMAAYPAFFSLYPTIERTMHIRGLQYSNGVRPLPLWLAYLAFDFLFVLLSSA
LTVIIFAAASSAWYYVGYLFVVFMLFGLVSTLLSYVVSLFAKSQLSAFAFVAAGQALMFLIYFIAYLATL
TYAPLHKVDDYLRVVHFAIAVITPMGSLIRSLFLALNIFSTTCSGRNLASYPGGILQYGGPILYLVLQAF
ALFACLMWHDSGSVMAWYRRLRKSTVKPDREDLPTDEEPAEELDRVSGSEDGLRVQHLTKSFGPLTAVDN
LSFGIKRSEVFALLGPNGAGKSTTISLIRGDIRPSKNGGNIFVENVEINQNRAEARSHLGVCPQHDAIDQ
MTVVEHLRFYARVRGVPDVEHNVREVIRAVGLDAFTSRMAADLSGGNKRKLSLGIALIGNPTVLLLDEPS
SGMDAASKRIMWKTLAAIVPGRSLLLTTHSMEEADALANRAGIMAKRMLAMGSSDYLRHKHADAHYIHLV
LKSAPHTSPEEVSSVRSWILHEFPGADIEEHTYHGQIRFSVPVQRPDAGNVDVDEIQGEVGPNGVGALIM
TLEDQREKLGLEHYSVSPTTLDEVFLTIVQKHKVEEEGYSAGEKTKKPKWNLFSRWMKK

>gi|758998155
MAIFSQTWTLTRKNLLIVLNRHTNATIIRAFVLPVLVVAFLSFAKNLFVPYAVFGISKVHPVRSLSDGLQ
ASSGTGRNTVAFVNNGLRGGEIDRVIQELATVVRDAGKNASIAESEQDLIWTCRASLRGVTPCYGAVVFY
SSPDEGSGGIWNYTLRADSALGTGKINVDKDDNDAQVYMLPLQRAVDAAITRNGQQKLPEEQDEYPFTSL
TKEERADRVRQLYQKTIYNVLGVTFLISVIGVCYHLVGFMASERETGMSTLVEAMMFTKRTWEGQAARLL
SYHLGFTLLYLPGYIVSSIIMWAAVFRTSSVGILIIYHILAGLSLASFSILGAAFFKKAQLSGISIVILY
ILLGVIAQIITAPKTATVVVLSLLFMPCNYTYFIAYLARFEAKDMATNLGKSAPDSPSQVAGIVFWIFLI
VQIFAYPILGAIIERYLHGTTSSTRNIAYGENSELGPDNAVQLDGFTKIYKPGPFRNMFSFLSKPREPVI
AVNGLTLTARRGQILVLLGANGSGKSTTLDIIAGINKLSSGSITVDGTGGLGIAPQKNVLWDELTVEEHL
RIFNRLKSPNQLATKEDILELISGVDLAQKVDARSGTLSGGQKRKLQLGMMLTGGSAVCCIDEVSSGIDP
LSRRKIWDILLAERGHRTMILTTHFLDEADLLADHIAIMSKGTLRAEGSSVELKNRMGGYRIHLNNAKYI
SNSPNVSGVQKKVSPEEITYIASTSAAAAQVIKELAVAGISDYRFSGPTIEDVFLSLAEEVRAEDGARLD
QFQSTAAVLGAQRSTEKQSSTEMVNNAPVDDTTKPSLNLLSGQRIGYFKQGVVLFRKRMTILKRNWFPTL
AAFAIPIIAAGLVTLFVMGKDPVGCSPADQSSRRVATNLFASDFDLFMIAGPSDKFSANNLARLFAPIYM
ATQDNATSSGNSPGIGMNPLDLFKNITLVDTVDEFNSAVVQYRKNITPAAVWLGEDNSVPTMTYRSDSVE
MFTAWFGQWITDMMLSNTTIASQFVNFDIPFAPDTGKSLQMLVYMSLALCAYPGFFALYPNVERRSFVRG
LQYSNGVRPLPLWLAYTTFDFLIVLVASAIMTALLAGLASVWHHVGYLFIIFVLYGLASILLAYVISLWS
NNQLSAYAFTAGGQVVMFLIYLIAYMCTITYGPVDRVDDMLVVVHFVVAIFAPIGSLTRALFIALNLFST
ACDGDKLASYPGGILQYGGPILYLILQSIILFILLVWVDAGNPCSTLKQLFKRKPRSAPPTVAQEADGIS
DEEVAHELVRVKSTATGSGVAGTNNTDGLQVVNLTKTFGRNTAVDNVTFGIPHGQVFALLGPNGAGKSTT
ISIIRGDVKPDYNSGGDVFVEQSSVARSLAAARSHLGVCPQFDAVDTMTVLEHLRFYARVRGIPASGIEY
NVEQVIRAVGLTQFRDRMARALSGGNKRKLSLGIALMGNPTVVLLDEPSSGLDAAAKRIMWRTLAETVPG
RSILLTTHSMEEADALAGRAGILAKRMLAMGSVDSLRKRFGDTLHVHLVCRGAPRTSDARIAQIHAWVES
TFGSAAAMEGKTYHGQMRFSVPAAVVLSLTTGIINQRADKGMAAEEIRETETQQSTTSAIGKLVVLLEEQ
REELGVEHFSVSPTTLDQVFLEVVGRHNVREEGYAAPEEGKKRGLKRWFKRS

>gi|815884987
MIFLRQVWTLFLKNILITLVRPWFTTSIRAFILPVIFVAFLSYARNLFIPPAEFGIGEPTPVRSLPDALG
AVSGGRDKVVFVNNGFTGGAIDRVIARVAEPVRSGGKNVEILSSPDQLADACKSTLLGTSYCIAAAVFYS
SPTEGPDEKWNYTLKADGSLGGGKIRTTDIDNDAEIYIIPFQHAVDWAIASVDDTNDGGLPQQEVLEYPY
TSKTAEERRQTIRIRYMGAIIDILAIAFLIGIVGVTYQLTGLVAAERELGMSQLIDCMMPNNALWQAQAA
RSVAAHLALDAIYAPGWIVIAIILSLGVFSNTSPGILLIFHLLAGLSLSSFSLFGASFFKRAQLSGISVT
IACLLLGIISQIVGPESNGGVAILSLLFPPMNYINFTILMARWERQNLPTNMVKSAPESPWTIPGIAFWI
FLIIQILVYPILGAWIERLFYGTQCKDRKTTRSNETTTAVSLNRFTKIYRPNWFYRNIGPMLGSRRQEVL
AVDDLTLEVGKGEIMVLLGANGSGKSTTLDAISGLSKISAGQVAVNYTETGGGFGLCPQRNVLWDRLTVL
EHVRIFNSLKAANKVDTKERLLELITACDLDKKTTAQSRTLSGGQKRKLQLAMMFTGGSSVCCVDEVSSG
LDPISRRKIWDILLAERGERTILLTTHFLDEADLLADHIAILSKGSLKVTGSSVELKDRLGSGYRVHVYH
GPGPEKSFVSTFRSVPSEQQNDHIVYSLPDSSDAAIFVMELERLEISDYSVSGPTIEDVFLKVAEEVQLR
PILPKDEKFSDVKESQQTLDLLTGKRIGMARQTWVLFCKRATILRRNWLPYLAAFFIPIIAAGLVTLFLK
NFKRPGCSGPGTTLEFDIESLLSQVDLQLVIGPANRVTPSSIGEFASSLPGSSSPNFNASILNNTHIVNT
LEEFNNYIDNNFRNVTPGGFFLGDESSPPTFAWKGNGDISLPVIVQNAMDNLLTNVSISTQYQSFELPFA
ENSGQALQLIVYFGLALSVYPAFFSLYLTVERLRNVRALHYSNGVRSFPLWLAYLCFDSLIVLAVSVLVI
IIFRGVSDTWYYPGYLFVVLLLYGIAATLFAYVISLLAKSQLAAFAFSAGAQAVMFLLYFIAYMSVLTYA
PTTRVNSLITTMHFVIAALAPIGNVTRSMFTALNIFSTLCRGKEVASYPGEIKLYGGPILYLVLQSIFLF
GLLIWWDSGPVLRRFRKETKEEDPEEDLSGDEDLNNELTRVSSSSDGLRVLHLTKSFGKFVAVQDVTFGV
ARGEVFALLGPNGAGKSTTISLIRGDIQPSRKGGEVFVENVSVTKQRATARAHLGVCPQFDAMDQMTVLE
HLRFYARIRGISDVEHNVSEIIWAVGLHPFRHRMAAKLSGGNKRKLSLGIALMGNPTVLLLDEPSSGMDA
ASKRIMWRTLAAVVPGRSLVLTTHSMEEADALAKRAGIMAKRMLALGTTDYLRKRHGNAYHVHIVHKSAP
HTSDEDMEKVRRWIIDHLPGASVEQKTYHGQLRFSVQAFNSHSDAVSSVNSRSDDPDRIVHSFGDAGESK
KPTDGLPASSNSAMNRESVSVGRVFSLLEANRLDLGIEFYSVSQTTLDQVFLSIVGKHYVGEDGEVS

>gi|992084042
MANLKLFFRQIWTLTLKNLLLVLVRPVFTTVLRALVLPVIFTAFISYARNLFIEPATYGIGDPTPLQPLS
DSLHAITGGRDKLVFVHNGLLGGPIEKVIDSVTNSIQPNQDQVYPRLLSSENELQELCRTSLSGVSTCIA
AAVFYSSPTEGPYGIWNYSIRTDAALGAGIHVDNHKNDQEIYLLPFQHSIDRAIAQANTSTDQNALPNEI
MEYPFTSLTQEERRDEIRVNYMGAVINIMAIAIFIGIVGVTYQLTGLVAMERELGMSQLIDCMMPNESRW
QSQAARFIAAHLALDMVYGIGWIIMGAILKYGIYSRTSAGITIVYNILEGLALSSFSIFGASFFKRAQLS
GISVVIACLLLGVIAQMVPARTNGAVVILGLLFPPMNYVYFLIFMARWERQGLATDLVHAAPENPWSLPG
IALWILLIIQILVYPLLAAMVERILYSTASKGRKATSTATSTNALGLQNFTKSYKPGWFYRNIATRFGST
RQSVLAVNDLSMDVKKGQIMVLLGANGSGKSTTLDAIAGLTKISAGEINIDYGAEGGRFGLCPQKNVLWD
TLTVKEHVKIFNRLKATEKVDTEHQLLELLHDCDLDKKVKSYTRTLSGGQKRKVQLAMMFTGASSVCCVD
EVSSGLDPISRRKIWDILLAERGSRTILLTTHFLDEADLLADHIAILSKGVLKAQGSSVELKHRLGSGYR
IHVLNMPGAALSHVFHDIPQETHFEETVYTVPTSAEAASLISRLEQEGVTEYRVAGELDSQKSRDTVVEN
AQAETQPPEKQGKEDVHQELQLLTGQRISMALQAWYLFRKRATILRRNPLPYVAALLIPVIAAGLVTLFL
KDVTLAGCSAGSTIRVPKPQSLQSLQSLDDFQIVLGPSSRVSNATLESFVSSLSGSGEAITRTPETYFHV
VDSLSEFEDYIKHNFHNVTPGGFYLGDASSSPTLAWKGDNGDFPLAAVIQNIFHRLLTDMPINLQFQYFG
IPLQPNAGKILQLIIYFGLAMSVYPALFALYPTVERLRNVRALHFSNGVRGASLWLAYVGFDFSIVVITS
VLAIIIFRAVSDVWYNPGYLFVVFFLYGLCSTLLSYFVSLFSRSQLAAFAVAAGSQCVLFLIYLIAYMCI
QTYSPTDKTKSYINIAHFTIGLISPSGNLLRALFVALNVFSILCRGREVASYPGEITLYGGPILYLIVQS
FILFGLLLWFDGGSILSLLRSKSKPNDEEEKYALDKDTNPEKSQSTNPNPNNGLRVRHLTKAFHKFTAVE
DITFSVSKGEVFALLGPNGAGKTTTISLIRGDTPPSRNGGDIFVDNISVLRHRASARSHLGVCPQFDAMD
QMTVLEHLTFYARIRGVPDVPHNVNEVIRAVGLTPFKHRMALTLSGGNKRKLSLGIALMGNPTVLLLDEP
SSGMDAASKRVMWKTLAAVASGRSIVLTTHSMEEADALAHRAGIMAKRMLALGTTDSLRSNYGNRYHVHL
VHRLAPHTSEEDMQRIRTWVGQNLLGAVIEEKTYHGQLRFTVPATGSESTESDDYDGDTMSPSEVDMDTI
KGGRDTGNNSIVKLFSHLEESKEELGVQFYSVSQTTLDQVFLTIVGQHNIAEEGSGQISSAKE

>gi|340515707
MADPEKSSVEAQSAPTSSHGASSDVDVTLSSRDGQKPETHVDLKKVDSKLPSAPAPKADDLDELYAHLPA
DQAEILKRQVYTPEIKAGIKAVYRYASRTDLAIIFVSAICAIASGAAIPMMTIIFGRLQGVFQDYFYSGG
DMTYHQFVNEMSKFVLYFVYLAIGDFVVTYITTVGFIYTGEHIAAKIREHYLESCMRQNIGFFDKIGAGE
VTTRITADTNLIQDGISEKVSLTLAALATFFTAFIIGFINYWKLTLILSCTVFALVLNASLLGRVMLKNN
KASLEAFALGGSMADEVLSSVRNAIAFGTQDRLAKQYDVHLQKAEKYGSRVKGSMGVMIAGMMGILYLNY
GLAFWQGSKFLVEGIIPLSKVLTIMMSIMIGAFQLGNVTPHIQAFTTALAAAAKIFNTIDRVSPLDPTED
KGEKLSDFQGNIRLENVEHIYPSRPEVKVMNGVTLDIPAGKTTALVGASGSGKSTIVGLVERFYDPVGGK
VYLDGHDISKLNLKWLRQQMALVSQEPTLFGTTIYHNIRYGLIGTPDENASEEKQRELVIAAAVKANAHD
FISALPEGYETNVGERGFLLSGGQKQRIAIARAVVSNPKILLLDEATSALDTKSEGVVQAALEAASQGRT
TITIAHRLSTIKDAHNIVVMSKGSIVEQGTHDELLEKKGAYYNLVSAQNIAVSQETTEEDDEIAEKEEML
IRKQTTNKEEYEADPDDDIAAKLDRTATQKSASSIALQKRKQEEEKEYSLWTLIKVIASFNAPEWKFMLI
GLVFSAICGGGNPTSAVFFAKQIVTLSQPITPENRHHVKKTSDFWSAMYLMLGIVQFLAFASQGILFAIC
SERLVHRVRDRAFRAMLRQDVAFFDKDENTAGALTSFLSTETTHVAGLSGATLGTLLMMSTTLITAIVLS
ISIGWKLSLVCVATIPVLLGCGFFRFWLLAHFQRRSKAAYAASATFASEAISAIRTVAALTREHDVLRQY
QESLAEQQRRSLRSVLKSSLLYAASQSFSFLVFALGFWYGGTLIGKGEYNMFQFFLCFMAVVFGAQSAGS
IFSFAPDMGKAHHAAKELKVLFDRKPAIDTWSEEGMPVTEVEGSIEFRDVHFRYPTRPEQPVLRGLNLTI
QPGQYVALVGASGCGKSTTIALLERFYDPLSGGVYVDGKEISSLNLNDYRSFIALVSQEPTLYQGTIKEN
ILLGSSDPNVTDEAVEFACREANIYDFIMSLPEGFNTIVGSKGALLSGGQKQRIAIARALIRSPKILLLD
EATSALDSESEHVVQAALDKAAKGRTTIAVAHRLSTIQKADIIYVFNQGRIVEAGTHSELMRKNGRYAEL
VNLQSLAKHN

>gi|1033919669
MKDNNILVLYPPFILYYLFQPSPHWLSTPLRALFLPLLFVIFLSYSGNLFFPSSQFGIGEPRPVRTLSNA
IDGASGGRNRIVLVNSGFSGGEIDLVIKNVTAPLRDLDIEVKTFQTENELRTECRGSFRGSSRCICAAVF
YASPSEGSGGRWNYSIRADGVLGTKINTKAGDNDAQIYTLPLQHSIDFAISRLGALKSSNGGSSSKTIFE
YPFTARTHEQQQDDIHSKYMNNVVNILAVAFYISMVGVLYQTTGLIATERETGMAALLDTMMPNQSRWQR
QMIRLTSHHLSFVIVYGPGWVGMGTILGAVAFRETSVIIPIVFNTLSGLSLTSFAVFTGVFFRKAQLSGI
LAVILSLVLAILAQVSGKVTTWVMAVLSFIFPPMNYVYFIITVARWESQTKAAKLLLPAPNSPSTLPAIV
FWIFAILQVVIYPLLGAFVEGGFYGRASTSRKTKISNSPVAIHLSRMSKTYRPSFVRRAISFMTREHLTT
VHAVADLTLQAYRGEIMVLLGANGSGKSTTLDAIAGIHSISSGRIVIDYPHSQGTLGYCPQKNVLWDDLT
VAEHVKIFDSIKSVGPRSSAENLRVLIEDCDLAKKVSTYSKHLSGGQKRKLQMAVMFAGRSTICCVDEVS
SGVDPLSRRKLWDILLAERGKRSIILTTHFLDEADLLADRIAILAHGSLKAEGTSVELKQRLGTGYRVHL
YNMPGVIKPPVYGDVLHANDEQGTVYYPGTSACTLMFLKRLQGDGVKEYQVNGPTIEDVFLKVADEAKSG
HDSFDHGSDTRRLLAKPPAPLVSMERGKSSTRLELLSGRRTSLLKQLTILFSKRFTILQRNLAPSIAALA
IPIVAAGCASIFLRNVESVDCNPALGASVSALESSSQSFRLIAGPKSQLSEVAHQRISEAPPGSVNFVET
LSQFDYEVRRQFANLTPGGFFLGEKPTFVWRADVPIVPGIIVQNVMNSMLLNTTIITDYKSLDLPFVAEI
GNLLIFVTFFGLSVAVYPAFLSLYPTVERLRAVRSMHYSNGVRALPLWLAYLAFDFLITLTIASITVAIL
ASVTGIWYRMEYLFLIFLLYGVASTLFSYVISLFSPSQLAAFAVTAAIQAGMYLVFLVVFVVTLTYVDAS
QQNSVLSIAYYSLGVTSPVHSFSRALYLSLNIFGATCRGREIAAYPGAMDVFGGPILYLFIQSFILFGML
QWKDAGPSVQFWSRTKSGTDAEDRDTIELETTAEFARISTSSDDGLQVLRLRKQFKKHLAVNDITFGVPR
GECFALIGPNGAGKSTCISMIRGDAQPSSRQSQIFIDGVSALKHRALARSRLGVCPQIDPLDPMTVAEHL
RFYAKVRGISNPRHNFKEIIKSVGLEEYADRIATTLSGGNKRKLSLGIALMGNPSVLLLDEPSSGMDAVT
KRKMWRTLSSVTPGRSLVLTTHSMEEADVLASRTGIIAGKMLALGTTDALRQRYGNGYSIHMAHSQAPHT
RPVDMKRMEMWIQQQFPEAEMEKGMYYGQVRFAIPGRYGQGRSLVEIFEQLEQGKDRLGVPYYSVSRSTL
DQVFLSVVGRHFEEEDRG

>gi|996646654
MGAEAEKKEHTPAEDTVAAIASPNEAVKEEGGAFKAYLRIFSFGGPFEKFLQAVSIVCAIGAGAGVALQN
LIFGSFVTTIQDFTTGQSTPQHFRNEVSKLALYFVYLGIARFVLAYGYISLTTFSAYRITRNIRHAYLHA
ALRQEVAFYDVGSGGSIATQAISNGRLIQVGIAEKLALTFQGLAVFVTAFIIAFVTQWKLTLIVCCIAPL
ILVVMGVVSTIEAGLETKILDIYAQAGSFSEGILSSARTVHAFEIRSRLVQKFDRFLEDAHRIGNKKSAL
FGVLFSFEYFVIYAGFALAFWQGIHMLNRGEITESGDIFTVLLSVVIGATSLTMLAPYVIEFTRAASAAA
QLFKLIDRVSEIDPFDKSGHQPTETVGVVDLENVSFEYPTRPGVTVLDNYSLHVPAGKVTALVGSSGSGK
STIIGLIERWYNPKSGTIKLDGQPINELNLNWLRKNVRLVQQEPVLFQGTVFDNIANGLVGTPWEKSPRE
EQLRRVQDAAKIAFAHDFVSQLPEGYDTMIGERGGLLSGGQKQRVAIARSIISEPKVLLLDEATSALDPH
AEGVVQQALDKAAEGRTTIVIAHKLATIRKADNIVVMNKGAIVEQGTHEGLLAQGGAYTRLVRAQNLSVA
EEGSITETEEAEDEAVTMTAAAAAAAAAAGKEGIELTKTMSRCRTTDQTRMEAQKERDNFDHYKPIGLIS
VVIRMVRETPELKWAYLATLVAVVVAAGAFPGQSLVIANLVDVFTMTGSEMITKGNFYSLMFFVLALGVL
CCYFVMGWATNVIAQGLNHKLRRQSLNDFLRQDLQFFDRVENNTGALASRLESNPQAILELMGFNIGLIL
ISSLNVIACGILAIATTWKLGLVVVLAGMPPLVSSGYIKVRLDSRLDTKTSKRYSASAAIASESVTAIRT
VSSLAIEESVLKRYTDELDNAVRASTGPLFVMTIAFGLTQAIEYFFMALGFWYGCRLLSFNEITMYQFFV
AFMGTFFSGQAASQLFQYSSSMTKGINAANYLFWLHDLQPSIQETPENRDAAPKAGASVDFQQLRFSYPL
RPEAHVLRAVDLEIKKGQFVALVGASGCGKSTMIAMLERFYDPTTGTIRIDGDLALSDLNPRLYRHIVAL
VQQEPTLFQGSIRENISLGIDAESLDEIIPDTQIEAACRAANAWDFVSSLPEGLATPCGSSGMQLSGGQR
QRIAIARALIRQPKILLLDEATSALDTESEKVVQRALEEAARDGERITVAVAHRLSTVKDADVICVFYGG
RIVERGTHAQLVARGGMYKQMCEAQNLE

>gi|996612354
MAFLRQTWTLTLKNWKIIFRHAISAIFIAFILPIALTTFFSFAKNLFVPPAVYGVSDPRHIRTLPNALDA
AASAGRHKVVFVNGGFSGGDIDKVIDKLAASVESAGKTALHRTSTTELSLDCPTNLRGVSNCYGAVVFQS
SPSEGPGDYWNYTLRSDGALRSIVIDVDSDKNDAQIYLLPLQRAVDEAIASVQAASGSASTSIQQGPLPG
TVDEYPFTSLTQEERAVRVRINYQSAITNWMGVAFMTSVLFITYHLTGFIATERESGMIRLVDAMMPVKH
RWFSQAARIISYHAAFTVVYLPGWIIGSLVLRAGVFARTNVGIVLVYHVLNGIAMASLSILASSLFKKAQ
ISGIAAVLAIILLGILAQSISYPSTAAVGVLAFLFTPCNYVYFITWMARWEREDLPADLSKVAPKSPWDI
SGIILWVFLIIQIFVYPLLGAVIESSLHGTTTRGRTIVFNRAQAHSNTDEPAVRLQGFTKVYSSSPIRRL
FSLISKPREPVRAVDGLTLDVRRGQILCLLGANGSGKSTTLDSIAGTSKLTGGTITIDGTGGLGIAPQKN
VMWDDLTVEQHIEIFNRLKSPGKGASKQEIQDLIRSVDLETKAKAVSKSLSGGQKRKLQLGMMLTGGSAV
CCVDEVSSGIDPLSRRKIWDILLAERGRRTIILTTHFLDEADLLADHIAILSKGTLRADGSSVELKDRLG
GGYRVHVTKETGMGNTPDIEGVQKKIHFDLISYIAPSSSLAAQVIRTLEANNFHDYRFSGPTIEDVFLQL
AEEIHDSKASEIVPDSGSDLNEKGVAGDVGATPQAGLQLLSGQQIGYMRQAAILFRKRTTILKTNWIPYL
AAFVLPVAAAGLVTLFIKGQTQSGCAPSEERSLDQTQGFSLTDFTWKLVLGPNSRFDLNTAASVLLPVFN
AAAGSSGNGSTSGTGTDFARQLLAENATFTDSFKAFQDTVVARRVETVPGGIWLGDDSTVPTIAYMSNYN
GLLNPILSQNILNMLLSNVTVMMAWAPFATPWQPNDGNSLQFLVYTGIALACYPGFFALYPSLERRRQVR
ALQYSNGVRVLPLWAAYLAFDFIIVLASTALVTIIWAVSSGIWYHIGYIFLVFMLYGLTAILLAYVISLW
CKTQLSTYAWVAAGQAVLFLVYLIAYMCTITYSPVPKVDRNILVAHFVISAFAPIGSVVRAMFLVLNLFS
TACDGRQLAAYPGGILQYGGPILYLVLQSILLFALLLWADSGSVGSSVRRLWQRKYDGPSDDGSVADEEV
SNELKRVTTTSGSDDGLRVIHLTKTFGKNTAVDNVTFGLKRSQVFALLGPNGAGKSTTISLIRGDLKPSR
NGGEILVEDQSVIHNLPAARSHLGVCPQHDALDLMTVREHLEFYARIRGVPDIHHNVNTVIHAVGLQAFS
NRMAAALSGGNARKLSLGIALMGSPSVILLDEPSSGLDAAAKRIMWKTLAAIVPGRSLLLTTHSMEEADA
LADRAGILAKRMLALGTTDDLRHRFGDALHVHLISRTAPHTTPEETAQLRNWVRSTFPGADVEENTYHGQ
MRFSVPGDEVLEVFGGDKVGDITPADTHSSSAVGQLAVMLEEQKGALGINHFSVSPTTLDQVFLNIVGKN
NVQEEGYKEPEKKPWWRFGR

>gi|996595192
MAFLRQTWTLTLKNWKIIFRHAISAIFIAFILPIALTTFFSFAKNLFVPPAVYGVSDPRHIRTLPNALDA
AASAGRHKVVFVNGGFSGGDIDKVIDKLAASVESAGKDALRRTSTTELSLDCPTNLRGVSNCYGAVVFQS
SPSEGPGDYWNYTLRSDGALRSIVIDVDSDKNDAQIYLLPLQRAVDEAIASVQAASGSASTSVQQGPLPS
TVDEYPFTSLTQEERAVRVRINYQSAITNWMGVAFMTSVLFITYHLTGFIATERESGMIRLVDAMMPVKH
RWFSQAARIISYHAAFTVVYLPGWIIGSLVLRAGVFARTNVGIVLVYHVLNGIAMASLSILASSLFKKAQ
ISGIAAVLAIILLGILAQSISYPSTAAVGVLAFLFTPCNYVYFITWMARWEREDLPADLSKVAPKSPWDI
SGIILWVFLIIQIFVYPLLGAVIESSLHGTTTRGRTIVFNRARAHSNTNEPAVRLQGFTKVYSSSPIRRL
FSFISKPREPVRAVDGLTLDVRRGQILCLLGANGSGKSTTLDSIAGTSKLTSGTITIDGTGGLGIAPQKN
VMWDDLTVEQHIEIFNRLKSPGRGASKQEIQDLIRSVDLETKAKAVSKSLSGGQKRKLQLGMMLTGGSAV
CCVDEVSSGIDPLSRRKIWDILLAERGRRTIILTTHFLDEADLLADHIAILSKGTLRADGSSVELKDRLG
GGYRVHVTKETGMGNTPDIEGVQKKIHFDLISYIAPSSSLAAQVIRTLEANNFHDYRFSGPTIEDVFLQL
AEEIHDSKASEIVPDSGSDLNEKGVAGDVGATPQAGLQLLSGQQIGYMRQAAILFRKRTTILKTNWIPYL
AAFVLPVAAAGLVTLFIKGQTQSGCAPSEERSLDQTQGFSLTDFTWKLVVGPNSRFDLNTAASVLLPVFN
AAAGSSGNGSTSGTRTDFARQLLAENATFTDSFKAFQDTVVARRVETVPGGIWLGDDSTVPTIAYMSNYN
GLLNPILSQSILNMLLSNVTVMMAWAPFATPWQPNDGNSLQFLVYTGIALACYPGFFALYPSLERRRQVR
ALQYSNGVRVLPLWAAYLAFDFIIVLASTALVTIIWAVSSGIWYHIGYIFLVFMLYGLTAILLAYVISLW
CKTQLSTYAWVAAGQAVLFLVYLIAYMCTITYSPVPKVDRNILVAHFVISAFAPIGSVVRAMFLVLNLFS
TACDGRQLAVYPGGILQYGGPILYLVLQSILLFALLLWADSGSVGSSVRRLWQRKYDGPSDDGSVADEEV
TNELKRVTTTSGSDDGLRVIHLTKTFGKNTAVDNVTFGLKRSQVFALLGPNGAGKSTTISLIRGDLKPSR
NGGEILVEDQSIIHNLPAARSHLGVCPQHDALDLMTVREHLEFYARIRGVPNIHHNVDTVIHAVGLQAFS
NRMAAALSGGNARKLSLGIALMGSPSVILLDEPSSGLDAAAKRIMWKTLAAIVPGRSLLLTTHSMEEADA
LADRAGILAKRMLALGTTDDLRHRFGDALHVHLISRTAPHTTPEETAQLRNWVISTFPGADVEEKTYHGQ
MRFSVPGKEVLEVFGGDKVGDITPADTHSSSAVGQLAVMLEEQKGALGINHFSVSPTTLDQVFLNIVGKN
NIQEEGYKEPEKKPWWRFGR

>gi|501304552
MAASDRYRHDAAATSDSTPSRAHTNAATPDMATTSKDEHGSASSPSPSVQRVESNLGDAELSAFAIRRNQ
FLALTKKNWIVLRSYWFINLMRCLIVPIAYYIFLGEAKNFFNTTNDLGLGQPVQVRSLSESLNGRPFFWL
DERNSTTGSRFSAQQIVDVVLDSLQPGQRSLVKQVNNNQELGLACPQAFNGLSSCFGAIAFTDITAEGSV
TYTLRQDPGLNRVKVSTNSGDAETRTFPMQFAVDSAILQLNGAPASFYAQPPLEQPYSQQTNAEQSESQR
RGFLGGVDQLTVLAFFIGMLGVVWHLPSSVSEERGSGMTALLTTMGCAQLPRLLSWLCGPGASYLPAWFV
MGGTLSATLWTTSNKALGIFAHVLPGLAMASWSLFVATFFARANVSSIITTALAILMAIVALITKRIGEG
GGIVIGLLFPPASFVYEFIAISAYEHEGLAADVTGSHDGINRGPSILGQIVVQIIGIFVFPVLTILLERK
LFFAEPFFRWLFRRRSSKSTQNLYSEKAASIDGTTPALSIKNLTKKYGKKDSSLAVDNLDLEVSRGSITC
LLGSNGSGKSTTIGVVGGTIRKTSGEVYIDGFERGAAPPGLIGVCPQKDVLFNQLNCLQHVELFRAIKHR
RGTREDASDLLDRCELSHKLKARPTQLSGGQKRRLQTAAALVGQSTFLMFDEATSGLDPLSRRAIWKILL
NERGRRSILLTSHFLDEADLLGDHIVILAAPGKKLCQGTPIELKMRYGQGSSIHVSPAGRGVLPILEEVC
PGSKQIAALEPSQDSFLVPADNQSQVARALEAIEDHKASLGIESYDVAGPSLESVFLSLNSAHARSNGKQ
EEVDEMEGNVGHHHDQSQLSDGAVASVFALTLAQLLKRLVLYRRIFLPAIFAILVAVVGSVVPLAFFSDR
DPSCSRGFTDRELFSSANFWNGARFTTELLYAAPEANAQLEFGNGFNLSAIAFDRVALDQYNASITRLWD
SDQRGAGGIALPGNTTGGRTQFSYLADDGPLIPIAALNLVSNAGLASLRGANAGTAGAPTITSLYRPLSN
LSLGNGLGSALKWAVVFGLVQAVWPAFAALYPSAERNNRVKAMALTNGMRAVPLWLGHLLAELPVIIIST
VPVAVVYAFASDQFAGEGVFWVVLFLHGVSSTLQSFVVSLFAPNQLAAFAIVAAWNVLAFLIYFATTMLT
VTYYVGNGLAGALDAAYYVEAILAPSVSMTRAGFVSVNLFNLLCDGRGGYKSGGIAAIDLLGAPIIYTIV
WALVCFAILVAHDSGYPLLPSSLGFLLRRRRGRASVSEGVAGEESKVQPSGQGVREEAIRLDSMDCDDVL
QAKHLDKSYGKLLAVDDVSLGVRREETVALLGINGGGKTTTHALIRGELTPDAGSVTIAGIGVAQQRTLA
RSHIASVPQFDGLDPLLTVQQHLRTYARIKGVPSSQRKENVSAVMHLTNLTQYADRRAGALSGGNMRKLS
LAIALLGNPSVLLLDELSSGVDSWTKRGLWQTLRRAGKGRATLITSHSMEEAAALASRVAIQASRILAID
TIGNLRRSHPSYELQLDIAQHHRGSKEAYSRVERFVTQLFPTATTSDEASARFEIPLDGGDSVAGLFARL
EAAKAEREEAGVVGYQISPVSLESLFLQIVRQAQSDAARDEIGRHHKSGK

>gi|953397966
MKGFIRQLASLIYKNLLVSIARRPLGFLLSVYGFPLAILGLLLAIPSFLPQLNTFGVSTAEPIKPLASTV
TRKLVIVKRPDLGHDVDAVIRTFTQPVQRDLLVFHDDEASLPSVCLPDTRGVSDCHAIVIFKDSPLTTSE
ARLANPPNGNHTWTYTIQADPARDNRNFDIKKHKSDQEDLYMPLQLAINNAITNSTIVPETVMFTPQEEA
NEDQKNFNSNAALIGRIYTFALIAAHFTIIYGLASFITSERESGMSQLIDSMGGGTAIIARVLSWLLTLD
LVALPCYIAMGALYQRLAFPSSSAGTLIGWQILLGFAVNSSTAFASAFFSKSRVSAVYIIFVFLVLSIAA
QMYASESRPHPQHATVAALSFLFPSANSVYFTQQMALWQLAGLAADLGKMPAETAGLFSTSYAVSQSSLL
LFLGLSVFIYAAAAVGVEKMLHGIHYRKRRFTPRPSMDSTGAVVQTHDLKKRFKPSLWSRICCCCCFCGR
KKTVAAVDGISFEAQRGQIMCLVGPNGSGKTTTLHIMSGFINPTEGSVALEAAPSQVGICPQRNTLWDSL
TVGEHVRIWNGIKSGSRSSEELEQLIGQCDLSPKRGFKARELSGGQKRKLQLACMFVGDSSVCLIDECTS
GLDPLSRRAIWEILLQQRARRSIIFTTHFLDEVDILADHIVLLAGGKIKCQGAPAQLKSQHGGGYKVLVP
PSAPDLGHGYPPTTHQDRTMYAVPDSAAASRLVSMYLGAGVRDVAISGPQFEDVFLNLLQDDVALDPSKS
LANVDPYFSMSPGTTTSSWTQFRVLYGKRWNVLTRFWSPYLFAVIVPLAVTFLAGGIIKDYSPPGCDALQ
DTFRMDYAGLKWNESCPQSGTCDRLSISPSQANATLFSLVRNGYRELSTVSAKAYSEFADVQTSRDDVLK
HIEQNKTAAGYGGIFAGTSTEAPMIAYRILTFGDQSGSQLLDIWSQMQGGLEINSSQESMPKTRRAADVG
GVAYLLFFTFVQIFYPASFVLYPAIEKSRKVRAVQYANGVRRAPLWAAYAAFDFLWVLIVSVGVMGLSAL
KLNFNGPMLILLPTLALYGVAATLMGYVVAHFTDGPLKSYLATLGIGFLSWIVVAIATLVNDSPSSLTAI
AFGADLFLPIGNIFRTLLVGLNLKEAGCKDGRPVEVGTIYSFGGPLLYLFLQIFALLIIITWLEGGFPSL
GSWRYSRVSNPHRFSDVELADISAYEAQLGGDPVSEEASRAERTETDLLRVLHASKHFGSNKAVDDVTFG
LPRSDVMALLGPNGAGKSTLVNMIQGEFSPSQGKMLLCQEDSRSPSSKKHLGVCPQYDAPDLMNTRDHLY
FYGRIKGIQKVKENVEYLMAKLDLTRHARTQASKLSGGNKRKLMLALALMGTPSILVLDEPTSAMDAVAK
RQFWKVIQEIAKDRSVLLTTHSMEEADALCTRTVIMARRILAIGTTQALRQRYNNEYFVNLVLGSAPKST
AAEMGQVTEWVRRAAPDARFEREVLGGQVRFTLPTAVNDGGSTGGLPIARLMEALEQSKRALGIEHYSVS
GPTLEDVFLSVVRENNVEEENGAEKKRALLDVSRVRVRFPGKGRAWCRL

>gi|557729463
MNLLIRQIRTLIVKNLLITLVRPWFTTLLRAFVLPIAFIIFISYARNLFVQPSVYGIGHPTPIRSFADAL
NSVGGGRDKLVFVNNGYVGGDIQRVITQVAEPARATVNVEVLTTEDELRDVCRSSLRGVSTCIAAAVFYS
SPQEGPDGIWNYSIRADGALGERINVDQTNNDQEIYILPFQYSIDKAIVSVNTTVEQSAFPAEIFQYPYT
SLTRQQRQDQIRQRYMGSIIDILAVAIFIGIVGVTYQLTGLVASERELGMTALIDTMMPNKSPWMSQAVR
FIAAHLALDIIYGPAWIITGLILKLGVYMKTSAGITIGLNILTGLALSSFSLFGGAFFRKAQLSGISAVV
ACLLLGVIAQKVNIAGNAAVVILSLLFPPMNYVLCSIFMARWEKQNLPTNLLKAAPENPWTVPAIVLWVL
LIVQIIVYPICAALVERSLYGVTSNTRNTKTLNGQTAIRIDSFTKVYRPNWFYRNVASMLGSRRQIVLAV
DDLSFDVIEGQIMVLLGANGSGKSTTLDAIAGLTKISSGHIDLNYNESGGFGLCPQKNVLWDSLTVREHV
WIFNRLKSTGRVDEKSQLLHLMEACDLGRKAEFRTKTLSGGQKRKLQLAVMFTGGSSICCVDEVSSGLDP
ISRRKVWDILLAERGKRTILLTTHFLDEAELLADHIAILSKGALKAQGSSVELKHTLGSGYRIHVYNVPT
SEKASLLQLEGVPKETKFDETVFTVHDSLRAAQFVAMLEQTGITEYRVSGPTIEDVFLKVAEELAIRDSE
VEETLDEQPKEDDSRLKKPDDAGLELLAGERIGMIRQAWVLFLKRAIILRRNYLPYALALLIPVIAAGLV
TLFMKDFNRAGCSPAETYSSSHPQSLTSQKSFEFLAGPPDQITRSTLNTYAESLSGASSLPGGGVSALTR
NIHVVDSIQTFNDYLRNNIANVTPGAFYVGDSSAPTTLAWKGNGGIPLSSMALNALNNFVTNISIGTQFQ
YFDTPWQPDVGKALQLIVYFGLAMAVYPALFALYPTVERLRSVRDLHYSNGVRSLPLWLAYLAFDFCLVF
ITSILAIVIFRAASDAWYHAGYLFVVFFLYGLCSTLLSYVVSLFSRSQLGAFACAAGGQCVMFLIYFIAY
MSVLTYAPTTKIDSYVNIAHFIIAIVTPVGNLARSMFVSLNVFSILCRDRKVASYPGEITLYGGPILYLI
LQAFFLFGLLLLLESSTGFFQFRDKAKYTDIEERDDVDGDISNELARVSSANNGLRVLHLTKAFGKSVAV
QDVTFGVRRGEVFALLGPNGAGKTTTISLIRGDLQPSNQNGEIFVENVSVVKHRATARSHLGVCPQFDAM
DQMTVLEHLNFYARIRGVPDVEHNVREVLRAVGLTPYGNQMAAKLSGGNKRKLSLGIALMGNPTVLLLDE
PSSGMDAASKRVMWRTLAAVVPGRSLVLTTHSMEEADALATRAGIMAKKMLALGTTEYLRRKYGSRYHVH
LVHAAAPHTSNEDMERIHTWVRNTFPGADIERKTYHGQLRFSVPVSFSSSSSSSISLHESKTDITYNSKE
QIQTHITRVGSSSSSSSPFPLPMAAKPKGIGTLFSLLEDHKEPLGIAYYSVGQTSLDQVFLSIVGQHNVE
EEAGG

>gi|927763264
MAFVKQVGTLMGKNFRILLFRHLALCIWMAFILPIFLAALFSFTKNLLVPPAKFGIGDATPLMPLDEAIT
KATNNGREKLVLVKNGHNGSNINRVFDTVKSDFEDAAKSADAGFEVVVVDNQDELTNNCPSNLRGVSRCF
GAIVMESSSAGVWNYTIRADGAFEYAPAKFRVDKPNDQQIYIMPLQHSVDQAISRLNNSDNTALDDISEY
PFTSMTPEERDREIRIRFQKAIKGWMGVAFLGTVVWVTYHLTGFIATERESGMSTLIDAMMPVRKPWLAM
VARIIAHHLSFSIIYLPAWVIGSVIVRGGVFAKTSVAIVLVFHVLAGFAFSSISLLFASIFKKAQLSGIT
AILVVAILGIVSQVLTSPGTVPVTVLSLLFTPSAFVFFIADMARFEEREQPTNLFEVAPNSPSDIPGIVL
WVFLIIQIFAYPLIGAFIEHALFSNDTPGRKILLNQSEVDRMGSNAVQLRQFSKTYNPNFFSRLFRRGAN
KKQPVHAVSGLDLSIGQGQIIALLGANGSGKSTTLDAISGMNKLTSGTIEIDGRGGLGIAPQKNVIWDDL
TVEEHIRIFNHLKAPNARADAHQIEDLIRSIDLYAKRKAFAKTLSGGQKRKLQLGLMLTGGSAVCCVDEV
SSGIDPLSRRKLWDIILAERGRRTMILTTHFLDEADLLADHIAILSKGTLRAEGSSVELKDKMGGGYRVH
IPKDIGVRETPDVDGVVKKDAFDLITYTAPSSQLAAVVIKNLEAAGVSEYRFSGPTIEDVFLEVAEEIRD
EEAFRNNNQALSPPSTEKMSSKENSIEKPGLELTNGQRVGYAKQAMILFRKRLTILKRNRLLYLFALLLP
IFAAGLTAIFVMDETAPSCQPADQASRTTSREDIFSQQDVGKEIYFLAGPTKKFAAAAAGFSDIRSIFNT
GSGSSDSLNISNDNLIQAETFQDFKNAIEKDRKRIVTGFWLGDDVQGPTFAWVANLFISSPIQAQQILDV
LLTNTTISTAWSNLEIPISPSTGDSLQMIVYMSIALSVYPAFFALYPSNERRNNVRGLQYSNGVRPFPLW
IAYLLFDLIIVLLATSIATAIWVGVSDIWFHLGYVFLILFLYGIASTLFAYIVSLFTATQLGTFAWAAAS
QTLIFVVYIIAYMSVLTYTPVTKVDSSLRLVTFLISAFAPIGSALKALFISTNLFSTACDDTELTANPSG
ILYYGGPILYLILQSIIFFGLLVWLDTGSAGASIRGIFHGKKKDTDTDEEQIDEDIISERNKVTQNAENE
HGLRVMHLTKSFRNNTAVDNVTFGIRRGEVFALLGPNGAGKSTTISLIRGDIKPDRNGGDVLVEDISVNK
NLAAARANLGVCPQFDAMDQMTVREHLEFYAKVRGIEEVEHNVRAVMQAVGLESFATRMAYALSGGNKRK
LSLGIALMGNPTVVLLDEPSSGLDAASKRVMWKTLEATVPGRSILLTTHSMEEADALAGRAGILARRMLA
LGTPDNLRHRFGDALHIHLVSSTAPRTSDEEMARITNWIRKTLPSADVDEKTYHGQIRFSVRAGQVLAAT
SGRREEEITSKDEDLSQSAIGHLVVLLEENKQQLGVGHYSVSPTTLDQVFLSIVGQHNVKEENSEEKKVS
VWQKIWMFGRS

>gi|910292932
MANLKLFFRQIWTLTLKNLLLVLVRPVFTTVLRALVLPVIFTAFISYARNLFIEPATYGIGDPTPLQPLS
DSLHAITGGRDKLVFVHNGLLGGPIEKVIDSVTNSIQPNQDQVYPRLLSSENELQELCRTSLSGVSTCIA
AAVFYSSPTEGPYGIWNYSIRTDAALGAGIHVDNHKNDQEIYLLPFQHSIDRAIAQANTSTDQNALPNEI
MEYPFTSLTQEERRDEIRVNYMGAVINIMAIAIFIGIVGVTYQLTGLVAMERELGMSQLIDCMMPNESRW
QSQAARFIAAHLALDMVYGIGWIIMGAILKYGIYSRTSAGITIVYNILEGLALSSFSIFGASFFKRAQLS
GISVVIACLLLGVIAQMVPARTNGAVVILGLLFPPMNYVYFLIFMARWERQGLATDLVHAAPENPWSLPG
IALWILLIIQILVYPLLAAMVERILYSTASKGRKATSTATSTNALGLQNFTKSYKPGWFYRNIATRFGST
RQSVLAVNDLSMDVKKGQIMVLLGANGSGKSTTLDAIAGLTKISAGEINIDYGAEGGRFGLCPQKNVLWD
TLTVKEHVKIFNRLKATEKVDTEHQLLELLHDCDLDKKVKSYTRTLSGGQKRKVQLAMMFTGASSVCCVD
EVSSGLDPISRRKIWDILLAERGSRTILLTTHFLDEADLLADHIAILSKGVLKAQGSSVELKHRLGSGYR
IHVLNMPGAALSHVFHDIPQETHFEETVYTVPTSAEAASLISRLEQEGVTEYRVAGELDSQKSRDTVVEN
AQAETQPPEKQGKEDVHQELQLLTGQRISMALQAWYLFRKRATILRRNPLPYVAALLIPVIAAGLVTLFL
KDVTLAGCSAGSTIRVPKPQSLQSLQSLDDFQIVLGPSSRVSNATLESFVSSLSGSGEAITRTPETYFHV
VDSLSEFEDYIKHNFHNVTPGGFYLGDASSSPTLAWKGDNGDFPLAAVIQNIFHRLLTDMPINLQFQYFG
IPLQPNAGKILQLIIYFGLAMSVYPALFALYPTVERLRNVRALHFSNGVRGASLWLAYVGFDFSIVVITS
VLAIIIFRAVSDVWYNPGYLFVVFFLYGLCSTLLSYFVSLFSRSQLAAFAVAAGSQCVLFLIYLIAYMCI
QTYSPTDKTKSYINIAHFTIGLISPSGNLLRALFVALNVFSILCRGREVASYPGEITLYGGPILYLIVQS
FILFGLLLWFDGGSILSLLRSKSKPNDEEEKYALDKDTNPEKSQSTNPNPNNGLRVRHLTKAFHKFTAVE
DITFSVSKGEVFALLGPNGAGKTTTISLIRGDTPPSRNGGDIFVDNISVLRHRASARSHLGVCPQFDAMD
QMTVLEHLTFYARIRGVPDVPHNVNEVIRAVGLTPFKHRMALTLSGGNKRKLSLGIALMGNPTVLLLDEP
SSGMDAASKRVMWKTLAAVASGRSIVLTTHSMEEADALAHRAGIMAKRMLALGTTDSLRSNYGNRYHVHL
VHRLAPHTSEEDMQRIRTWVGQNLLGAVIEEKTYHGQLRFTVPATGSESTESDDYDGDTMSPSEVDMDTI
KGGRDTGNNSIVKLFSHLEESKEELGVQFYSVSQTTLDQVFLTIVGQHNIAEEGSGQISSAKE

>gi|893696592
MKDNNILVLYPPFILYYLFQPSPHWLSTPLRALFLPLLFVIFLSYSGNLFFPSSQFGIGEPRPVRTLSNA
IDGASGGRNRIVLVNSGFSGGEIDLVIKNVTAPLRDLDIEVKTFQTENELRTECRGSFRGSSRCICAAVF
YASPSEGSGGRWNYSIRADGVLGTKINTKAGDNDAQIYTLPLQHSIDFAISRLGALKSSNGGSSSKTIFE
YPFTARTHEQQQDDIHSKYMNNVVNILAVAFYISMVGVLYQTTGLIATERETGMAALLDTMMPNQSRWQR
QMIRLTSHHLSFVIVYGPGWVGMGTILGAVAFRETSVIIPIVFNTLSGLSLTSFAVFTGVFFRKAQLSGI
LAVILSLVLAILAQVSGKVTTWVMAVLSFIFPPMNYVYFIITVARWESQTKAAKLLLPAPNSPSTLPAIV
FWIFAILQVVIYPLLGAFVEGGFYGRASTSRKTKISNSPVAIHLSRMSKTYRPSFVRRAISFMTREHLTT
VHAVADLTLQAYRGEIMVLLGANGSGKSTTLDAIAGIHSISSGRIVIDYPHSQGTLGYCPQKNVLWDDLT
VAEHVKIFDSIKSVGPRSSAENLRVLIEDCDLAKKVSTYSKHLSGGQKRKLQMAVMFAGRSTICCVDEVS
SGVDPLSRRKLWDILLAERGKRSIILTTHFLDEADLLADRIAILAHGSLKAEGTSVELKQRLGTGYRVHL
YNMPGVIKPPVYGDVLHANDEQGTVYYPGTSACTLMFLKRLQGDGVKEYQVNGPTIEDVFLKVADEAKSG
HDSFDHGSDTRRLLAKPPAPLVSMERGKSSTRLELLSGRRTSLLKQLTILFSKRFTILQRNLAPSIAALA
IPIVAAGCASIFLRNVESVDCNPALGASVSALESSSQSFRLIAGPKSQLSEVAHQRISEAPPGSVNFVET
LSQFDYEVRRQFANLTPGGFFLGEKPTFVWRADVPIVPGIIVQNVMNSMLLNTTIITDYKSLDLPFVAEI
GNLLIFVTFFGLSVAVYPAFLSLYPTVERLRAVRSMHYSNGVRALPLWLAYLAFDFLITLTIASITVAIL
ASVTGIWYRMEYLFLIFLLYGVASTLFSYVISLFSPSQLAAFAVTAAIQAGMYLVFLVVFVVTLTYVDAS
QQNSVLSIAYYSLGVTSPVHSFSRALYLSLNIFGATCRGREIAAYPGAMDVFGGPILYLFIQSFILFGML
QWKDAGPSVQFWSRTKSGTDAEDRDTIELETTAEFARISTSSDDGLQVLRLRKQFKKHLAVNDITFGVPR
GECFALIGPNGAGKSTCISMIRGDAQPSSRQSQIFIDGVSALKHRALARSRLGVCPQIDPLDPMTVAEHL
RFYAKVRGISNPRHNFKEIIKSVGLEEYADRIATTLSGGNKRKLSLGIALMGNPSVLLLDEPSSGMDAVT
KRKMWRTLSSVTPGRSLVLTTHSMEEADVLASRTGIIAGKMLALGTTDALRQRYGNGYSIHMAHSQAPHT
RPVDMKRMEMWIQQQFPEAEMEKGMYYGQVRFAIPGRYGQGRSLVEIFEQLEQGKDRLGVPYYSVSRSTL
DQVFLSVVGRHFEEEDRG

>gi|855532510
MIFLRQVWTLFLKNILITLVRPWFTTSIRAFLLPVIFVAFLSYARNLFIPPAEFGIGEPTPVRSLPDALG
AVSGGRDKVVFVNNGFTGGAIDRVIARVAEPVRSSGKKVEILSSPDQLADACKSTLLGTSYCIAAAVFYS
SPTEGPDEKWNYTLKADGSLGGGKIRTTDIDNDAEIYIIPFQHAVDWAIASVDDTNNGGLPQQEVLEYPY
TSKTAEERRQTIRIRYMGAIIDILAIAFLIGIVGVTYQLTGLVAAERELGMSQLIDCMMPNNALWQAQAA
RSVAAHLALDAIYAPGWIVIAIILSLGVFSNTSPGILLIFHLLAGLSLSSFSLFGASFFKRAQLSGISVT
IACLLLGIISQIVGPESNGGVAILSLLFPPMNYINFTILMARWERQNLPTNMVKSAPESPWTIPGIAFWI
FFIVQILVYPVLGAWIERLFYGTQCKDRKTTRSNETTTAVSLNRFTKIYRPNWFYRKIGPMLGSRRQEVL
AVDDLTLEVGKGEIMVLLGANGSGKSTTLDAISGLSKISAGQVAVNYTETGGGFGLCPQRNVLWDRLTVL
EHVRIFNSLKAANKVDTKERLLELITACDLDKKTTAQSRTLSGGQKRKLQLAMMFTGGSSVCCVDEVSSG
LDPISRRKIWDILLAERGERTILLTTHFLDEADLLADHIAILSKGSLKVTGSSVELKNRLGSGYRVHVYH
GPGPEKSFVSTFRSEPSEKQNDHIVYSLPDSSEAAIFVTALERLGISDYSVSGPTIEDVFLKVAEEVQLR
PILPKDEKFSDVKESQQTLDLLTGKRIGMAQQTWVLFCKRATILRRNWLPYLAAFFIPIIAAGLVTLFLK
NFKRPGCSGPGTTLEFDIESLLSQVDLELVIGPANRVTPSSIGEFASSLPGSSSPNFNASILNNTHIVNT
LEEFNNYIDNNFRNVTPGGFFLGDESSPPTFAWKGNGDISLPVIVQNAMDNLLTNVSISTQYQSFELPFA
ENSGQALQLIVYFGLALSVYPAFFSLYLTVERLRNVRALHYSNGVRSFPLWLAYLCFDSLIVLAVSVLVI
IIFRGVSDTWYYPGYLFVVLLLYGIAATLFAYVISLLAKSQLAAFAFSAGAQAVMFLLYFIAYMSVLTYA
PTTRVNSLITTMHFVIAALAPIGNVTRSIFTALNIFSTLCRGKEVASYPGEIKLYGGPILYLVLQSIFLF
GFLIWWDSGPVLRRFRKKTKEEDPEEDLSGDEDLNNELTRVSSSSDGLRVLHLTKSFGKFIAVQDVTFGV
ARGEVFALLGPNGAGKSTTISLIRGDIQPSRKGGEVFVENVSVTKQRATARAHLGVCPQFDAMDQMTVLE
HLRFYARIRGISDVEHNVSEIIWAVGLHPFRHRMAAKLSGGNKRKLSLGIALMGNPTVLLLDEPSSGMDA
ASKRIMWRTLAAVVPGRSLVLTTHSMEEADALAKRAGIMAKRMLALGTTDYLRKRHGNAYHVHMVHKSAP
HTSNEDMEKVRRWIIDHLPGASVEQKTYHGQLRFSVQALNSHSDAVSSVNSRSDDPDRIVHSFGDAGESN
KPMDGLPASSNSAMNNTESVSVGRVFSLLEANRLDLGIEFYSVSQTTLDQVFLSIVGKHYVGEDGEVS

>gi|829115880
MFSSTRLWFRQLQALTRKIFLIALVKHWLSTLLRALLIPVLILVLVLQIQNFTGDGSRYGVGEPSPIPSL
AETLPSETKLVFVQGSNAGSDVGGVITKIKDGLKGTVEVADSEADLRKRCPTSLSGVTNCYAAVIFNDSP
LSKAGNKTWSYTIRVSSARASTKFDITTPSKNHYAPLQLAVENAITNSTTTPNNYMFTRITQDQAAEIKR
RNFAATMVGGFGIVCFLSMISSVFHIIGMISTEREAGMAQLIDVMTGGAASARVLSYLIAFNIIYLPSWI
IFGALYAALLVPTSNAGIVILWQILSGLSLTSMSVFAATINIRYTAISMVIVLMLLATLCEILDSKPENV
PALIVLILSAIFPSSNYIFFLNQLCRNEAQGLATNISKPAPHQPRIYEVTVSMLWGLLLFTIVFYPLLAI
VIEKWSHGVSNKGRKFASANATDNPTALEIVDLTKTYKPSLWRRCCRRARPTIAVNSLSFSMQRKQVLCL
LGINGSGKTTTLGLIAGTQKLTSGSINVNAPRSNLGICPQRNIHWPELSVLEHGRLWAMMKGGATDPQSL
DTLVESCDLSLKKHSPVGTLSGGQMRKVQMLCMLAGGSSICLMDEVTTGMDPVSRRAMWNIILAERQKRS
LILTTHFLDECEVLADQVVIVSHGHVKCQGSTAALKNLHGGGYRVHLPGIQNPPDTPYATTVHQGQTVFN
TPDSTSAAALLTSLQAAGYSDTSLSGPTMEDVFLKVADEGDDDDVGTSDRSPFLEGNETPDSQLSSGTQA
SFLQQLSALLVKRLLVLKRGFWWYILAFAIPLIFTPVFSAMANDPTPFQPTPCVSTDSSILDEPWPIALR
PSGYYDLAGSDNITMLVGPNTLNKTLFRSLSKYPIGKEYDMKTYQEQFKFQDDYDAFLKQIRDKPRQLVP
GALYMDGKDKDTLAYNAEHGADGSMLMLNMWSQLKSETPISLSFAYFSSSIPSDPGPGMFLAILLTVLHV
LYPAFFALYPAYERLRKIRTLQYSNSIQPLALWTSHIIVDIVFVILISCLSTLFISLIILKWYGAWHLFP
VMLLYGFAMMLWCYIISLFARSELSSFGISFCVSLLMFGISVAGLMIASVNQNPGNRSSSMDTAVFILGL
IFPIANLFRAMVVGLNVWAAGCRGDAVISYPGNIHAYGGPILLLCIQVAYLFALLLLLDGRTWTLRTLWA
EHVLPLYQRKRINGKDAHIEMAPMTKSRGMSGNLVDVDQIYKSFGGNVAVDGVSLTMAKGELLALLGPNG
AGKTTTINMMRGEVRPDYGNIYIKGVDMQKDTRAGRQSIGYCPQFDALDQITVRQQLAFYARVKGIADVQ
RNVNLVMSKVGLRPHADKLTSRLSGGNKRKLSLAIALLGNPPILILDEPSSAMDPIAKRDMWAMLSGISS
SRSVLLTTHSMEEADMLATRVAILSKRILAAGTIQELRNRHSNSYEVHLVLESAPSSDQMEMQKVEAWIR
KTFPGANFRGLSLGGQFRFSIPANSTADEAFAASQNRKGQVVEVIETLEHHKKSMGVVHYTVSMGTLEMI
FLKIIEDYILY

>gi|818162720
MTLYSQIWALTEKTLRIIILRHTVSTIYSALVLPIVLTVYLGIGQKFTQPNDKFGIASPSDIFSLDNALS
KSDGGRNTVVFVNSGHTGGDIGHVIDTVSDIVKGAGKNATIIQDEADLGYTCRSTIRGTSNCFGAVVFYS
SPNEGSDGFWNYTLRADAGLGNSFQTDKGDNDAQIYALPLQHAVDAAIAGLKSSSSFPSTTQQYAYTELT
EDERQADVRRKYQKSFINYLSVAYITGMIGVCYHMPGYIAIERERGLSQLIDAMMPTSQGWHRQFARLIS
HHHAFTMTYMPGWIVASIVARVTIWTNTSFGILIIFFILSGIAMTSMSLLGASFFKKAQLSSIVTSVIWI
VLGIIAQVIPHPNTATVAILSLLFTPCNFIYFIIYIARFEQYGQATNLIHLPPGHTSNLPGIVHWIFLII
QMAVYPFAAAFVEQAIHGVSTGTRSSNALENPAGGVQDAVRIDNMTKVFKPSPIRKFFSFVSPPRPEVVA
VDNLTLTAKKGEILALLGANGSGKSTTLDAIAGISNFTSGNMSVDTSGGLGFAPQQNVLWDDLTVEEHIR
LFSHIKNPHNKTPDNEIADLIDAIGLRSKAKAWSKTLSGGQKRKLQLGMMLVGGSSVCCVDEVSSGIDPL
SRRKIWDILLKERGYRTIIMTTHFLDEADLLADNIAILSKGTLRAEGSSAQLKDTFGAGYRIHVLNSRTL
HAVPDIEGVTKKVTTNNVTYLSSSSDQAAKVIRALEAAGIPYKSSGPTIEDVFLHLAEEVHGEGFQRQPD
VINEKVAKVASDTPIAGENLALLTGRQTGMLQQTGVLLRKRFTVFKTNWLPYAAAFLIPIIAASVIQILV
RNDDLVGCSPTQRSSHSSNNDFFKLLDTAHLAGGPSSQFGNSLDDLFKPILPGSTSLRSRDSSTTVGNVT
VDLVDSLSSFKDYVKNNRRTVTPAGLWLGDSNSAPTLAFKADNFSMYSAVIGQSFLNTILANTTIATEYK
AFDYPVAPSTGRGLQLVVYFAVAFSIFPGLFGLYPNSERLKNVRSLQYSSGVRTLPVWAAHVIFDFGIIV
VPMILTAMIFIVSSNSWYNGGYLFPIFIFYGLTTIIISYLFSLICDTAMATYAMTSVVQSLGFAVYIITY
LFILTYSPASNTDRDVLIAHWVIAAIFPTGSLIRTLMVGQNIFSTTCDNDQLRANPAAMTAYGGPLLYLI
LQAIFWFSIVVWIESGAGRYAPEKAKKSPEVDDPEVADELLRIDGPDGQSDGLRIAHLTKAFGKNTAVDN
VTFGVEHGEVFALLGPNGAGKSTTISLIRGDIAPSRNGGDVFIENVSITKRRAAARANLGVCPQFDAIDN
MTVSEHLRHYSRLRGISDINHQVPAVIRAVGLEAYADVMAHTLSGGNKRKLSLGIALTGNPPVILLDEPS
SGLDAAAKRIMWRTLEAIVPGRSILLTTHSMEEADALANRAGIMARRMLALGTTDELRHRFGDTLHVHLV
SKTAPHSSKEEMDDLRAWVLNNFPGASVEQETYHGQMRFSMPSSAVPVQGGVASTSESARGRLLIMLEEQ
KQYLGIAHHSVSPTTLNEVFLNIVGKHDVQEEGYNNRTDEVAKKPWWKSKYIWGFERS

>gi|808363581
MAASDRYRHDAAATSDSTPSRAHTNAATPDMATTSKDEHGSASSPSPSVQRVESNLGDAELSAFAIRRNQ
FLALTKKNWIVLRSYWFINLMRCLIVPIAYYIFLGEAKNFFNTTNDLGLGQPVQVRSLSESLNGRPFFWL
DERNSTTGSRFSAQQIVDVVLDSLQPGQRSLVKQVNNNQELGLACPQAFNGLSSCFGAIAFTDITAEGSV
TYTLRQDPGLNRVKVSTNSGDAETRTFPMQFAVDSAILQLNGAPASFYAQPPLEQPYSQQTNAEQSESQR
RGFLGGVDQLTVLAFFIGMLGVVWHLPSSVSEERGSGMTALLTTMGCAQLPRLLSWLCGPGASYLPAWFV
MGGTLSATLWTTSNKALGIFAHVLPGLAMASWSLFVATFFARANVSSIITTALAILMAIVALITKRIGEG
GGIVIGLLFPPASFVYEFIAISAYEHEGLAADVTGSHDGINRGPSILGQIVVQIIGIFVFPVLTILLERK
LFFAEPFFRWLFRRRSSKSTQNLYSEKAASIDGTTPALSIKNLTKKYGKKDSSLAVDNLDLEVSRGSITC
LLGSNGSGKSTTIGVVGGTIRKTSGEVYIDGFERGAAPPGLIGVCPQKDVLFNQLNCLQHVELFRAIKHR
RGTREDASDLLDRCELSHKLKARPTQLSGGQKRRLQTAAALVGQSTFLMFDEATSGLDPLSRRAIWKILL
NERGRRSILLTSHFLDEADLLGDHIVILAAPGKKLCQGTPIELKMRYGQGSSIHVSPAGRGVLPILEEVC
PGSKQIAALEPSQDSFLVPADNQSQVARALEAIEDHKASLGIESYDVAGPSLESVFLSLNSAHARSNGKQ
EEVDEMEGNVGHHHDQSQLSDGAVASVFALTLAQLLKRLVLYRRIFLPAIFAILVAVVGSVVPLAFFSDR
DPSCSRGFTDRELFSSANFWNGARFTTELLYAAPEANAQLEFGNGFNLSAIAFDRVALDQYNASITRLWD
SDQRGAGGIALPGNTTGGRTQFSYLADDGPLIPIAALNLVSNAGLASLRGANAGTAGAPTITSLYRPLSN
LSLGNGLGSALKWAVVFGLVQAVWPAFAALYPSAERNNRVKAMALTNGMRAVPLWLGHLLAELPVIIIST
VPVAVVYAFASDQFAGEGVFWVVLFLHGVSSTLQSFVVSLFAPNQLAAFAIVAAWNVLAFLIYFATTMLT
VTYYVGNGLAGALDAAYYVEAILAPSVSMTRAGFVSVNLFNLLCDGRGGYKSGGIAAIDLLGAPIIYTIV
WALVCFAILVAHDSGYPLLPSSLGFLLRRRRGRASVSEGVAGEESKVQPSGQGVREEAIRLDSMDCDDVL
QAKHLDKSYGKLLAVDDVSLGVRREETVALLGINGGGKTTTHALIRGELTPDAGSVTIAGIGVAQQRTLA
RSHIASVPQFDGLDPLLTVQQHLRTYARIKGVPSSQRKENVSAVMHLTNLTQYADRRAGALSGGNMRKLS
LAIALLGNPSVLLLDELSSGVDSWTKRGLWQTLRRAGKGRATLITSHSMEEAAALASRVAIQASRILAID
TIGNLRRSHPSYELQLDIAQHHRGSKEAYSRVERFVTQLFPTATTSDEASARFEIPLDGGDSVAGLFARL
EAAKAEREEAGVVGYQISPVSLESLFLQIVRQAQSDAARDEIGRHHKSGK

>gi|572280835
MTAAENEKAVPGSPGLHTVEPGASIQMQVTKQDQASAAQKKSGSPYLRIFAYAGPYERFLLAVSIVAAIA
SGAGIAIQNLVFGSFVTTITDFVTDPASGGAKLRHDAGKLALYFVYIGIARFVLSYTYNVLLTYNAYRIV
RNIRHAYLRAALSQEVAYYDLGTSGSIATQATTNGKLIQGGIAEKLGLTFQGISAFITAFIVAFVTQWKL
TLICLCIAPTTIAVMAFVGISEAGIETKIFDIQAKGNAFAEGILGSARTVHAFEMRSRLVKKFDEYLTEA
HKYGRQLSPWFAGLLSVEYTIMYLGFGLAFWQGVHLFANGDISSSGQIFTVIFSVTIATISITALAPYSI
EFARAASGAAQLFELIDRKSDIDPFDESGEKPSHVTGHLDLEHVTFAYPSRPGVTVLDDFSLSVPAGKVT
ALVGQSGSGKSTIVGLIERWYNCRSGVIKLDGKPIDQLNLNWLRKNVRLVQQEPVLFQGSAFDNIAHGLV
GTKWEHAPREEKMMRVQEAAKLAFAHDFITELPNGYDTQIGQRGGLLSGGQKQRVAIARSIVSRPKVLLL
DEATSALDPHAEGIVQQALDRAAEGRTTIVIAHKLATIRKADNIVVMKKGKIVEQGTHAGLMKQNGIYAQ
LVRIQDLSVSKNESDTELDDQEDAASTEHPADLAETLSRYATGDQLRLEQQKERDNYETYQKKGLLSVIW
RLVVEHPELKWPYFFTVLGCLGAAGGFPGQAILLSSVVDVFTLTGSEMTKKGDFYAAMFIVLAVGCFLIY
GWLGYTTNAIAQTLSHKLRRQSLNDMLRQDLQFFDRPENNIGALASRVDANPQAILELMGFNIGLILVSV
FNMLACSILAVAYSWKVGLVVVFAGLPPMVGSGWFKIRLDMKLDHAISARQSKSAAIASEAVNAIRTVSS
LAIEESVLKSYMHELDEAVAGSVKPMSIMMICFAFTQCVEYFFLALGFWYGCRLVSFQETSMHNFYVAFL
GVFFSGQAASQLFQFSTSITKGKNAANYIFWLNGLQPTVQETPENADRGPKSGGPVALDNVRFSYPLRPE
APVLRGINLEIKKGQFFALVGASGCGKSTMIAMLERFYDPSTGTISIAGDNLTQLNPRLYRRVVSLVQQE
PVLFQGSIRENIALGIDEDAATSSTSSSSPEETTAVSDAQIEEALRAANAWDFVSSLPEGLSTPAGPNGT
QLSGGQRQRIAIARSLIRNPKVLLLDEATSALDTESEKIVQSALAEAAKEGDRITVAVAHRLSTIRDADA
ICVFYGGRIVEMGKHEELVALGGMYRKMCEAQNIDG

>gi|553135163
MAIFSQTWTLTRKNLLIVLNRHTNATIIRAFVLPVLVVAFLSFAKNLFVPYAVFGISKVHPVRSLSDGLQ
ASSGTGRNTVAFVNNGLRGGEIDRVIQELATVVRDAGKNASIAESEQDLIWTCRASLRGVTPCYGAVVFY
SSPDEGSGGIWNYTLRADSALGTGKINVDKDDNDAQVYMLPLQRAVDAAITRNGQQKLPEEQDEYPFTSL
TKEERADRVRQLYQKTIYNVLGVTFLISVIGVCYHLVGFMASERETGMSTLVEAMMFTKRTWEGQAARLL
SYHLGFTLLYLPGYIVSSIIMWAAVFRTSSVGILIIYHILAGLSLASFSILGAAFFKKAQLSGISIVILY
ILLGVIAQIITAPKTATVVVLSLLFMPCNYTYFIAYLARFEAKDMATNLGKSAPDSPSQVAGIVFWIFLI
VQIFAYPILGAIIERYLHGTTSSTRNIAYGENSELGPDNAVQLDGFTKIYKPGPFRNMFSFLSKPREPVI
AVNGLTLTARRGQILVLLGANGSGKSTTLDIIAGINKLSSGSITVDGTGGLGIAPQKNVLWDELTVEEHL
RIFNRLKSPNQLATKEDILELISGVDLAQKVDARSGTLSGGQKRKLQLGMMLTGGSAVCCIDEVSSGIDP
LSRRKIWDILLAERGHRTMILTTHFLDEADLLADHIAIMSKGTLRAEGSSVELKNRMGGYRIHLNNAKYI
SNSPNVSGVQKKVSPEEITYIASTSAAAAQVIKELAVAGISDYRFSGPTIEDVFLSLAEEVRAEDGARLD
QFQSTAAVLGAQRSTEKQSSTEMVNNAPVDDTTKPSLNLLSGQRIGYFKQGVVLFRKRMTILKRNWFPTL
AAFAIPIIAAGLVTLFVMGKDPVGCSPADQSSRRVATNLFASDFDLFMIAGPSDKFSANNLARLFAPIYM
ATQDNATSSGNSPGIGMNPLDLFKNITLVDTVDEFNSAVVQYRKNITPAAVWLGEDNSVPTMTYRSDSVE
MFTAWFGQWITDMMLSNTTIASQFVNFDIPFAPDTGKSLQMLVYMSLALCAYPGFFALYPNVERRSFVRG
LQYSNGVRPLPLWLAYTTFDFLIVLVASAIMTALLAGLASVWHHVGYLFIIFVLYGLASILLAYVISLWS
NNQLSAYAFTAGGQVVMFLIYLIAYMCTITYGPVDRVDDMLVVVHFVVAIFAPIGSLTRALFIALNLFST
ACDGDKLASYPGGILQYGGPILYLILQSIILFILLVWVDAGNPCSTLKQLFKRKPRSAPPTVAQEADGIS
DEEVAHELVRVKSTATGSGVAGTNNTDGLQVVNLTKTFGRNTAVDNVTFGIPHGQVFALLGPNGAGKSTT
ISIIRGDVKPDYNSGGDVFVEQSSVARSLAAARSHLGVCPQFDAVDTMTVLEHLRFYARVRGIPASGIEY
NVEQVIRAVGLTQFRDRMARALSGGNKRKLSLGIALMGNPTVVLLDEPSSGLDAAAKRIMWRTLAETVPG
RSILLTTHSMEEADALAGRAGILAKRMLAMGSVDSLRKRFGDTLHVHLVCRGAPRTSDARIAQIHAWVES
TFGSAAAMEGKTYHGQMRFSVPAAVVLSLTTGIINQRADKGMAAEEIRETETQQSTTSAIGKLVVLLEEQ
REELGVEHFSVSPTTLDQVFLEVVGRHNVREEGYAAPEEGKKRGLKRWFKRS

>gi|512192366
MGVQLFARQVWTLTAKNLRIYLFVPPAVFGIGSLRPVLPLHDALVHAETTGRHTVVLYNGGLAGGAIDAV
IDELADQVTGAGSRVVLLDNESQLDTVCHSSLRGVTTCYGAVLFVASPNEGDGGIWKYDIRLDGSFGAGK
INVDKSTNDGEVYALPLQHAVDSAIVGHQTGQSASNNALADANVQEYPFTSLTPKQRDDQIRVRFQSSLI
NFLGVSFISGVIGICYHLTGFIATERESGMSTLLDAMMATSDGGRRWGEAQAARLFSYHLCFSILYLPGW
VIGAVILAVSAFTHSNAAVIIIYHLLVGFAMASMSLFGSSFFRRSQLSGVSVTIICLLLAIIAQLVSYPS
TAAVAILSLLFPPCNYVYFITNVARFEKHKRPVDLLHVPPDSPWNIPSIVLWIFLGLQIVVYPIVGALIE
RYLFGTITNGRAIETRPAGGGVDEHGNALPALQLDNFSKTYYPAPLRLAFGWAKKAPTPVHAVHKLTLSA
VQGQILVLLGANGSGKSTTLDAIAGTTKLTSGHITLDGTGGLGIAPQKNVMWDELTVEEHLHIFNRLKSP
NNIASKEEITQLIKAIDLEIKHKAFSKTLSGGQKRKLQLGMMLTGGSAVCCVDEVSSGLDPLSRRKIWDI
LLAERGRRTIIMTTHFLDEADLLSDHIAVLSKGTLRAEGSSVALKDRLGGGYRIHVHKTRHTEKAAVMVR
SDRDLPDVEGVVKKNTFDIVTYIAPSSTLAATVIRSLEAVGVSDYRFSGPTLEDVFLQLAEEVQTEQNDD
DQDVDNEKVALDGPISKQKQDGISAPAVAEKLIHGDAHGPSETSSTDGTGDGTQDEHQDKGRGLKLLSGS
QIGYWKQAHVLFVKRFVVFKGNWFPSFAALLIPVLTAGLVTLFITGQKPIGCSTSDQLSSDEPVSLADVG
GSLFLVAGPSSRFSDLGIITELITPMFTNTSDTDSSDSRNNATALVAGMLKNVTLADTFDDFNNMVVQFR
KNITPAGLWLGDDSSSPTVAYLGDWLDQVHAFYGQNLLNVIVANMSISASYADFDIPWAPNTGKSLQLLV
YVCLACAAYPGFFSLYPNLERRRFVRGLEYSNGVRALPLWIAYLAFDFIVVLASSALMTILFAALSSVWY
HVGYLFVVFALYGIASSLLAYFISLFASNQLSAYAFTAAYQAIFFLVYMIAYLCTITYAPVNRIDSFLLV
VHFVVSAVAPIGSVVRSLFVTLNLFSVTCTGNEINNNPGDITLYGGPILYLFLQSFFLFGILLWFDSGNV
GASFYRLAKKFRAKKSQHSRSATADTTSEDAEVAGAIAVDPSQVEGEERGLRVSHLTKTFGRNTAVENAS
FNVNHGEVFALLGPNGAGKSTTISMIRGDIKPDDGDVFVEGLSVTKKLVAARGSLGVCPQFDAVDQMTVR
EHLRFYARVRGISDVEYNVNAIIRAVGLTAFRDRQALALSGGNKRKLSLGIALMGNPAVVLLDEPSSGLD
AAAKRIMWRTLEATVPGRSILLTTHSMEEADALAGRAGILAKRMLAAGDTDDLRHRFGNRLYVHLVCRGA
PRTSDEDTARLRQWVQDTFPGVDIEDQTYHGQMRFAIPLSKNNTDSKTSRQDTPVGSTTDINDSSSSSEA
FFAPTQSATSAIGKLVVLFDEQRDALGIDHYSVSPTTLDQVFLEIVGRHNVQEEGYHRVEAAAEAARKKT
WKQRLQNVIRGR

>gi|770311310
MKSDKDILMKPLPKSPGTGSTTTGLSVSHAEEVLDRQLRTSVSQIGFFDIYRYATRWDVAILFGSALAAI
AGGAALPLFTVLFGRLTSTFQDIATHRITYDHFHHELTKNVVYFIYLGAGEFVAIYLATVGFIYTGDHVV
QQIRVEYFQAILRQNIAFFDTLGAGEITTRITADTNLIQDGISEKVGLALTGLSTFVTAFIIAYIKNWKL
ALICSASLLALLLTMGGCSTLMLIFSKKALECQGRGASMAEDILDSIRTVAAFNAQETLARKYESHLKDA
EGPGMKSKVIFAVMVGALLCIMYLNYGLGFWMGSRFLVEGISNIKAGDVLTIMMAIILGSYNLGNVAPNG
QALSNAVAAASKLYSTIDRQSPLDALSDHGKTLEFVRGNIVFQNIRHVYPSRPEVTVAHDLSCYIPAGKT
TAFVGPSGSGKSTIISLLERFYDPVAGTIMLDGHDIQTLNLRWLRQQMSLVSQEPRLFATTIAENIRYGI
IGSRFEKESTYEVRKRVEAAARMANAHDFIMALPNGYDTNVESFSLSGGQKQRIAIARAIIKDPKILLLD
EATSALDTKSEKLVQAALDKASKGRTTIVIAHRLSTIQEAYNIIVLANGQIIEQGPHEHLMDRRGIYYDM
VEAQQIKKRYSRYSKRYSQLLTNLSPKHNPMTFFFDKDYPGDDHSDLHSILSDDASDIGLHTGEKQRPVS
RMSLSHLMQPAKEEAYSFWTLFKFLASFNRPEWPFLLLGLCASILAGGIQPSQAVLFAKAVSTLSLPPFE
YPKLRHDANFWCLMFLMIGIVSLVLYSVQGTLFAYSSEKMVYRARSQAFRVMLHQDISFFDQQENTTGAL
TATLSAGTKELTGISGVTLGTILIVSVNLVASLGVALVIGWKLALVCISAVPALLMCGFVRVWMLERFQR
RAKKAYQESASSACEAASAIRTVISLTMETEALQSYQAQLRRQLKSDILPIVKSSLLYASSQALPFFCMA
LGFWYGGSLLGHGEYSLFQFYVCFSEVIFGAQAAGTVFSHAPDMGKAKHAAREFKRLFTSDTMHASRSKG
IPVASMRGMVEFRDVSFRYPSRLEQPILRHLNLTIKPGQFVALVGASGSGKSTAIALLERFYDPLKGGVY
VDGKNIITLEMTSYRTHLALISQEPTLFQGTIRENILLGSNTPDVTEDLLIKACKDANIYDFILSLPQGF
STIVGNKGGMLSGGQKQRIAIARALIRNPKILLLDEATSALDSESEKVVQAALDAAARGRTTIAVAHRLS
TIQRADRIYVLDQGEVVESGTHRELLRKKGRYYELVHLQNPDATGTK

>gi|770311238
MANLKLFFRQIWTLTLKNLLLILVRPVFTTVLRALVLPVIFTAFISYARNLFIEPATYGIGNPAPLQPLS
DTLHAITGGRDKLVFVHNGFVGGPIEKVINTVTDSINPNQDQVLPHLLSSESELQELCRTSLSGVSTCIA
AAVFYSSPTEGPYGIWNYSIRTDAALGAGIHVDSHNNDQEIYLLPFQHSIDRAIAQANASTDQTALPDEI
MEYPFTSLTQEERRDEIRVNYMGAIINIMAIAIFIGIVGVTYQLTGLIAMERELGMSQLIDCMMPNESRW
QSQAARFIAAHLALDFVYGIGWIIMGAILKYGIYSRTSAGITIAYNILAGLALSSFSIFGASFFKRAQLS
GISVVIACLLLGVIAQMVPARTNGAVAILGLLFPPMNYVYFHVFMARWERQDQPTDIAHAAPDNPWSLPG
VVLWILLIIQILVYPVLAAMVERILYSTASKGRKATSSNASTTALSLQSFTKSYTPGWFYRNIATRFGST
RQSVLAVNSLSMDVKKGQIMVLLGANGSGKSTTLDAIAGLTKITAGEINIDYGAEGGKFGLCPQKNVLWD
TLTVKEHVKIFNRLKATENIDTEHQLLGILHDCDLDKKVSAYTRTLSGGQKRKVQLAMMFTGASSVCCVD
EVSSGLDPISRRKIWDILLAERGSRTILLTTHFLDEADLLADHIAILSKGVLKAQGSSVELKHRLGSGYR
IHVLNMPGTALGHVFNDIPQETHFEETVYTVQTSAEAASFISRLEQEGVTEYRVSGPTIEDVFLKVAGEL
DSQKAQDTIVGNTQAETQPLEKHGKEDVHQGLQLLTGQRISMALQAWYLFRKRATILRRNPLPYLAALLI
PVIAAGLVTLFLKDVTLAGCSAGSTTRMPKPQSLQSLDDFQIVLGPSSRVSNATLESFVSSLSGSGEAIT
GTPESYFHVVDSLSEFEEYIKYNFHNVTPGGFYLGDASSSPTLAWKGDNSDFPLAALIQNIFHRLLTDMP
INLQFQYFGIPLQPNAGKILQLIIYFGLAMSVYPALFALYPTVERLRNVRALHFSNGVRGASLWLAYVGF
DFSIVVISSVLDIIIFRAVSDVWYNPGYLFVVFFLYGLCSTLLSYLVSLFSRSQLAAFAFAAGSQCVLFL
IYLIAYMCIQTYTPTDKTESYIDIAHFTIGLISPSGNLLRALFVSLNVFSILCRGSEIASYPGEITLYGG
PILYLIVQSFALFGLLLWFDGGSVLSLLRAKSKPNDEEEETTLDKDIHSEKSSSSPDNGLRVLHLTKTFH
KFTAVEDITFNVNKGEVFALLGPNGAGKTTTISLIRGDTPPSRNGGDILVDNISVLRHRASARSHLGVCP
QFDAMDQMTVLEHLTFYARIRGVPDVPHNVNEVMRAVGLTPFKHRMALTLSGGNKRKLSLGIALMGNPTV
LLLDEPSSGMDAASKRVMWKTLAAVASGRSIVLTTHSMEEADALAHRAGIMAKRMLALGTTNSLRSDYGN
RYHVHLVHSLAPHTSEEDMHRIRTWVSRNFLAAVIEEKTYHGQLRFTVPATGSDSIEYDGYDDDITPRSE
TDLDIIKGGKDTGNNSIVKLFSHLEESKEELGVQFYSVSQTTLDQVFLTIVGRHNIAEENSGQISEPKE

>gi|770309489
MPVSEVSNSNQPGGTPEEKGRGRAVVEYVSKSIPKGKDIKTLFTFIRLLFSLNYTALDILLMVVGTFFAI
AAGVPEPLLGIVLGQLINELNTVACSATQYNPSSVRTKVLYLIYITIFNFVSIYIYAACWALVSERLARR
YRKAYFRSVVRQEAAFHDSLPSGQVISRLVSDIETVQSGTSEKVGIYMATLSYFVTAYIVAFIKVPVIAG
ILIAIVPCFFAMALVGGHLTSRYGSRVGKHIDLATSIASSSLSHLKIVHAFNAHQRLEDLFSSHLSNSQK
DALKKAAVHAAQMGTLFFVVYSSNALAYWKGAHLIADSIDGRNSGVSVGAVYTVIFILIDASFILSQVSP
YMHVFSAAASASERLLEVINRPSTIDGTSYTGGKCADLREEEIKFNDVHFTYPARSENPVLQGVTFSIPP
RQHTAIVGPSGGGKSTIVALLERFYDPSTGSICIGPQDIRHVNVANLRGQMGFVQQESQLLNRSILENIA
YGLVGSVEHEVLVEVILDMSLTGVVAEIQSGCTEEEVLRNCDPRISEIFRRAKMAADKANALSFIETLQF
GIATSVGTAGGQLSGGQRQRIALATALIREPKLLILDEATAALDSMSEQLIQAALLKVSGTTTIVSIAHR
LAAVKDADQIVVIEKGRVAEYGSSQQLLDTGGMYAKMIGLQRMDNAEADGAKALASRANTLTGSETLEST
IDEKAVLQEKQEVDLTTDQPSGEAKRTSSTVHAPEEEIPTRSKRLTTRIYFSFIRPNLLLIILGLGMSVI
IGGSYSANAILFGNTVGGLSPCKGTPNIRHSGNLFGLMFFIVGLIELFANIMGGCAYGWAADQTLYRVRV
ASLRSLLSQSLTWHSTGGRSPGTLIAYITGDASAISGLTGTTIGLLLATTVNLFAGIIISFIVAWKISIV
LVPTIPVLLLAGVMKLRVQSQFAERHKKAFSRATEITVEALGNMRFVAGFSLEKQLYREFLFSIQGPYQR
TMKAITWGNFWLAAAFSVSNLISALAYWWGSKQIASGLYSQSQFFIVLPALLFSTQSCGQMLALAPDLSK
AGKAASRIVDLVSTHSNEREFGGGDVHRALISGLGKSDADIEANERSESASCGTGQMPVGAELRDVEFSY
PTSPDTPILKGLTVTFEPGRFYALVGPSGSGKSTIFAMLERFYYPSAGSIFINGQDVTRVLSTNFRDDIA
IVPQENVLFEGTVAFNIALGARPGYTPKQAEIEEACKLAHIHDVIAELPHGYETICTNAGKQFSGGQRQR
LSIARALIRKPGLLLLDESTSALDGESEGKIQDALSGFMGKTTVVAIAHRLRTIYRADRIFLIQGGRCVD
RGTHTELIERSEMYRESVLHQSLDV

>gi|770306505
MGTASEASKDAEAPAKQSFMRRATSFGRLLVYGSPSTSDLALLFVGFVTSIASGIPFPIMSIVFGQLVDG
LNSSTCNVTPSNADSYQAGINDKILLIVYIGIAYFALIYIYVLCWNLSGERLAQRLREKYFSAILRQDAA
FFDNLPAGEVSSRITGEIAVIQQGSSEKVGIVINSIAFFITAYIVAFIKDPKLAGMLVSLTPAYLIMSIG
GGYFVQKFFGRALEGMAKASSVALEAFSNTMVVQAFSANARLEEKFVEVLRPALSAGVSKSIAAATQAGL
LYFIAFSANGLAFWQGSRQIADAVESGGDGITVGNTFTVILILVDASLILSQAAPFLQSFDAAAVAFGKL
EADIDHPTTIDGTAEDTGRALSEVTGNVELRNVSFKFPSRPDKPVLQDLSLTCPAGQQTAIVGLSGSGKS
TVAGLISRFYNVDEGAVLLDGHDVKDLNVRSVRSHISLVQQEPCLLDRSILENIALGLINSPRHDHLHPI
LMGSVLADVAAAVRDGKDLVSASLEHGDGAREIVELVLHASLLADANGFIERLKEGFGTQVGSKGNLISG
GQKQRISLARALVKDPRILILDEATASLDSATEARIQEALDNVAVGRTVITIAHRLSTIRNADNIIVMRQ
GKLVEQGTHQQLLEANGAYAELVRLQNLNVHGGQDDGETEVSSARSDSLVPVISEKTGALETSAVADAID
EEKAKPAEPESAIEEKRSFGSTVGSMGSLFRPYTFVLILAIAGAVIIGGTYCGSSVIFGNVVGKLSGCEE
PESIRHAGELFGLMFFVLAIVEFFANFLSWSLFGWVAEQVIYKVRILSLRSILEQDLAWHESANRNPSLL
LSFITKDSSALGGLTGSVVCTILSVLVSLVATITMTHIIAWKIALVCLSVIPLLLGAGYMRVTTLASFEE
RHLEAFANSVGITVEAVNSIKTIMSLSLEHEVLGTYRRSLSAPMRQITRQSAWANLWLAVGYGLSNFLYA
LAYWWGSKRIIAGEYTQTQFFIVQLALLVSSQLWGQMFALAPDVSRAFQATRRLLNLLDLGSTKKLSAPL
QLLGDVEATAPPREKTSSSESRDGISVVFKQVRFSYPARPDTRVLHGLDLSVQPGQFAALVGPSGAGKST
IISLVERLYGPDSGTIEVDGHNIAYSDGSFRDDIAYVPQQSVLFEGTIRFNLTLGARPGQAVTQSELEEA
CKLANIHDTIMQLPDGYEAYCGPNGDRLSGGQKQRLAIARALIRKPKLLLLDESTSALDAESERLLQDGL
EKATKHMTVIAIAHRLYTIRKADVIFLIEDGRCVDRGTHAQLIERSESYRVNALNQAVDG

>gi|770306270
MKHSGQNVLVDIHPKVRGNGDGDDSNQPKMLRYATALDRLTMALATVAAAVAGAALSTVPVVIGAFTQHF
SDCLNGKSSSDDLEHDTRHLALYFIYLGIISFVGLSLSTFGFTRLAESCTYRLRKAYLSALLRQDVSYFE
SLGAGEVTTRITDDTNLILDTLSHKASILLTGLFGFVAALIIALSRNWRLALVLMAMPIGMIATMGTLGA
YMRSMQQRSESHYVKSADFAEDVFSCARSVTADGAQGRLAKRYEEMLMPALGADLRSKAAMAMMIALTMT
IILWGYGLAFWQGNRFLQKGDCTLSDIVTVLLTSTMAGVLLGQSAPFAASVMQAKAVSTRIYATLDRVSP
LDPSTDSGMTLPSFAGDIEFQDVRFAYPSRQSGPVMDGFNLLIKAGTSMAIVGSSGAGNVLLGGHNVRQL
NLRWMRSKVGLVTQEPLLLDTSIHDNIVYGLGAEADQLDHHTIVSKVYEAAKLANIHDFILSLPGGYSTR
VGQAGGLLSGGQRQRIAIARAVISDPPVLLLDEATAALDTKSEQAVQEALQRVSKNRTTVIIAHRLSTIQ
SADRIALMEQGKVIEQGTHDELIFRDLKYANFIRAQEFTRASLPLRSRQDERNEQEFAQKPENAASVTVS
IDCSANISTRALVKFVWHLNTPERRFILVGILASAFAGAGYPIQAILFGNAVVSIVSPDLATDGNGPKFW
ALMYVALGICQFIFYTIQGICFALASSRLAYRTRTKAFTSLINQDMSFFNQVENSSGTLTAFLATEASKL
TGVSGTTFGAILNSVMTLVAAIAVSCSFGWKLGLVAASTIPILLTCGFLRFWIISWTESHATRATDAAGT
ACEAVSAVTTVASLGIQDTIVDRYCEKLQAEQPQTLRFNIVSSIMYAASQSLVFWVTSLLFWYGGVKLVA
SGEYSVQQFFICFTAIVWSSQAAGMVFSYAPDIAGARSAAAQLVGLLSTPTTIDVGLQHGEVPGQTSTGV
MLSLVEFEYPSPHGPCTVLRNINLTAKHGQLTAIVGPSGSGKSTILDLIERFYDPTRGTVLVGGKDVREY
KLANLRRTMSYVGQGGWIVGGTIRDCLLSDEENVSEDEVFGACKSANIYDFIVSGLSPFQNGLDTPVGSK
GSRISGGQKQRIAIARALLRKPKILLLDEATSALDTISEKHVLSALSGGGGGERTTIAVAHRLASIAHAN
CIYVMDQGKIVDCGSHEELLARQGLYWQLFTLQETDTA

>gi|406859931
MATATSPSTTCSVQPRHLPVNQTTFFPRPPRSRKPPTMAGDPEKTQAESHQASSRGHSSDGRDSNTTKHL
AEGQARKLSSNPLAKLDSNAKVTVKDEDVFAHLPPAEAEILKRQIDIPVVTASWKTLYRYSTRNDILIMI
VSAICSVAAGAALPLMTVVFGNLAAEFNSYFAGTMTRAEFDHLITHNVLYFVYIGIAEFVTIYISTVGFI
YTGEHISGKIRSHYLEACMRQNIAFFDKLGSGEITTRITADTNLVQDGISEKVGLTLNALATFITAFVIG
FIKSWKLTLILTSTVFAIVAVMGAGSNFIIKYSKQSLASYASGGTIAEEVISSVRNAIAFGTQDKLARQY
DNHLANAEKYGSKVKRTLAIMVAGMFLVIYLNYGLAFWMGSRFLVKGEIGLSQILTILMSIMIGAFSLGN
VAPNAQAFTTAISAAAKIFNTIDRKSPLDPTTSEGTILDHVDGTIELRHIKHIYPSRPEVTVMSDVSLLI
PAGKKTALVGASGSGKSTIVGLVERFYDPVGGQVLLDGHDVSTLNLRWLRQQISLVSQEPTLFGTTIFGN
IAHGLIGTKYEHESEERRKELIFEAAKMANAHDFITGLPEGYETNVGERGFLLSGGQKQRIAIARAMVSD
PKILLLDESTSALDSKSEGVVQAALEVAAAGRTTITIAHRLSTIKDADNIVVMTEGRIVEQGTHDELLLK
RGAYFNLVEAQKIAATQEMSPQEQAELDQYDDALMREKSHKILAHEQKLVHQKSNTSLAYEEDPDDKNIG
DKLNRSATGNSLSSLALQGRNTPGAQQDSLWTLIMLIASFNKTEIGLMLTGLAFSIICGGGNPVQAVFFA
KQIISLSIPLTNPATGETIPGARRTLRDDVDFWSLMYLMLAIVQFIAFCGQGVAFAYCSERLIHRVRDRA
FRTMLRQDIAFFDQEENTAGALTSFLSTETTHVAGLSGVTLGTLLTVITTLVAAIAVSTAIGWKLALVCT
STIPVLLGCGFFRFWMLAQFQRRAKKAYEKSASFACEACTAIRTLASLTREEDVLKIYVESINAQSKKSL
NSILKSSTLYAASQSLMFACVALGFWYGGQLIADREYSLFQFFVCFSSIIFGAQSAGTIFSFAPDMGKAK
QAAQELKNLFDRKPTIDPWSEDGTRLASCEGNIEFRDVHFRYPTRPDQPVLRGLNLTVAPGQYVALVGAS
GCGKSTTIQLLERFYDPLVGGIYVDGKEISSLNINDYRSYIALVSQEPTVYQGTIRENILLGADKAEGDV
PDAAIEFACREANIYDFIMSLPDGFSTVVGSKGSMLSGGQKQRIAIARALLRNPSILLLDEATSALDSES
EHVVQAALDKAAKGRTTIAVAHRLSTIQKADVIYVFDQGVVVESGTHNELMSKGARYSELVNLQSLGKNR

>gi|400600245
MALKRQIWTLMRKNFRCLVLRHYLILTAMALLVPIVLSLFFSSARNLFVPPATFGIGDVRPLMPIKDALQ
RGSDAGRTKLVLVNNGHAGGNIDKVLNDVANIVQNANAGVTIVRVSNEKEIPGQCRSTLRGVTACFNAII
FRSSPDEGNGAIWNYTIRTDAAFYQEPMRIRVDKGDNVEQIYMIPTQHMVDRAIAKIANPSQQDPLASVQ
EKAFTSHTGEERLAQTRRLYHKSIINFMGVAFITTILWISYHLTGYIATERETGMSQLIDAMMPVRKPWM
AMFVRLLAHHWSFSLLYAPGWLAGSFIIRHGVYTNTSYVILIVLHILAGLAFASMSIMIACFFKKAQLSG
IAATLSMLLLGILAQALTKPGTGVVTSLSVLFAPCAYVFAIIHMSWFERYGKPASLTSIQPQADFQLPGI
FFWIMLTIQIFAYFLIGAAFEYYLHGTSTEGRKITNNTASMPDDAVQLRGFTKIYHPGLFSRLFSRHFSR
LFSLTSKNSTESVLAVDKLSLNVGRGQIVCLLGANGSGKSTTLDAIAGLHRLTSGSITIDGTGGLGIAPQ
KNVLWDDLNVTEHLRIFNQLKSPKNPASKAEIDKLIEAIDLGSKRKALAKTLSGGQKRKLQLGMMLTGGS
AVCCVDEVSSGIDPLSRRKLWDILLAERGKRTMILTTHFLDEADLLADHIAILSKGTLRAEGSSVELKDK
LGGGYRVMIHKSATTNSLPNVEGVKKTDAFDQVTYVSPSSSLAAAVIKKLEDAQGSDYRFSSPTIEDVFL
QVAEEIKDEEAFRTDQQSTEKKQATEKKQPTEKKQPTEKKQPTETTHDIDDISQNEQQPQGLQLMDGKQV
GYLRQTYIMFAKRIIVLKRNWPTYAIAFGIPILAAGLTSLFVSNGTLQGCAPEDQVSNHGTEDAFGQILD
TGGDRLTFLAGPRSKVSLTNLARLFRPILNGSTDGAAAGSVFLTRLRLVDTFDDYTNYITNNPRNVTMGF
WLGDANSKPTFAWVANLFITSSILSQQLLDVLQTNTSIATTWSAFDTPFNPSIGNALNLVIYMCIALAVY
PAFFALYPSNERRRFVRALQYSNGVRPLPLWLAYLVFDFIVALVSSAIGTGIWAALSKVWYNIDYVFVVL
FLYGLCSIIFSYIISLFAKSQLGAFAWSAVVQAIFMLVYLIIYVCVLTYVDASKIDNALRLSYFLLALFS
PIISATRALFIATNLFSISCDGNELSRSPQGLKYYGGPILYLIVQSIGLFLMLLWLDSGSPLSWLPPIFS
RSRPTKDLELVDQDVLDEQERLSGPGAQGDGLRVYHLTKSFGKNTAVDNVSFGIRHGEVFALLGPNGAGK
STTISVIRGDLKPSRNGGDVFIEDVSVTKSLALARTNLGVCPQVDALDAMTVREHLEFYARVRGIPDIEH
NVSAIMAAVGLSAFETRMAHNLSGGNKRKLSLGIALMGNPAVVLLDEPSSGLDAAAKRVMWKTLAATSRG
RSILLTTHSMEEADALAGRAGILAGRMRALGTPDELRHRFGDLIYVHLVAASAPRTPEAEMDTIIAWVRR
TLPSAQVDDKTYHGQLRFTVRARDVLDRTGRPPPPTRVRNESEDTATAPPHDSGSADSESATPCDSGVTG
SESVTPHDSESVTPHDRESVTPHDSESGTPHDSESGKPDDSESVTPHDSESGMPHDSGTTGSKSVTPHDS
GATGSESMTPHDSGATGSESVTPHDSESGTPHDSGDSGSVTPRNSGSATAHDSGSATPRNSGSAVGSLVV
LLEENRAQLGISNYSVAPTGLDQVFLSIVGQHNVQEENA

>gi|400596212
MAVDPTNTTSAPRPPSPAQEPPPSASESAPSASESAPSAPESSLPAPEPLPSAPETSSLSAPDQQPASDQ
QPASQGHDAAANNAQPVPSQDGQPSPSQDGQPAPAQDGPSVPVADAAGAIPLPPLHGSSATPAEPPKAVP
DQEEPDAAPVEPIATRKEAFFTYFQLLVYANPTWKDHILLVCGLVISAAAGVPIPLMGIFFGQLIDDLNE
ATCDARALSDLFKASPDELQRSVNAKVLKLVYIGIASFVLIYAYLVCWAIFSRRLEARIRDAYFRSMLRQ
DATFYDKRQAGELSSRLNADMQIIQSGTSEKVGICIACTSFFITAYAIGFVKDTKLAAMLISLIPAFLLL
SVVGSYFTQKFTVAMSNAIASASSIAQETLSHIAVVQAFNAGPRLEAKFAAAMGLARVYGIKKAFVAALQ
AGILYFIAYSANALAFWQGSRQIVEAIGKDNGTSVGDISIVIFLLVDACIIFGSIAPYIPMLGAAAAAFR
KVRQDIEAPVLIDSGSNDGEKLPTTTAGGIKFDGVSYAYVSRPDRPVLRNVSFECPAGKYTALVGLSGSG
KSTVAGLTTRLYDPTEGTVTLDGHNLRDLNVKSLRSFMSLVQQEPSLLSRSILENIALGVLNSPWEHHQK
FQAIIESPVLAQLAEKLQEGTDLDAAAQEFGPDVAQLVDMIREAAKLADAASFIEKLERGYGTDVGISGK
LVSGGQRQRIALARALIRDPKILILDEATASLDSASERRIQVAVESIAKDRTLIAIAHRLSTIKNADNII
VMSNGVILEQGTHSELMALNGNYASMVRLQNIEAEKQDDSVSLASTDRGDIEADVRERDSIAKDDEPVKV
HDFMTDANGQAAPESKETAAPEDDLDANKSTGTVLHSMFKLIRPNLLWLLVAIFAGVLVGLTFSASGLIF
GNTIGNINSCNSTDHILWAGRFFGGLFFMLAVVELLANSTSWSGFGYVAEKLLYRIRVLTFRSLHQQDMD
WHQASGRTPSSLLSVITADTAAVGGFSGSIVGTMFSVMINFLAAIVISHIVAWKIAIVLLVTVPLLLGSG
VMQMRSLSQFERKHASAFSSALGITVEAINSFKTVSSLSIENEILGTYRRALYGPQKEITIFSLWTNFWL
AMANSTCQLIYAFAYWWGSTRIIKGENTQTQFLIILTAMLISAQQWGQMFSLAPEISRARAAASRILSLI
DLDSAKKLPREKGGADVEADAEPPTKPSGPNRGSTIVFKDVAFSYPSRTKIQILKGMSFTINAGQFCGLV
GPSGAGKSTILSLVQRMYRPTAGVVEVDGADICAREGTEFRDDIAVVPQDCALFEGTIKFNVGLGARPGV
EATDAEIEEACRLANIHDTIAALPDGYNTECGPNGSRLSGGQRQRLAIARALVRKPKLLLLDESTSALDA
ESERALQEGLERAAKGITVIAITHRLHTVRKADVIFVVEGGQVVEKGRHDELVERSESYRVLSSLIGHLS
ASTCPYSHQSSWDFLQNVSLVGDHVRPAPDPYRAWLPKDGLGANIPDPAYPERPSSVPRTVAVGPSVAHR
SHVSGRRSRSRPSSERGGILSKSISNDDAIELLEYPEKPLQNPREQHRRDKRETKRLWLEAQDEMKFSHS
IQFNAVPDWSSHYIAYSNLKKLQARSGDHESRPLISGDEPEDVFSNALDIELEKICSFYVSKEGELHDEV
SQLLRDVAEQPALDSSATFRRRSEDVNRADRSSHYGRTTSATEHTSDDDAGDETASEEEDESAALTHARV
QGRRSTMPNFAPPPTKTGPSSDIGRAPSSRRHSTTFDDYGETSTVFASALFPSAIMLKKRIIGLYVSLCE
LKSYVQLNRTGFSKVLKKFDKIMDKELRSTYIKANVDTAYPFNEDTKQHLEDYIAEMESAYSTVVTGGDD
ALAKKELRSHLREHVVWERNTVWRDLIGIERRGEAARLGSLLLGSDSKQAKRLQGDDDKTIPMTNIATPF
GRLRLPAWMLNSSMLMLLLSTAAFLALLMVPILKHPEQQNCLALLVYVSLLWATETLPLFATALLIPFLS
VILRVVRDEEGEHHRRLNAKDATAAIFASMWSPVIMLLLGGFTVAAALSKCTIDKKLATLVLSKAGTNPR
VVLIANMLVAAFASMLISNVAAPVLCYSLIDPMLRTLPSDSPMSKAVIMGIALASNIGGMLSPIASPQNV
VAMGIMQPAPTWLQWFFIVIPVGIVSIAAIWMLLLVTFKPGQGTVIQPVRPLKEKFTAVQWFVTIVTLIT
IALWCASHQMEDIFGDMGVIAILPIVIFFGVGILTKEDFNNFPWTIIILAAGGLSLGKAVRSSGLLHTLA
KVVSDKVQGMGVYGVLVVFSSLILVIATFISHTVAALIFLPLVYDVGTAMNQPHPNLLVMGGVLMCSAAM
GLPTSGFPNMTAIMKEDATGQRYLQVQHFISRGIPSSILTLVVVVTLGYGIMQVAGLD

>gi|400595145
MEAPGKSKVMATNLDEKAARPSLESESKSEKSSGNAYFRIFTYATAFEYTLQGIAIIAAIGSGAGIALQN
LIFGDFVTTMTDFTNGRATPAHFRSEASKLALYYVYLGIGRFALSYIYNALLTYASYRIVRNLRTAYLRA
ALSQEVAYFDVGSGGSIATQATNNGRLIHGGISEKFGLTFQGLAAFVTAFIIAFITHWKLTLITLCVAPA
IIIVMGVISTFQAAIETKILDTHAQANSFAEGVLASARTVHAFEMRSRLVAKFDAFLQEAHRLGNKNSPL
FGALFSAEYTIIYLGFGLAFWQGVNMLARGEIQNSGQIFTVLLSVVIAAISLTNLAPYLIEFTRAATGAS
QMFVLIDRKSKIDAFATAGEKPSQTEGDIQIENVTFAYPTRPDTVVLDNFSLNIPAGKVTALVGQSGSGK
STIVGLLERWYDPLSGVIKLDGRPITDLNLNWLRKNARLVQQEPVLFQGSVFDNIANGLVGTPWENVPRA
EKMARIQEAAETAFAHDFISELPQGYDTEIGQRGGLLSGGQKQRVAIARSIVSQPKVLLLDEATSALDPH
AEGVVQQALDRASKGRTTITIAHKLATIRKADNIVVMAKGRIVEQGTHELLLAAGGVYANLVSIQNLAVT
AAADSDDDDEKSDKTAQESDALDPADLQQTLTRHATEDRRRMEKQKNRDSYANHKQVGMATAIMRVIKES
PDLTWAYIMTVIGCMGASAGFPGQAILVANTVQVFTLTGAKMVERGNFFASMFIVLAAGCLVFYFILGWT
SNTIAQTNVCPFQALSHKFRRQSLNDMLRQDLQFFDRPENNTGSLTSRVDSNPQSILELMGINVGLIFIS
ILNVVTCSVLAIAYSWKLGLVVVCAGMPPLLAAGWLKIRSDVKLDDQLSKRYSKSASIASEAVTSIRTVS
SLAIEEAVMSRYTRELDHAVAGSVRPLLSMMIWFAFTQSIEYWFLALGFWYGCRLLSFGELSLFSFFVAF
MSVFYSGQATALFFQFSTSLTKGKNAANYLFWLHDLEPTVKETKENKDNGPGAARPVAFDNVRFSYPLRP
ETSVLKGVNLEIKKGQFAAFVGASGCGKSTMIAMLQRFYDPSTGSITIDHKALSSLNPRLYRRAVSLVQQ
EPTLFQGSIRENISLGIDAPDDQAASGSSSAPTTAADVSDADIEAALRAANAWDFVASLPDGVHTAAGAN
GTQLSGGQRQRIAIARALIRDPRILLLDEATSALDTESERIVQRALAEAARRGGDRITVAVAHRLSTIKD
ADIICVFYGGRIVEQGSHAELIAQGGMYRKMCEAQNVD

>gi|378728509
MALFARQILTLILKNLLVVFVRHPLSTTIRAFVLPVVFVGFLSYARFLFIPPSVYGLGKATPVRSLPDAL
GLVSGGRDKLVFVNNGFSGGAIESVINRVANETGSFGGHIEILNEEQDLLDVCRNSIRGTSTCIAAAVFY
ASPTEGEGGRWNYSIRADGGLQSKIVVDSTKNDVEIYILPFQHAIDRAISDIEAANSSANTIPARVEEYS
YTSETKEERLTRIRTRYMGGIIDILAVAFFIGVSEVTYQLTGLVAAEREQGMAQLLDCMMPNPKRWQPQM
ARVVANHLAFDILYGPSWIVMGIILSVGVFSKTSAAIVIIFNILSGLAMSSFSILGAAFFKKAQLSGITS
VVVSLLLAIIAQVASKAGTASVAILSILFPPMNYVYFTIFMARWERQNRGTNLVEKAPENTSSLPGIALW
IFSIVQIVVFPILGAYIERKLYGTGSKNRNITTSDSMTAISLVRFTKEFRPSFLAKCRGFFTRKQPSAVL
AVNDLSLDTIRGEILVLLGANGSGKSATLDAIAGLNSITSGEITINYPDTNTGLGVCPQKNVLWDDLTVE
EHVRIFDRVKSKQPANSDENTQLLTSCDIISKAKAQSKTLSGGQKRKLQLAMMFTGGSRVCCVDEVSTGL
DPLSRRKIWDILLAERGARSMIFTTHFLDEAELLADHIAILSRGVLKASGTAVELKHKLGSGYRVHIYHI
PGANISAVYNDVDHIRHNHRTTYLLDSSAKTAEFLARIEHDGIREYQVNGPTVEDVFLKLAEEMKAPPET
VTSIDQTRSLQSSGSIKSNDGVPEKTVKTVHGDTSRNTPQLLEGHPIGFSRQVAVLFSKRWVILHRNTLP
YLAALLIPIIAAGLVTLFLHGFRKAGCDALSTVDVSDIVSLSSEVDYKLVAGPRDRLGQDAIRLFAASLS
GSTSNGGVEANTSQLLESLHLVDTLDQFNEYINSNYFLVTPGGFFLGDDRFPPTFAWRGNGNIAFSVIIQ
NALDTILSNVSISNQYQAFDIPWAPDAGKALQLITYFGLAMAVYPSFFALYPTVERLRNVRGLHYSNGVR
SAPLWLAYTAFDFIIVLVTSAVAVIIFRAVSDVWYHIEYLFVVFFLYGLASTLLSYVISLFSRSQLAAFA
IAAGGQAVMFLLYFIAYMSVLTYSPVDKIDSYVNICHFAIATISPVANLTRALFVTLNIFSITCRDREFA
SYAGSLTLFGGPILYLIVQSFFLFGLLLWWDSGSSLRWLKRKQQEAQVEDHATVEPELSNELTRVTSSRD
GLRVLHVTKQFGKNVAVDNVTFGVPHGEVFALLGPNGAGKSVTISMIRGDIKPSRRDGDILVENISVIQH
RAQARARLGVCPQFDAIDTMTVAEHLLFYAKIRGVSDPRHNVDAVMRAVGLEEYAGRMASRLSGGNKRKL
SLGIALMGNPSVLLLDEPSSAMDVASKRVMWRTLESVVPGRSLVLTTHSMEEADALATRAGIMAGRMLAL
GTTEYLRRKHGDAYYVHLVHRQAPHATEEDMARIREWILTNFPATRIEGKAYAGQMRFSVPSTGQSASKE
TGSQGSSISTLFQALERDKSELGIQYYSVSRATLDQVFLNIVGKHHVEEEGAAAPSPPRSRSSNKGIFSR
IGLHKRAA

>gi|346323490
MAIIRQTWTLVRKNLRSLVFRHYAIIFLMAFFVPLILAVFFSFARNLFVPPATFGIGSIRPLMPIGEALR
HGRDAGRTKLLLVNNGHAGGDTDKVLDDVAATVEAANAGVSVVRVSTEVDLLTECRSTLRGVTSCFNAIV
IRSSPNEGSGGIWNYTIRTDAAFYQVPFRIQVDKGDNVEQIYLIPTQHMVDKAIAKISSQQDPLADVQEK
TFTSLTSDERLARTRRLYHKSIINFLGVAFIATIIWISYHLTGFVATERETGMSQLIDAMMPVRKPCFAM
FARLLAHHLSFSLLYAPAWILGSLIISFGVYSHTNVAIVLILHLLAGLAFASMSIMIACCFKKAQLSGIT
ATLSMLLLGILAQALNKPDTVVVACLSVLFAPCTYVYAIINMSWFERFGNAASLTSSAPEASFKLPVIFF
WIMLILQIFLYPLIGAIFEHTLYGTSTKGRKMTSDAASMQDDAVRLRDFTKIYKPGFFSRISPFGSKNPV
VAVDKLNLNAGRGQIVCLLGANGSGKSTTLDAIAGLHKLTSGSISIDGAGGLGIAPQKNVLWDDLNVTEH
LRIFNRLKSPKNLASKEEIDELIKTIDLWPKRKALSKTLSGGQKRKLQLGIMLTGGSAVCCVDEVSSGID
PLSRRKLWDILLAERGKRTMILTTHFLDEADLLADHIAILSKGTLRAQGTSVELKDRFGGGYRVHVHKTA
TTRELPIMEGVTKKDAFDQVTYVAPTSGLAAAVIKKLERAQIPGYRFSGPTIEDVFLQVAEEIQDEEAFR
TGRTPTEKQRDPDNTSENTAESEQQSQGLQLMDGKQVGYMRQAFILFAKRVTILKRSWLMYALALAIPIL
AAGLTSLFVSGSTLQGCAPSDQASKVGTEDGFSQILDSDTSETLAFLAGPASKVSPSNLLRLFEPILAGS
TSGASAGTSFLSSLKLVDTFADYDNYITNNPGNVTMGFWLGDDTSKPNFAWVGNLFITSSILSQELLDVM
QTNTSIATTWSAFDRPFVPNIGSALQLVIYMGLALAVYPAFFSLYPSSERRRFVRALQYSNGVRPLPLWL
AYLSFDFIVVLITSAIVTGIWAALSNVWYHVGYIFVVFFLYGICSIIVSYIISLFTKSQLGAFAWSAVVQ
GVFMLGYLIAYVCILTYVDANRLDNVLRATYFIIALVSPITSAVRSLFIASNLFSIACDGTVLSSNPQGL
LYYGGPILYLTIQSIILFLVLLWLDSGSPFSWLSRIFSRSRPATDPEIMDQDVLDEQARVSGPGAQDDGL
RVAHLIKSFGKYTAVDNVSFGIKRGEVFALLGPNGAGKSTTISVIRGDLKPSRHGGDVFIEGVSVTKHLP
LARTHLGVCPQVDALDQMTVREHLEFYARVRGIPDIQHNVSAVLVAVGLGAFDGRMAHALSGGNKRKLSL
GIALMGNPAVVLLDEPSSGLDAAAKRVMWKTLAATAKGRSILLTTHSMEEADALAGRAGILARRMLALGT
PDELRHRFGDLVHVHLVASSAPRTTDAEMDAITAWVRKHLPLADVDGRTYHGQVRFTVRARDLDITTTGR
LLQEENDAGHIPDQEDVAPSPHASESAVGSLVVLLEENSKQLGISNYSVAPTGLDQVFLSIVGEHNVQEE
NS

>gi|346319091
MDLHHQIGALRNKTLKIIIQRHFTSTLYSALVLPVIASLYLGLGQKFTHADDKYGLGSPSSIDALPAALA
RATGGRDTVVLINAAGHAGGAIDAVLDTVAAAVTSAGRNATRLADEADIGYVCRGSIQATTRCFGAVVVH
ASPDEGHGGYWNYTLRGDGALGRSFRVDKSDNAAEVYALPLQRAVDAAIAQQQGVASFPSATHQYAYSAL
TEDERQAQVRRDYQRTFINFLSVAFIMALIGVCYHMPGFIATEREMGMAQLIDAMMPVRARWHAQLARLL
SHHQAFVVTYLPGWVLAAVVNRILIWTNVSYGIIIPFFVLAGVAMTSMSLLGACFFKKAQLAGIVTALVW
LILGIAAQAIPRPGTGTVAVLSLLFTPCNFVYFITYIARYEQEALPTDLLRAHPSSPWQLPGIVLWVFFA
LQILVYPLLAAQVERALHGVTTGTRQNAGAASGEMPDAVQIRNMTKIYKPTLLRRLFSFVSPPRPEVVAV
DALTLTAKRGQILALLGANGSGKSTTLDAIAGISNFTSGAIAIDTTGGLGIAPQKNVLWGELTVEEHLRV
FAQLKTPSNPATKDQIDSLIHAVGLKKKTKEMAKTLSGGQKRKLQLGLMLIGDSAVSCVDEVSSGIDPLS
RRKIWDILLRERGRRTIIMTTHFLDEADLLADHIAILSKGRLRAEGSSVQLKDTFGSGYRVHVLNARHMM
GRAPEVDGVDRHISSNTITYVAASATLAASVIRTLEARGVPYKFSGPTIEDVFLNLADEVNDHGMRDQAV
GAAEAKVSPSQSADGEKSPSGQPLPLLHGRQLSLFRQVLVLLQKRFVILKTNWVPYFAAFLIPIVAAAII
QLLVKNLAAPGCSPRERSSDTKTTDFTDLLGTPFIVGGPSATFSASAIAEVFKPIIPNLADSASSHIKVV
DSFDAFKAYIEDNRKNVTPAGLWLGQTGSAATLAYKLDDGLSMFTSTLGQSLLDSLLMNKTIATQYKPFD
IAAAPSTGSGLQVIVYFALACSVIPGLFGLYPNSEKRNGVRALQYSSGARAFPVWAAHVIFDWSIMALSM
LIAAGIFAGSSSIWYNVGFLFPIFLFYVLAAILISYFVSLIMKTALATYAIASVIQGLGFAVYLIAYFFI
LLYSDPAETEKSVLIGHWVIAAIFPTGSLVRALMVALNVFSTTCEGFALQSNPGAMKAYGGPLVYLIVQS
IFWFSMVVYFESSDGKYKTGKPQHSEGTEDPEVAAEEVRVDGPGEETDGLRVVHLTKAFGKTTAIDNVTF
GVGHGEVFALLGPNGAGKSTTISIIRGDIAPSRSGGDVFVENASVTKNRPAARANLGVCPQFDAIDSMTV
VEHLQHYARIRGISDVDHQVTAVIRAVGLEAYTGVMAHTLSGGNKRKLSLAIALTGNPSVILLDEPSSGL
DAAAKRIMWRTLEAVVPGRSILLTTHSMEEADTLATRAGIMARRMLALGGTEQLCQKFGDALHVHMVSKT
APHSSDEEMQQMQAWVMDTFSGARIEQETFHGQMRFSVPASSIPVSNGSGGEDSGSGSAIGQLLLILEEN
RERLGVAHHSVSPTTLNEVFLTIVGKYDVQEEGEAAPKKTPWWKRSMF

>gi|767017487
MIFLRQVWTLFLKNILITLVRPWFTTSIRAFILPVIFVAFLSYARNLFIPPAEFGIGEPTPVRSLPDALG
AVSGGRDKVVFVNNGFTGGAIDRVIARVAEPVRSGGKNVEILSSPDQLADACKSTLLGTSYCIAAAVFYS
SPTEGPDEKWNYTLKADGSLGGGKIRTTDIDNDAEIYIIPFQHAVDWAIASVDDTNDGGLPQQEVLEYPY
TSKTAEERRQTIRIRYMGAIIDILAIAFLIGIVGVTYQLTGLVAAERELGMSQLIDCMMPNNALWQAQAA
RSVAAHLALDAIYAPGWIVIAIILSLGVFSNTSPGILLIFHLLAGLSLSSFSLFGASFFKRAQLSGISVT
IACLLLGIISQIVGPESNGGVAILSLLFPPMNYINFTILMARWERQNLPTNMVKSAPESPWTIPGIAFWI
FLIIQILVYPILGAWIERLFYGTQCKDRKTTRSNETTTAVSLNRFTKIYRPNWFYRNIGPMLGSRRQEVL
AVDDLTLEVGKGEIMVLLGANGSGKSTTLDAISGLSKISAGQVAVNYTETGGGFGLCPQRNVLWDRLTVL
EHVRIFNSLKAANKVDTKERLLELITACDLDKKTTAQSRTLSGGQKRKLQLAMMFTGGSSVCCVDEVSSG
LDPISRRKIWDILLAERGERTILLTTHFLDEADLLADHIAILSKGSLKVTGSSVELKDRLGSGYRVHVYH
GPGPEKSFVSTFRSVPSEQQNDHIVYSLPDSSDAAIFVMELERLEISDYSVSGPTIEDVFLKVAEEVQLR
PILPKDEKFSDVKESQQTLDLLTGKRIGMARQTWVLFCKRATILRRNWLPYLAAFFIPIIAAGLVTLFLK
NFKRPGCSGPGTTLEFDIESLLSQVDLQLVIGPANRVTPSSIGEFASSLPGSSSPNFNASILNNTHIVNT
LEEFNNYIDNNFRNVTPGGFFLGDESSPPTFAWKGNGDISLPVIVQNAMDNLLTNVSISTQYQSFELPFA
ENSGQALQLIVYFGLALSVYPAFFSLYLTVERLRNVRALHYSNGVRSFPLWLAYLCFDSLIVLAVSVLVI
IIFRGVSDTWYYPGYLFVVLLLYGIAATLFAYVISLLAKSQLAAFAFSAGAQAVMFLLYFIAYMSVLTYA
PTTRVNSLITTMHFVIAALAPIGNVTRSMFTALNIFSTLCRGKEVASYPGEIKLYGGPILYLVLQSIFLF
GLLIWWDSGPVLRRFRKETKEEDPEEDLSGDEDLNNELTRVSSSSDGLRVLHLTKSFGKFVAVQDVTFGV
ARGEVFALLGPNGAGKSTTISLIRGDIQPSRKGGEVFVENVSVTKQRATARAHLGVCPQFDAMDQMTVLE
HLRFYARIRGISDVEHNVSEIIWAVGLHPFRHRMAAKLSGGNKRKLSLGIALMGNPTVLLLDEPSSGMDA
ASKRIMWRTLAAVVPGRSLVLTTHSMEEADALAKRAGIMAKRMLALGTTDYLRKRHGNAYHVHIVHKSAP
HTSDEDMEKVRRWIIDHLPGASVEQKTYHGQLRFSVQAFNSHSDAVSSVNSRSDDPDRIVHSFGDAGESK
KPTDGLPASSNSAMNRESVSVGRVFSLLEANRLDLGIEFYSVSQTTLDQVFLSIVGKHYVGEDGEVS

>gi|684163107
MALFARQILTLILKNLLVVFVRHPLSTTIRAFVLPVVFVGFLSYARFLFIPPSVYGLGKATPVRSLPDAL
GLVSGGRDKLVFVNNGFSGGAIESVINRVANETGSFGGHIEILNEEQDLLDVCRNSIRGTSTCIAAAVFY
ASPTEGEGGRWNYSIRADGGLQSKIVVDSTKNDVEIYILPFQHAIDRAISDIEAANSSANTIPARVEEYS
YTSETKEERLTRIRTRYMGGIIDILAVAFFIGVSEVTYQLTGLVAAEREQGMAQLLDCMMPNPKRWQPQM
ARVVANHLAFDILYGPSWIVMGIILSVGVFSKTSAAIVIIFNILSGLAMSSFSILGAAFFKKAQLSGITS
VVVSLLLAIIAQVASKAGTASVAILSILFPPMNYVYFTIFMARWERQNRGTNLVEKAPENTSSLPGIALW
IFSIVQIVVFPILGAYIERKLYGTGSKNRNITTSDSMTAISLVRFTKEFRPSFLAKCRGFFTRKQPSAVL
AVNDLSLDTIRGEILVLLGANGSGKSATLDAIAGLNSITSGEITINYPDTNTGLGVCPQKNVLWDDLTVE
EHVRIFDRVKSKQPANSDENTQLLTSCDIISKAKAQSKTLSGGQKRKLQLAMMFTGGSRVCCVDEVSTGL
DPLSRRKIWDILLAERGARSMIFTTHFLDEAELLADHIAILSRGVLKASGTAVELKHKLGSGYRVHIYHI
PGANISAVYNDVDHIRHNHRTTYLLDSSAKTAEFLARIEHDGIREYQVNGPTVEDVFLKLAEEMKAPPET
VTSIDQTRSLQSSGSIKSNDGVPEKTVKTVHGDTSRNTPQLLEGHPIGFSRQVAVLFSKRWVILHRNTLP
YLAALLIPIIAAGLVTLFLHGFRKAGCDALSTVDVSDIVSLSSEVDYKLVAGPRDRLGQDAIRLFAASLS
GSTSNGGVEANTSQLLESLHLVDTLDQFNEYINSNYFLVTPGGFFLGDDRFPPTFAWRGNGNIAFSVIIQ
NALDTILSNVSISNQYQAFDIPWAPDAGKALQLITYFGLAMAVYPSFFALYPTVERLRNVRGLHYSNGVR
SAPLWLAYTAFDFIIVLVTSAVAVIIFRAVSDVWYHIEYLFVVFFLYGLASTLLSYVISLFSRSQLAAFA
IAAGGQAVMFLLYFIAYMSVLTYSPVDKIDSYVNICHFAIATISPVANLTRALFVTLNIFSITCRDREFA
SYAGSLTLFGGPILYLIVQSFFLFGLLLWWDSGSSLRWLKRKQQEAQVEDHATVEPELSNELTRVTSSRD
GLRVLHVTKQFGKNVAVDNVTFGVPHGEVFALLGPNGAGKSVTISMIRGDIKPSRRDGDILVENISVIQH
RAQARARLGVCPQFDAIDTMTVAEHLLFYAKIRGVSDPRHNVDAVMRAVGLEEYAGRMASRLSGGNKRKL
SLGIALMGNPSVLLLDEPSSAMDVASKRVMWRTLESVVPGRSLVLTTHSMEEADALATRAGIMAGRMLAL
GTTEYLRRKHGDAYYVHLVHRQAPHATEEDMARIREWILTNFPATRIEGKAYAGQMRFSVPSTGQSASKE
TGSQGSSISTLFQALERDKSELGIQYYSVSRATLDQVFLNIVGKHHVEEEGAAAPSPPRSRSSNKGIFSR
IGLHKRAA

>gi|700682209
MSLENEKPVGASEKSTEVAEKTASNGHSDRASSHGDSTEVDASIQPKNQTANITSNLEKADSKAIAPKDP
SDDPYEHLPANEAAILKRQVFTPEVKAGIMTLYRYSSTNDLLILSISAFTSIVVGAALPLMTVIFGNLQG
TFQNYFAGTMSKADFNSEMASLVLYFVYLAIGVFVCQYITTVGFITGEHISAKIREHYLQSCMRQNIGFF
DKLGAGEVTTRITADTNLIQDGISEKVGLTLAAIATFISAFVIGFVHYWKLTLILLSTVVALLLSMGGGS
TFIVKYSKQSIESYAHGGSLADEVISSIRNAVAFGTQDRLAKQYDAHLTKAEFFGYKVKSAIGVMVALMM
TILYLNYGLAFWQGSKFLIDDGIKLSNILIIMMSIMIGAFNLGNVAPNVQAFTTAIAAAAKIYNTIDRVS
PLDPSRDDGTKLEQVEGTIRLENIKHIYPSRPEVTVMDDVSLTIPAGKTTALVGASGSGKSTIVGLVERF
YDPVRGSVFLDGHDISTLNLRWLRQQMALVSQEPTLFATTIYQNIRYGLIGTQHENASEEEQKKLIEEAA
KMANAHDFISGLPEGYLTNVGERGFLLSGGQKQRIAIARAVVSNPKILLLDEATSALDTKSEGVVQAALE
VASQGRTTITIAHRLSTIKDAHNIVVMSSGRIVEQGTHNDLLAKQGAYYNLVTAQNIARVNEMDAEEEEA
IDAEDDEIIRKASRASDKGYVADPEDNMAAKLQRTNTSKSLSSIALQNRKDDGEVKYSLWTLIKLIASFN
QKEWKLMLIGLLFSIICGGGNPTQAVFFAKQIMTLSVPITPQTTQETLHQMKKDSDFWSAMYLMLAGVQF
IAFVIQGIAFAKCSERLIHRVRDQAFRTMLRQDVAFFDKDSNTAGALTSFLSTETTHLAGLSGVTLGTLL
MVTTTLVAALALAIAIGWKLALVCTATIPILIGCGFFRFWMLAHFQRRSKTAYSNSASYASEAISAIRTV
ASLTREDDVIRQYQTSLAIQQRASLISILKSSLLFAASQSFMFLAFALGFWYGGTLIANGEYNMFQFFVC
FSAVIFGAQSAGSIFSFAPDMGKAHQAANELKILFDRKPTIDTWSKEGASLDAVDGTLEFRDVHFRYPTR
PEQPVLRGLNLVIRPGQYVALVGASGCGKSTTIALLERFYDPLSGAIFVDGKEISTLNVNEYRSFIALVS
QEPTLYQGTIKENILLGAHTEVTDEAIEFACREANIYDFIVSMPEGFNTVVGSKGALLSGGQKQRIAIAR
ALIRDPKILLLDEATSALDSESEHVVQAALDKAAKGRTTIAVAHRLSTIQKADIIYVFDQGRIVEQGTHA
ELMKKNGRYAELVNLQSLEKNS

>gi|743667409
MKGFIRQLASLIYKNLLVSIARRPLGFLLSVYGFPLAILGLLLAIPSFLPQLNTFGVSTAEPIMPLASTV
TRKLVIVKRPDLGHDVDAVIRTFTQPVQRDLLVFHDDEASLPSVCLPDTRGVSDCHAIVIFKDSPLTTSE
ARLANPPNGNHTWTYTIQADPARDNRNFDIKKHKSDQEDLYMPLQLAINNAITNSTIVPETVMFTPQEEA
NEDQKNFNSNAALIGRIYTFALIAAHFTIIYGLASFITSERESGMSQLIDSMGGGTAIIARVLSWLLTLD
LVALPCYIAMGALYQRLAFPSSSAGTLIGWQILLGFAVNSSTAFASAFFSKSRVSAVYIIFVFLVLSIAA
QMYASESRPHPQHATVAALSFLFPSANSVYFTQQMALWQLAGLAADLGKMPVETAGLFSTSYAVSQSNLL
LFLGLNVFIYAAAAVGVEKILHGIHYRKRRFTPRPSMDSTGAVVQTRDLKKRFKPSLWSRICCCCCFCGR
KKTVAAVDGISFEAQRGQIMCLVGPNGSGKTTTLHIMSGFINPTEGSVALEASPSQVGICPQRNTLWDNL
TVGEHVRIWNGIKSGSRSSEELEQLIGQCDLSPKRGFKARELSGGQKRKLQLACMFVGDSSVCLIDECTS
GLDPLSRRAIWEILLQQRARRSIIFTTHFLDEVDILADHIVLLAGGKIKCQGAPAQLKSQHGGGYKVLVP
LSAPDLGHGYPPTTHQDRTMYAVPDSTAASRLISMYLGAGVRDVAISGPQFEDVFLNLLQDDVALDPSKS
LANVDPYFSMSPGTTTSSWTQFRVLYGKRWNVLTRFWSPYLFAVIVPLAVTFLAGGIIKDYSPPGCDALQ
DTFRMDYAGLKWNESCPQSGTCDRLSISPSQANATLFTLVRNGYRELSNVSAKAYGGFVDVQTSRDDVLK
HIEQNKTAAGYGGIFAGTSTEAPMIAYRILTFGDQSGSQLLDIWSQMQGGLEINSSQESMPKTRRAADVG
GVAYLLFFTFVQIFYPASFVLYPAIEKSRKVRAVQYANGVRRAPLWAAYAAFDFLWVLIVSVGVMGLSAL
KLNFNGPMLILLPILALYGVAATLMGYVVAHFTDGPLKSYLATLGIGFLSWIVVAIATLVNDSPSSLTAI
AFGADLFLPIGNIFRTLLVGLNLKEAGCKDGRPVEVGTIYSFGGPLLYLFLQIFALLIIITWLEGGFPSL
GSWRYSRVSNPHRFSDVELANISAYEAQLGSDPVSEEASRAERTETDLLRVLHASKHFGSNKAVDDVTFG
LPRSDVMALLGPNGAGKSTLVNMIQGEFSPSQGKMLLCQEDSRSPSSKKHLGVCPQYDAPDLMNTRDHLY
FYGRIKGIQKVKENVEYLMAKLDLTRHARTQASKLSGGNKRKLMLALALMGTPSILVLDEPTSAMDAVAK
RQFWKVIQEIAKDRSVLLMTHSMEEADALCTRTVIIARRILAIGTTQALRQRYNNEYFVNLVLGSAPKST
AAEMRQVTEWVRRTAPDARFEREVLGGQVRFTLPTAVNNRATGGLPIARLMEALEQSKRALGIEHYSVSG
PTLEDVFLSVVRENNVEEENGAEKKSKKGLNSAKGHFRSRNRRHEILLIVSGAGVDPSVHVGRLCHFTPG
LDSHALTGRSASGRSGQESNLQGAPGAWLSV

>gi|743657972
MKGFIRQLASLIYKNLLVSIARRPLGFLLSVYGFPLAILGLLLAIPSFLPQLNTFGVSTAEPIKPLASTV
TRKLVIVKRPDLGHDVDAVIRTFTQPVQRDLLIFHDDEASLPSVCLPDTRGVSDCHAIVIFKDSPLTTSE
ARLANPPNGNHTWTYTIQADPARDNRNFDIKNHKSDQEDLYMPLQLAINNAITNSIIVPETVMFTPQEEA
NEDQKNFNSNAALIGRIYTFALIAAHFTIIYGLASFITSERESGMSQLIDSMGGGTAIIARVLSWLLTLD
LVALPCYIAMGALYQRLAFPSSSAGTLIGWQILLGFAVNSSTAFASAFFSKSRVSAVYIIFVFLVLSIAA
QMYASESRPHPQHATVAALSFLFPSANSVYFTQQMALWQLAGLAADLGKMPVETAGLFSTSYAVSQSSLL
LFLGLNVFIYAAAAIGVEKMLHGIHYRKRRFTPRPSMDSTGAVVQTRDLKKRFKPSLWSRICCCCCFCGR
KKTVAAVDGISFEAQRGQIMCLVGPNGSGKTTTLHIMSGFINPTEGSVALEAAPSQVGICPQRNTLWDNL
TVGEHVRIWNGIKSGSRSSEELEQLIGQCDLSPKRGFKARELSGGQKRKLQLACMFVGDSSVCLIDECTS
GLDPLSRRAIWEILLQQRARRSIIFTTHFLDEVDILADHIVLLAGGKIKCQGAPAQLKSQHGGGYKVLVP
LSAPDLGHGYPPMTHQDRTMYAVPDSTAASRLISTYLGAGVRDVAISGPQFEDVFLNLLQDDVALDPSKS
LANVDPYFSMSPGTTTSSWTQFRVLYGKRWNVLTRFWSPYLFAVIVPLAVTFLAGGIIKDYSPPGCDALQ
DTFRMDYAGLKWNESCPQSGTCDRLSISPSQANATLFALVRNGYRELSNVSAKAYGGFVDVQTSRDDVLK
HIEQNKTAAGYGGIFAGTSTEAPMIAYRILTFGDQSGSQLLDIWSQMQGGLEINSSQESMPKTRRAADVG
GVAYLLFFTFVQIFYPASFVLYPAIEKSRKVRAVQYANGVRRAPLWAAYAAFDFLWVLIVSVGVMGLSAL
KLNFNGPMLILLPILALYGVAATLMGYVVAHFTDGPLKSYLATLGIGFLSWIVVAIATLVNDSPSSLTAI
AFGADLFLPIGNIFRTLLVGLNLKEAGCKDGRPVEVGTIYSFGGPLLYLFLQIFALLIIITWLEGGFPSL
GSWRYSRVSNPHRFSDVELANISAYEAQLGSDPVSEEASRAERTETDLLRVLHASKHFGSNKAVDDVTFG
LPRSDVMALLGPNGAGKSTLVNMIQGEFSPSQGKMLLCQEDSRSPSSKKHLGVCPQYDAPDLMNTRDHLY
FYGRIKGIQKVKENVEYLMAKLDLTRHARTQASKLSGGNKRKLMLALALMGTPSILVLDEPTSAMDAVAK
RQFWKVIQEIAKDRSVLLTTHSMEEADALCTRTVIMARRILAIGTTQALRQRYNNEYFVNLVLGSAPKST
AAEMRQVTEWVRRTAPDARFEREVLGGQVRFTLPTAVNNRGGTGGLPIARLMEALEQSKRALGIEHYSVS
GPTLEDVFLSVVRENNVEEENGAEKKRGLLDVSRVRVRFPGKGRAWCRL

>gi|743642750
MKGFIRQLASLIYKNLLVSIARRPLGFLLSVYGFPLAILGLLLAIPSFLPQLNTFGVSTAEPIKPLASTV
TRKLVIVKRPDLGHDVDAVIRTFTQPVQRDLLVFHDDEASLPSVCLPDTRGVSDCHAIVIFKDSPLTTSE
ARLANPPNGNHTWTYTIQADPARDNRNFDIKKHKSDQEDLYMPLQLAINNAITNSTIVPETVMFTPQEEA
NEDQKNFNSNAALIGRIYTFALIAAHFTIIYGLASFITSERESGMSQLIDSMGGGTAIIARVLSWLLTLD
LVALPCYIAMGALYQRLAFPSSSAGTLIGWQILLGFAVNSSTAFASAFFSKSRVSAVYIIFVFLVLSIAA
QMYASESRPHPQHATVAALSFLFPSANSVYFTQQMALWQLAGLAADLGKMPAETAGLFSTSYAVSQSSLL
LFLGLSVFIYAAAAVGVEKMLHGIHYRKRRFTPRPSMDSTGAVVQTHDLKKRFKPSLWSRICCCCCFCGR
KKTVAAVDGISFEAQRGQIMCLVGPNGSGKTTTLHIMSGFINPTEGSVALEAAPSQVGICPQRNTLWDSL
TVGEHVRIWNGIKSGSRSSEELEQLIGQCDLSPKRGFKARELSGGQKRKLQLACMFVGDSSVCLIDECTS
GLDPLSRRAIWEILLQQRARRSIIFTTHFLDEVDILADHIVLLAGGKIKCQGAPAQLKSQHGGGYKVLVP
PSAPDLGHGYPPTTHQDRTMYAVPDSAAASRLVSMYLGAGVRDVAISGPQFEDVFLNLLQDDVALDPSKS
LANVDPYFSMSPGTTTSSWTQFRVLYGKRWNVLTRFWSPYLFAVIVPLAVTFLAGGIIKDYSPPGCDALQ
DTFRMDYAGLKWNESCPQSGTCDRLSISPSQANATLFSLVRNGYRELSTVSAKAYSEFADVQTSRDDVLK
HIEQNKTAAGYGGIFAGTSTEAPMIAYRILTFGDQSGSQLLDIWSQMQGGLEINSSQESMPKTRRAADVG
GVAYLLFFTFVQIFYPASFVLYPAIEKSRKVRAVQYANGVRRAPLWAAYAAFDFLWVLIVSVGVMGLSAL
KLNFNGPMLILLPTLALYGVAATLMGYVVAHFTDGPLKSYLATLGIGFLSWIVVAIATLVNDSPSSLTAI
AFGADLFLPIGNIFRTLLVGLNLKEAGCKDGRPVEVGTIYSFGGPLLYLFLQIFALLIIITWLEGGFPSL
GSWRYSRVSNPHRFSDVELADISAYEAQLGGDPVSEEASRAERTETDLLRVLHASKHFGSNKAVDDVTFG
LPRSDVMALLGPNGAGKSTLVNMIQGEFSPSQGKMLLCQEDSRSPSSKKHLGVCPQYDAPDLMNTRDHLY
FYGRIKGIQKVKENVEYLMAKLDLTRHARTQASKLSGGNKRKLMLALALMGTPSILVLDEPTSAMDAVAK
RQFWKVIQEIAKDRSVLLTTHSMEEADALCTRTVIMARRILAIGTTQALRQRYNNEYFVNLVLGSAPKST
AAEMGQVTEWVRRAAPDARFEREVLGGQVRFTLPTAVNDGGSTGGLPIARLMEALEQSKRALGIEHYSVS
GPTLEDVFLSVVRENNVEEENGAEKKRALLDVSRVRVRFPGKGRAWCRL

>gi|743635668
MKGFIRQLASLIYKNLLVSIARRPLGFLLSVYGFPLAILGLLLAIPSFLPQLNTFGVSTAEPIKPLASTV
TRKLVIVKRPDLGHDVDTVIRTFTQPVQRDLLVFHDDEASLPSVCLPDTRGVSDCHAIVIFKDSPLTTSE
ARLANPPNGNHTWTYTIQADPARDNRNFDIKKHKSDQEDLYMPLQLAINNAITNSTIVPETVMFTPQEEA
NEDQKNFNSNAALIGRIYTFALIAAHFTIIYGLASFITSERESGMSQLIDSMGGGTAIIARVLSWLLTLD
LVALPCYIAMGALYQRLAFPSSSAGTLIGWQILLGFAVNSSTAFASAFFSKSRVSAVYIIFVFLVLSIAA
QMYASESRPHPQHATVAALSFLFPSANSVYFTQQMALWQLAGLAADLGKMPVETAGLFSTSYAVSQSNLL
LFLGLGVFIYAAAAVGVEKMLHGIHYRKRRFTPRPSTDSTGAVVQTRDLKKRFKPSLWSRICCCCCFCGR
KKTVAAVDGISFEAQRGQIMCLVGPNGSGKTTTLHIMSGFINPTEGSVALEAAPSQVGICPQRNTLWDNL
TVGEHVRIWNGIKSGSRSSEELEQLIGQCDLSPKRGFKAQELSGGQKRKLQLACMFVGDSSVCLIDECTS
GLDPLSRRAIWEILLQQRARRSIIFTTHFLDEVDILADHIVLLAGGKIKCQGAPAQLKSQHGGGYKVLVP
LSAPDLGHGYPPSSHQDRTMYAVPDSAAASRLISMYLGAGVRDIAISGPQFEDVFLNLLQDDVVLDPSKS
LANVDPYFSMSPGTTTSSWTQFRVLYGKRWNVLTRFWSPYLFAVIVPLAVTFLAGGIIKDYSPPGCDALQ
DTFRMDYAGLKWNESCPQSETCDRLSISPSQANATLFSLVRNGYRELSNVSAKAYSEFVDVQTSRDDVLK
HIEQNKTAAGYGGIFAGTSTEAPMIAYRILTFGDQSGSQLLDIWSQMQGGLEINSSQESMPKTRRVADVG
GIAYLLFFTFVQIFYPASFVLYPAIEKSRKVRAVQYANGVRRAPLWAAYAAFDFLWVLIVAVGVMGLSAL
KLKFNGPMLILLPTLALYGVAATLMGYVVAHFTDGPLKSYLATLGIGFLSWIVVAIATLVNDSPSSLTAI
AFGADLFLPIGNIFRTLLVGLNLKEAGCKDGRPVEVGTIYSFGGPLLYLFLQIFALLIIITWLEGGFPSL
GSWRYSRVSNPHRFSDVELADISAYEAQLGSDPVSEEASRAERTETDLLRVLHASKHFGSNKAVDDVTFG
LPRSDVMALLGPNGAGKSTLVNMIQGEFSPSQGKMLLCQEDSRSPSSKKHLGVCPQYDAPDLMNTRDHLY
FYGRIKGIQKVKENVEYLMAKLDLTRHARTQASKLSGGNKRKLMLALALMGTPSILVLDEPTSAMDAVAK
RQFWKVIQEIARDRSVLLTTHSMEEADALCTRTVIMARRILAIGTTQALRQRYNNEYFVNLVLGSAPKST
AAEMGQVTEWVRRTAPDARFEREVLGGQVRFTLPTAVNNGGGTGGLPIARLMEALEQSKRALGIEHYSVS
GPTLEDVFLSVVRENKVEEENGAEKKGGLLDVSRVRARFPGKGRAWCRL

>gi|672380034
MKGFIRQLASLIYKNLLVSIARRPLGFLLSVYGFPLAILGLLLAIPSFLPQLNTFGVSTAEPIKPLASTV
TRKLVIVKRPDLGHDVDTVIRTFTQPVQRDLLVFHDDEASLPSVCLPDTRGVSDCHAIVIFKDSPLTTSE
ARLANPPNGNHTWTYTIQADPARDNRNFDIKKHKSDQEDLYMPLQLAINNAITNSTIVPETVMFTPQEEA
NEDQKNFNSNAALIGRIYTFALIAAHFTIIYGLASFITSERESGMSQLIDSMGGGTAIIARVLSWLLTLD
LVALPCYIAMGALYQRLAFPSSSAGTLIGWQILLGFAVNSSTAFASAFFSKSRVSAVYIIFVFLVLSIAA
QMYASESRPHPQHATVAALSFLFPSANSVYFTQQMALWQLAGLAADLGKMPVETAGLFSTSYAVSQSNLL
LFLGLGVFIYAAAAVGVEKMLHGIHYRKRRFTPRPSTDSTGAVVQTRDLKKRFKPSLWSRICCCCCFCGR
KKTVAAVDGISFEAQRGQIMCLVGPNGSGKTTTLHIMSGFINPTEGSVALEAAPSQVGICPQRNTLWDNL
TVGEHVRIWNGIKSGSRSSEELEQLIGQCDLSPKRGFKAQELSGGQKRKLQLACMFVGDSSVCLIDECTS
GLDPLSRRAIWEILLQQRARRSIIFTTHFLDEVDILADHIVLLAGGKIKCQGAPAQLKSQHGGGYKVLVP
LSAPDLGHGYPPSSHQDRTMYAVPDSAAASRLISMYLGAGVRDIAISGPQFEDVFLNLLQDDVVLDPSKS
LANVDPYFSMSPGTTTSSWTQFRVLYGKRWNVLTRFWSPYLFAVIVPLAVTFLAGGIIKDYSPPGCDALQ
DTFRMDYAGLKWNESCPQSETCDRLSISPSQANATLFSLVRNGYRELSNVSAKAYSEFVDVQTSRDDVLK
HIEQNKTAAGYGGIFAGTSTEAPMIAYRILTFGDQSGSQLLDIWSQMQGGLEINSSQESMPKTRRVADVG
GIAYLLFFTFVQIFYPASFVLYPAIEKSRKVRAVQYANGVRRAPLWAAYAAFDFLWVLIVAVGVMGLSAL
KLKFNGPMLILLPTLALYGVAATLMGYVVAHFTDGPLKSYLATLGIGFLSWIVVAIATLVNDSPSSLTAI
AFGADLFLPIGNIFRTLLVGLNLKEAGCKDGRPVEVGTIYSFGGPLLYLFLQIFALLIIITWLEGGFPSL
GSWRYSRVSNPHRFSDVELADISAYEAQLGSDPVSEEASRAERTETDLLRVLHASKHFGSNKAVDDVTFG
LPRSDVMALLGPNGAGKSTLVNMIQGEFSPSQGKMLLCQEDSRSPSSKKHLGVCPQYDAPDLMNTRDHLY
FYGRIKGIQKVKENVEYLMAKLDLTRHARTQASKLSGGNKRKLMLALALMGTPSILVLDEPTSAMDAVAK
RQFWKVIQEIARDRSVLLTTHSMEEADALCTRTVIMARRILAIGTTQALRQRYNNEYFVNLVLGSAPKST
AAEMGQVTEWVRRTAPDARFEREVLGGQVRFTLPTAVNNGGGTGGLPIARLMEALEQSKRALGIEHYSVS
GPTLEDVFLSVVRENKVEEENGAEKKGGLLDVSRVRARFPGKGRAWCRL

>gi|667659295
MEAPGKSKVMATNLDEKAARPSLESESKSEKSSGNAYFRIFTYATAFEYTLQGIAIIAAIGSGAGIALQN
LIFGDFVTTMTDFTNGRATPAHFRSEASKLALYYVYLGIGRFALSYIYNALLTYASYRIVRNLRTAYLRA
ALSQEVAYFDVGSGGSIATQATNNGRLIHGGISEKFGLTFQGLAAFVTAFIIAFITHWKLTLITLCVAPA
IIIVMGVISTFQAAIETKILDTHAQANSFAEGVLASARTVHAFEMRSRLVAKFDAFLQEAHRLGNKNSPL
FGALFSAEYTIIYLGFGLAFWQGVNMLARGEIQNSGQIFTVLLSVVIAAISLTNLAPYLIEFTRAATGAS
QMFVLIDRKSKIDAFATAGEKPSQTEGDIQIENVTFAYPTRPDTVVLDNFSLNIPAGKVTALVGQSGSGK
STIVGLLERWYDPLSGVIKLDGRPITDLNLNWLRKNARLVQQEPVLFQGSVFDNIANGLVGTPWENVPRA
EKMARIQEAAETAFAHDFISELPQGYDTEIGQRGGLLSGGQKQRVAIARSIVSQPKVLLLDEATSALDPH
AEGVVQQALDRASKGRTTITIAHKLATIRKADNIVVMAKGRIVEQGTHELLLAAGGVYANLVSIQNLAVT
AAADSDDDDEKSDKTAQESDALDPADLQQTLTRHATEDRRRMEKQKNRDSYANHKQVGMATAIMRVIKES
PDLTWAYIMTVIGCMGASAGFPGQAILVANTVQVFTLTGAKMVERGNFFASMFIVLAAGCLVFYFILGWT
SNTIAQTNVCPFQALSHKFRRQSLNDMLRQDLQFFDRPENNTGSLTSRVDSNPQSILELMGINVGLIFIS
ILNVVTCSVLAIAYSWKLGLVVVCAGMPPLLAAGWLKIRSDVKLDDQLSKRYSKSASIASEAVTSIRTVS
SLAIEEAVMSRYTRELDHAVAGSVRPLLSMMIWFAFTQSIEYWFLALGFWYGCRLLSFGELSLFSFFVAF
MSVFYSGQATALFFQFSTSLTKGKNAANYLFWLHDLEPTVKETKENKDNGPGAARPVAFDNVRFSYPLRP
ETSVLKGVNLEIKKGQFAAFVGASGCGKSTMIAMLQRFYDPSTGSITIDHKALSSLNPRLYRRAVSLVQQ
EPTLFQGSIRENISLGIDAPDDQAASGSSSAPTTAADVSDADIEAALRAANAWDFVASLPDGVHTAAGAN
GTQLSGGQRQRIAIARALIRDPRILLLDEATSALDTESERIVQRALAEAARRGGDRITVAVAHRLSTIKD
ADIICVFYGGRIVEQGSHAELIAQGGMYRKMCEAQNVD

>gi|667656961
MAVDPTNTTSAPRPPSPAQEPPPSASESAPSASESAPSAPESSLPAPEPLPSAPETSSLSAPDQQPASDQ
QPASQGHDAAANNAQPVPSQDGQPSPSQDGQPAPAQDGPSVPVADAAGAIPLPPLHGSSATPAEPPKAVP
DQEEPDAAPVEPIATRKEAFFTYFQLLVYANPTWKDHILLVCGLVISAAAGVPIPLMGIFFGQLIDDLNE
ATCDARALSDLFKASPDELQRSVNAKVLKLVYIGIASFVLIYAYLVCWAIFSRRLEARIRDAYFRSMLRQ
DATFYDKRQAGELSSRLNADMQIIQSGTSEKVGICIACTSFFITAYAIGFVKDTKLAAMLISLIPAFLLL
SVVGSYFTQKFTVAMSNAIASASSIAQETLSHIAVVQAFNAGPRLEAKFAAAMGLARVYGIKKAFVAALQ
AGILYFIAYSANALAFWQGSRQIVEAIGKDNGTSVGDISIVIFLLVDACIIFGSIAPYIPMLGAAAAAFR
KVRQDIEAPVLIDSGSNDGEKLPTTTAGGIKFDGVSYAYVSRPDRPVLRNVSFECPAGKYTALVGLSGSG
KSTVAGLTTRLYDPTEGTVTLDGHNLRDLNVKSLRSFMSLVQQEPSLLSRSILENIALGVLNSPWEHHQK
FQAIIESPVLAQLAEKLQEGTDLDAAAQEFGPDVAQLVDMIREAAKLADAASFIEKLERGYGTDVGISGK
LVSGGQRQRIALARALIRDPKILILDEATASLDSASERRIQVAVESIAKDRTLIAIAHRLSTIKNADNII
VMSNGVILEQGTHSELMALNGNYASMVRLQNIEAEKQDDSVSLASTDRGDIEADVRERDSIAKDDEPVKV
HDFMTDANGQAAPESKETAAPEDDLDANKSTGTVLHSMFKLIRPNLLWLLVAIFAGVLVGLTFSASGLIF
GNTIGNINSCNSTDHILWAGRFFGGLFFMLAVVELLANSTSWSGFGYVAEKLLYRIRVLTFRSLHQQDMD
WHQASGRTPSSLLSVITADTAAVGGFSGSIVGTMFSVMINFLAAIVISHIVAWKIAIVLLVTVPLLLGSG
VMQMRSLSQFERKHASAFSSALGITVEAINSFKTVSSLSIENEILGTYRRALYGPQKEITIFSLWTNFWL
AMANSTCQLIYAFAYWWGSTRIIKGENTQTQFLIILTAMLISAQQWGQMFSLAPEISRARAAASRILSLI
DLDSAKKLPREKGGADVEADAEPPTKPSGPNRGSTIVFKDVAFSYPSRTKIQILKGMSFTINAGQFCGLV
GPSGAGKSTILSLVQRMYRPTAGVVEVDGADICAREGTEFRDDIAVVPQDCALFEGTIKFNVGLGARPGV
EATDAEIEEACRLANIHDTIAALPDGYNTECGPNGSRLSGGQRQRLAIARALVRKPKLLLLDESTSALDA
ESERALQEGLERAAKGITVIAITHRLHTVRKADVIFVVEGGQVVEKGRHDELVERSESYRVLSSLIGHLS
ASTCPYSHQSSWDFLQNVSLVGDHVRPAPDPYRAWLPKDGLGANIPDPAYPERPSSVPRTVAVGPSVAHR
SHVSGRRSRSRPSSERGGILSKSISNDDAIELLEYPEKPLQNPREQHRRDKRETKRLWLEAQDEMKFSHS
IQFNAVPDWSSHYIAYSNLKKLQARSGDHESRPLISGDEPEDVFSNALDIELEKICSFYVSKEGELHDEV
SQLLRDVAEQPALDSSATFRRRSEDVNRADRSSHYGRTTSATEHTSDDDAGDETASEEEDESAALTHARV
QGRRSTMPNFAPPPTKTGPSSDIGRAPSSRRHSTTFDDYGETSTVFASALFPSAIMLKKRIIGLYVSLCE
LKSYVQLNRTGFSKVLKKFDKIMDKELRSTYIKANVDTAYPFNEDTKQHLEDYIAEMESAYSTVVTGGDD
ALAKKELRSHLREHVVWERNTVWRDLIGIERRGEAARLGSLLLGSDSKQAKRLQGDDDKTIPMTNIATPF
GRLRLPAWMLNSSMLMLLLSTAAFLALLMVPILKHPEQQNCLALLVYVSLLWATETLPLFATALLIPFLS
VILRVVRDEEGEHHRRLNAKDATAAIFASMWSPVIMLLLGGFTVAAALSKCTIDKKLATLVLSKAGTNPR
VVLIANMLVAAFASMLISNVAAPVLCYSLIDPMLRTLPSDSPMSKAVIMGIALASNIGGMLSPIASPQNV
VAMGIMQPAPTWLQWFFIVIPVGIVSIAAIWMLLLVTFKPGQGTVIQPVRPLKEKFTAVQWFVTIVTLIT
IALWCASHQMEDIFGDMGVIAILPIVIFFGVGILTKEDFNNFPWTIIILAAGGLSLGKAVRSSGLLHTLA
KVVSDKVQGMGVYGVLVVFSSLILVIATFISHTVAALIFLPLVYDVGTAMNQPHPNLLVMGGVLMCSAAM
GLPTSGFPNMTAIMKEDATGQRYLQVQHFISRGIPSSILTLVVVVTLGYGIMQVAGLD

>gi|667648605
MALKRQIWTLMRKNFRCLVLRHYLILTAMALLVPIVLSLFFSSARNLFVPPATFGIGDVRPLMPIKDALQ
RGSDAGRTKLVLVNNGHAGGNIDKVLNDVANIVQNANAGVTIVRVSNEKEIPGQCRSTLRGVTACFNAII
FRSSPDEGNGAIWNYTIRTDAAFYQEPMRIRVDKGDNVEQIYMIPTQHMVDRAIAKIANPSQQDPLASVQ
EKAFTSHTGEERLAQTRRLYHKSIINFMGVAFITTILWISYHLTGYIATERETGMSQLIDAMMPVRKPWM
AMFVRLLAHHWSFSLLYAPGWLAGSFIIRHGVYTNTSYVILIVLHILAGLAFASMSIMIACFFKKAQLSG
IAATLSMLLLGILAQALTKPGTGVVTSLSVLFAPCAYVFAIIHMSWFERYGKPASLTSIQPQADFQLPGI
FFWIMLTIQIFAYFLIGAAFEYYLHGTSTEGRKITNNTASMPDDAVQLRGFTKIYHPGLFSRLFSRHFSR
LFSLTSKNSTESVLAVDKLSLNVGRGQIVCLLGANGSGKSTTLDAIAGLHRLTSGSITIDGTGGLGIAPQ
KNVLWDDLNVTEHLRIFNQLKSPKNPASKAEIDKLIEAIDLGSKRKALAKTLSGGQKRKLQLGMMLTGGS
AVCCVDEVSSGIDPLSRRKLWDILLAERGKRTMILTTHFLDEADLLADHIAILSKGTLRAEGSSVELKDK
LGGGYRVMIHKSATTNSLPNVEGVKKTDAFDQVTYVSPSSSLAAAVIKKLEDAQGSDYRFSSPTIEDVFL
QVAEEIKDEEAFRTDQQSTEKKQATEKKQPTEKKQPTEKKQPTETTHDIDDISQNEQQPQGLQLMDGKQV
GYLRQTYIMFAKRIIVLKRNWPTYAIAFGIPILAAGLTSLFVSNGTLQGCAPEDQVSNHGTEDAFGQILD
TGGDRLTFLAGPRSKVSLTNLARLFRPILNGSTDGAAAGSVFLTRLRLVDTFDDYTNYITNNPRNVTMGF
WLGDANSKPTFAWVANLFITSSILSQQLLDVLQTNTSIATTWSAFDTPFNPSIGNALNLVIYMCIALAVY
PAFFALYPSNERRRFVRALQYSNGVRPLPLWLAYLVFDFIVALVSSAIGTGIWAALSKVWYNIDYVFVVL
FLYGLCSIIFSYIISLFAKSQLGAFAWSAVVQAIFMLVYLIIYVCVLTYVDASKIDNALRLSYFLLALFS
PIISATRALFIATNLFSISCDGNELSRSPQGLKYYGGPILYLIVQSIGLFLMLLWLDSGSPLSWLPPIFS
RSRPTKDLELVDQDVLDEQERLSGPGAQGDGLRVYHLTKSFGKNTAVDNVSFGIRHGEVFALLGPNGAGK
STTISVIRGDLKPSRNGGDVFIEDVSVTKSLALARTNLGVCPQVDALDAMTVREHLEFYARVRGIPDIEH
NVSAIMAAVGLSAFETRMAHNLSGGNKRKLSLGIALMGNPAVVLLDEPSSGLDAAAKRVMWKTLAATSRG
RSILLTTHSMEEADALAGRAGILAGRMRALGTPDELRHRFGDLIYVHLVAASAPRTPEAEMDTIIAWVRR
TLPSAQVDDKTYHGQLRFTVRARDVLDRTGRPPPPTRVRNESEDTATAPPHDSGSADSESATPCDSGVTG
SESVTPHDSESVTPHDRESVTPHDSESGTPHDSESGKPDDSESVTPHDSESGMPHDSGTTGSKSVTPHDS
GATGSESMTPHDSGATGSESVTPHDSESGTPHDSGDSGSVTPRNSGSATAHDSGSATPRNSGSAVGSLVV
LLEENRAQLGISNYSVAPTGLDQVFLSIVGQHNVQEENA

>gi|597587173
MATATSPSTTCSVQPRHLPVNQTTFFPRPPRSRKPPTMAGDPEKTQAESHQASSRGHSSDGRDSNTTKHL
AEGQARKLSSNPLAKLDSNAKVTVKDEDVFAHLPPAEAEILKRQIDIPVVTASWKTLYRYSTRNDILIMI
VSAICSVAAGAALPLMTVVFGNLAAEFNSYFAGTMTRAEFDHLITHNVLYFVYIGIAEFVTIYISTVGFI
YTGEHISGKIRSHYLEACMRQNIAFFDKLGSGEITTRITADTNLVQDGISEKVGLTLNALATFITAFVIG
FIKSWKLTLILTSTVFAIVAVMGAGSNFIIKYSKQSLASYASGGTIAEEVISSVRNAIAFGTQDKLARQY
DNHLANAEKYGSKVKRTLAIMVAGMFLVIYLNYGLAFWMGSRFLVKGEIGLSQILTILMSIMIGAFSLGN
VAPNAQAFTTAISAAAKIFNTIDRKSPLDPTTSEGTILDHVDGTIELRHIKHIYPSRPEVTVMSDVSLLI
PAGKKTALVGASGSGKSTIVGLVERFYDPVGGQVLLDGHDVSTLNLRWLRQQISLVSQEPTLFGTTIFGN
IAHGLIGTKYEHESEERRKELIFEAAKMANAHDFITGLPEGYETNVGERGFLLSGGQKQRIAIARAMVSD
PKILLLDESTSALDSKSEGVVQAALEVAAAGRTTITIAHRLSTIKDADNIVVMTEGRIVEQGTHDELLLK
RGAYFNLVEAQKIAATQEMSPQEQAELDQYDDALMREKSHKILAHEQKLVHQKSNTSLAYEEDPDDKNIG
DKLNRSATGNSLSSLALQGRNTPGAQQDSLWTLIMLIASFNKTEIGLMLTGLAFSIICGGGNPVQAVFFA
KQIISLSIPLTNPATGETIPGARRTLRDDVDFWSLMYLMLAIVQFIAFCGQGVAFAYCSERLIHRVRDRA
FRTMLRQDIAFFDQEENTAGALTSFLSTETTHVAGLSGVTLGTLLTVITTLVAAIAVSTAIGWKLALVCT
STIPVLLGCGFFRFWMLAQFQRRAKKAYEKSASFACEACTAIRTLASLTREEDVLKIYVESINAQSKKSL
NSILKSSTLYAASQSLMFACVALGFWYGGQLIADREYSLFQFFVCFSSIIFGAQSAGTIFSFAPDMGKAK
QAAQELKNLFDRKPTIDPWSEDGTRLASCEGNIEFRDVHFRYPTRPDQPVLRGLNLTVAPGQYVALVGAS
GCGKSTTIQLLERFYDPLVGGIYVDGKEISSLNINDYRSYIALVSQEPTVYQGTIRENILLGADKAEGDV
PDAAIEFACREANIYDFIMSLPDGFSTVVGSKGSMLSGGQKQRIAIARALLRNPSILLLDEATSALDSES
EHVVQAALDKAAKGRTTIAVAHRLSTIQKADVIYVFDQGVVVESGTHNELMSKGARYSELVNLQSLGKNR

>gi|594713844
MKGFIRQLASLIYKNLLVSIARRPLGFLLSVYGFPLAILGLLLAIPSFLPQLNTFGVSTAEPIKPLASTV
TRKLVIVKRPDLGNDVDAVIRTFTQPVQRDLLVFHDDEASLPSVCLPDTRGVSDCHAIVIFKDSPLTTSE
ARLANPPNGNHTWTYTIQADPARDNRNFDIKKHKSDQEDLYMPLQLAINNAITNSTIVPQTVMFTPQEEA
NEDQKNFNSNAALIGRIYTFALIAAHFTIIYGLASFITSERESGMSQLIDSMGGGTAIIARVLSWLLTLD
LVALPCYIAMGALYQRLAFPSSSAGTLIGWQILLGFAVNSSTAFASAFFSKSRVSAVYIIFVFLVLSIAA
QMYASESRPHPQHATVAALSFLFPSANSVYFTQQMALWQLAGLAADLGKMPAETAGLFSTSYAVSQSSLL
LFLGLSVFIYAAAAVGVEKMLHGIHYRKRRFTPRPSMDSTGAVVQTRDLKKRFKPSLWSRICCCCCFCGR
KKTVAAVDGISFEAQRGQIMCLVGPNGSGKTTTLHIMSGFINPTEGSVALEAAPSQVGICPQRNTLWDNL
TVGEHVRIWNGIKSGSRSSEELEQLIGQCDLSPKRGFKARELSGGQKRKLQLACMFVGDSSVCLIDECTS
GLDPLSRRAIWEILLQQRARRSIIFTTHFLDEVDILADHIVLLAGGKIKCQGAPAQLKSQHGGGYKVLVP
LSAPDLGHGYPPTTHQDRTMYAVPDSAAASRLISMYLGAGVRDVAISGPQFEDVFLNLLQDDVVLDPSKS
LANVDPYFSMSPGTTTSSWTQFRVLYGKRWNVLTRFWSPYLFAVIVPLAVTFLAGGIIKDYSPPGCDALQ
DTFRMDYTGLKWNESCPQSGTCDRLSISPSQANATLFALVRNGYRELSNVSAKAYSEFVDVQTSRDDVLR
HIEQNKTAAGYGGIFAGTSTEAPMIAYRILTFGDQSGSQLLDIWSQMQGGLEINSSQESMPKTRRVADVG
GVAYLLFFTFVQIFYPASFVLYPAIEKSRKVRAVQYANGVRRAPLWAAYAAFDFLWVLIVSVGVMGLSAL
KLKFNGPMLILLPTLALYGVAATLMGYVVAHFTDGPLKSYLATLGIGFLSWIVVAIATLVNDSPSSLTAI
AFGADLFLPIGNIFRTLLVGLNLKEAGCKDGRPVEVGTIYSFGGPLLYLFLQIFALLLIITWLEGGFPSL
GSWRYSRVSNPHRFSDVELADISAYEAQLGSDPVSEEASRAERTETDLLRVLHASKHFGSNKAVDDVTFG
LPRSDVMALLGPNGAGKSTLVNMIQGEFSPSQGKMLLCQEDSRSPSSKKHLGVCPQYDAPDLMNTRDHLY
FYGRIKGIQKVKENVEYLMAKLDLTRHARTQASKLSGGNKRKLMLALALMGTPSILVLDEPTSAMDAVAK
RQFWKVIQEIARDRSVLLTTHSMEEADALCTRTVIMARRILAIGTTQALRQRYNNEYFVNLVLGSAPKST
AAEMGQVTEWVRRTAPDARFEREVLGGQVRFTLPTAVNNGGSTGGLPIARLMEALEQSKRALGIEHYSVS
GPTLEDVFLSVVRENNVEEENGAEKKRGLLDVSRVRARFPGKGRAWCRL

>gi|589111915
MADPEKSSVEAQSAPTSSHGASSDVDVTLSSRDGQKPETHVDLKKVDSKLPSAPAPKADDLDELYAHLPA
DQAEILKRQVYTPEIKAGIKAVYRYASRTDLAIIFVSAICAIASGAAIPMMTIIFGRLQGVFQDYFYSGG
DMTYHQFVNEMSKFVLYFVYLAIGDFVVTYITTVGFIYTGEHIAAKIREHYLESCMRQNIGFFDKIGAGE
VTTRITADTNLIQDGISEKVSLTLAALATFFTAFIIGFINYWKLTLILSCTVFALVLNASLLGRVMLKNN
KASLEAFALGGSMADEVLSSVRNAIAFGTQDRLAKQYDVHLQKAEKYGSRVKGSMGVMIAGMMGILYLNY
GLAFWQGSKFLVEGIIPLSKVLTIMMSIMIGAFQLGNVTPHIQAFTTALAAAAKIFNTIDRVSPLDPTED
KGEKLSDFQGNIRLENVEHIYPSRPEVKVMNGVTLDIPAGKTTALVGASGSGKSTIVGLVERFYDPVGGK
VYLDGHDISKLNLKWLRQQMALVSQEPTLFGTTIYHNIRYGLIGTPDENASEEKQRELVIAAAVKANAHD
FISALPEGYETNVGERGFLLSGGQKQRIAIARAVVSNPKILLLDEATSALDTKSEGVVQAALEAASQGRT
TITIAHRLSTIKDAHNIVVMSKGSIVEQGTHDELLEKKGAYYNLVSAQNIAVSQETTEEDDEIAEKEEML
IRKQTTNKEEYEADPDDDIAAKLDRTATQKSASSIALQKRKQEEEKEYSLWTLIKVIASFNAPEWKFMLI
GLVFSAICGGGNPTSAVFFAKQIVTLSQPITPENRHHVKKTSDFWSAMYLMLGIVQFLAFASQGILFAIC
SERLVHRVRDRAFRAMLRQDVAFFDKDENTAGALTSFLSTETTHVAGLSGATLGTLLMMSTTLITAIVLS
ISIGWKLSLVCVATIPVLLGCGFFRFWLLAHFQRRSKAAYAASATFASEAISAIRTVAALTREHDVLRQY
QESLAEQQRRSLRSVLKSSLLYAASQSFSFLVFALGFWYGGTLIGKGEYNMFQFFLCFMAVVFGAQSAGS
IFSFAPDMGKAHHAAKELKVLFDRKPAIDTWSEEGMPVTEVEGSIEFRDVHFRYPTRPEQPVLRGLNLTI
QPGQYVALVGASGCGKSTTIALLERFYDPLSGGVYVDGKEISSLNLNDYRSFIALVSQEPTLYQGTIKEN
ILLGSSDPNVTDEAVEFACREANIYDFIMSLPEGFNTIVGSKGALLSGGQKQRIAIARALIRSPKILLLD
EATSALDSESEHVVQAALDKAAKGRTTIAVAHRLSTIQKADIIYVFNQGRIVEAGTHSELMRKNGRYAEL
VNLQSLAKHN

>gi|588894803
MAFLRQTWTLTLKNWKIIFRHAISAIFIAFILPIALTTFFSFAKNLFVPPAVYGVSDPRHIRTLPNALDA
AASAGRHKVVFVNGGFSGGDIDKVIDKLATSVESAGKTALRRTSATELSLDCPTNLRGVSNCYGAVVFQS
SPSEGPGDYWNYTLRSDGALRSVVIDVDSDKNDAQIYLLPLQRAVDEAIASVQAVSGSASSSVQQGPLPG
TVDEYPFTSLTQEERAVRVRINYQSAITNWMGVAFMTSVLFITYHLTGFIATERESGMIRLVDAMMPVKH
RWFAQAARIVSYHAAFTVVYLPGWIIGSLVLRAGVFARTSVGIVLIYHVLNGIAMASLSILASSLFKKAQ
ISGIAAVLAIILLGILAQSISYPSTAAVGVLAFLFTPCNYVYFITWMARWEREDLPADLSKVAPKSPWDI
SGIILWVFLIIQIFVYPLLGAVIESSLHGTTTKGRTIVFKCAQAQPNADEPAVRLQGFTKVYSPSPIRRL
FSFISKPRESVRAVDGLTLDVRKGQILCLLGANGSGKSTTLDSIAGTSKLTGGTITIDGTGGLGIAPQKN
VMWDDLTVEQHIEIFNRLKSPAKGASKQEIQDLIRSVDLETKAKAVSKSLSGGQKRKLQLGMMLTGGSAV
CCVDEVSSGIDPLSRRKIWDILLAERGRRTIILTTHFLDEADLLADHIAILSKGTLRADGSSVELKDRLG
GGYRVHVNKETGMGSTPDIEGVQKKIHFDLISYIAPSSSLAAQVIRALEANNFHDYRFSGPTIEDVFLQL
AEEIHDSKASEMVPDSGSDLNEKGVAGDVGATAQAGLQLLSGQQIGYMRQAAILFRKRTTILKTNWIPYL
AAFVLPVAAAGLVTLFIKGQTQSGCAPSEERSLDQTQGFSLTDFTWKLVLGPNSRFDLNTAASVLLPVFN
AAAGSSGNGSTSGTGIDFARQLLAENATFTDSFRAFQDTVVARRVETVPGGIWLGDDSTVPTIAYMSNYN
GLLNPILSQNILNMLLSNVTVMIAWAPFATPWQPNDGNSLQFLVYTGIALACYPGFFALYPSLERRRQVR
ALQYSNGVRVLPLWAAYLAFDFIIVLASTALVTIIWAVSSGIWYHIGYIFLVFMLYGLTAILLAYVISLW
CKTQLSTYAWVAAGQAVLFLVYLIAYMCTITYSPVPKVDRNILVAHFVISAFAPIGSVVRAMFLVLNLFS
TACDGRQLAAYPGGILQYGGPILYLVLQSILLFALLLWADSGSVGSSVRRLWQRKYDRPSDDSSVADEEV
TNELKRVTTTSGSDDGLRVIHLTKTFGKNTAVDNVTFGLKRSQVFALLGPNGAGKSTTISLIRGDLKPSR
NGGEILVEDQSVIHNLPAARSHLGVCPQHDALDLMTVREHLEFYARIRGVPDIHYNVDTVIHAVGLQAFS
NRMAAALSGGNARKLSLGIALMGSPSVILLDEPSSGLDAAAKRIMWKTLAAIVPGRSLLLTTHSMEEADA
LADRAGILAKRMLALGTTDDLRHRFGDALHVHLISKTAPHTTPEETAQLRNWVTSTFPGADVEEKTYHGQ
MRFSVPGREVLEVFGGDKVGDITPADSHSSSAVGQLAVMLEEQKGALGINHFSVSPTTLDQVFLNIVGKN
NIQEEGYKEPEKKPWWRFGR

>gi|573992035
MDLHHQIGALRNKTLKIIIQRHFTSTLYSALVLPVIASLYLGLGQKFTHADDKYGLGSPSSIDALPAALA
RATGGRDTVVLINAAGHAGGAIDAVLDTVAAAVTSAGRNATRLADEADIGYVCRGSIQATTRCFGAVVVH
ASPDEGHGGYWNYTLRGDGALGRSFRVDKSDNAAEVYALPLQRAVDAAIAQQQGVASFPSATHQYAYSAL
TEDERQAQVRRDYQRTFINFLSVAFIMALIGVCYHMPGFIATEREMGMAQLIDAMMPVRARWHAQLARLL
SHHQAFVVTYLPGWVLAAVVNRILIWTNVSYGIIIPFFVLAGVAMTSMSLLGACFFKKAQLAGIVTALVW
LILGIAAQAIPRPGTGTVAVLSLLFTPCNFVYFITYIARYEQEALPTDLLRAHPSSPWQLPGIVLWVFFA
LQILVYPLLAAQVERALHGVTTGTRQNAGAASGEMPDAVQIRNMTKIYKPTLLRRLFSFVSPPRPEVVAV
DALTLTAKRGQILALLGANGSGKSTTLDAIAGISNFTSGAIAIDTTGGLGIAPQKNVLWGELTVEEHLRV
FAQLKTPSNPATKDQIDSLIHAVGLKKKTKEMAKTLSGGQKRKLQLGLMLIGDSAVSCVDEVSSGIDPLS
RRKIWDILLRERGRRTIIMTTHFLDEADLLADHIAILSKGRLRAEGSSVQLKDTFGSGYRVHVLNARHMM
GRAPEVDGVDRHISSNTITYVAASATLAASVIRTLEARGVPYKFSGPTIEDVFLNLADEVNDHGMRDQAV
GAAEAKVSPSQSADGEKSPSGQPLPLLHGRQLSLFRQVLVLLQKRFVILKTNWVPYFAAFLIPIVAAAII
QLLVKNLAAPGCSPRERSSDTKTTDFTDLLGTPFIVGGPSATFSASAIAEVFKPIIPNLADSASSHIKVV
DSFDAFKAYIEDNRKNVTPAGLWLGQTGSAATLAYKLDDGLSMFTSTLGQSLLDSLLMNKTIATQYKPFD
IAAAPSTGSGLQVIVYFALACSVIPGLFGLYPNSEKRNGVRALQYSSGARAFPVWAAHVIFDWSIMALSM
LIAAGIFAGSSSIWYNVGFLFPIFLFYVLAAILISYFVSLIMKTALATYAIASVIQGLGFAVYLIAYFFI
LLYSDPAETEKSVLIGHWVIAAIFPTGSLVRALMVALNVFSTTCEGFALQSNPGAMKAYGGPLVYLIVQS
IFWFSMVVYFESSDGKYKTGKPQHSEGTEDPEVAAEEVRVDGPGEETDGLRVVHLTKAFGKTTAIDNVTF
GVGHGEVFALLGPNGAGKSTTISIIRGDIAPSRSGGDVFVENASVTKNRPAARANLGVCPQFDAIDSMTV
VEHLQHYARIRGISDVDHQVTAVIRAVGLEAYTGVMAHTLSGGNKRKLSLAIALTGNPSVILLDEPSSGL
DAAAKRIMWRTLEAVVPGRSILLTTHSMEEADTLATRAGIMARRMLALGGTEQLCQKFGDALHVHMVSKT
APHSSDEEMQQMQAWVMDTFSGARIEQETFHGQMRFSVPASSIPVSNGSGGEDSGSGSAIGQLLLILEEN
RERLGVAHHSVSPTTLNEVFLTIVGKYDVQEEGEAAPKKTPWWKRSMF

>gi|573983501
MAIIRQTWTLVRKNLRSLVFRHYAIIFLMAFFVPLILAVFFSFARNLFVPPATFGIGSIRPLMPIGEALR
HGRDAGRTKLLLVNNGHAGGDTDKVLDDVAATVEAANAGVSVVRVSTEVDLLTECRSTLRGVTSCFNAIV
IRSSPNEGSGGIWNYTIRTDAAFYQVPFRIQVDKGDNVEQIYLIPTQHMVDKAIAKISSQQDPLADVQEK
TFTSLTSDERLARTRRLYHKSIINFLGVAFIATIIWISYHLTGFVATERETGMSQLIDAMMPVRKPCFAM
FARLLAHHLSFSLLYAPAWILGSLIISFGVYSHTNVAIVLILHLLAGLAFASMSIMIACCFKKAQLSGIT
ATLSMLLLGILAQALNKPDTVVVACLSVLFAPCTYVYAIINMSWFERFGNAASLTSSAPEASFKLPVIFF
WIMLILQIFLYPLIGAIFEHTLYGTSTKGRKMTSDAASMQDDAVRLRDFTKIYKPGFFSRISPFGSKNPV
VAVDKLNLNAGRGQIVCLLGANGSGKSTTLDAIAGLHKLTSGSISIDGAGGLGIAPQKNVLWDDLNVTEH
LRIFNRLKSPKNLASKEEIDELIKTIDLWPKRKALSKTLSGGQKRKLQLGIMLTGGSAVCCVDEVSSGID
PLSRRKLWDILLAERGKRTMILTTHFLDEADLLADHIAILSKGTLRAQGTSVELKDRFGGGYRVHVHKTA
TTRELPIMEGVTKKDAFDQVTYVAPTSGLAAAVIKKLERAQIPGYRFSGPTIEDVFLQVAEEIQDEEAFR
TGRTPTEKQRDPDNTSENTAESEQQSQGLQLMDGKQVGYMRQAFILFAKRVTILKRSWLMYALALAIPIL
AAGLTSLFVSGSTLQGCAPSDQASKVGTEDGFSQILDSDTSETLAFLAGPASKVSPSNLLRLFEPILAGS
TSGASAGTSFLSSLKLVDTFADYDNYITNNPGNVTMGFWLGDDTSKPNFAWVGNLFITSSILSQELLDVM
QTNTSIATTWSAFDRPFVPNIGSALQLVIYMGLALAVYPAFFSLYPSSERRRFVRALQYSNGVRPLPLWL
AYLSFDFIVVLITSAIVTGIWAALSNVWYHVGYIFVVFFLYGICSIIVSYIISLFTKSQLGAFAWSAVVQ
GVFMLGYLIAYVCILTYVDANRLDNVLRATYFIIALVSPITSAVRSLFIASNLFSIACDGTVLSSNPQGL
LYYGGPILYLTIQSIILFLVLLWLDSGSPFSWLSRIFSRSRPATDPEIMDQDVLDEQARVSGPGAQDDGL
RVAHLIKSFGKYTAVDNVSFGIKRGEVFALLGPNGAGKSTTISVIRGDLKPSRHGGDVFIEGVSVTKHLP
LARTHLGVCPQVDALDQMTVREHLEFYARVRGIPDIQHNVSAVLVAVGLGAFDGRMAHALSGGNKRKLSL
GIALMGNPAVVLLDEPSSGLDAAAKRVMWKTLAATAKGRSILLTTHSMEEADALAGRAGILARRMLALGT
PDELRHRFGDLVHVHLVASSAPRTTDAEMDAITAWVRKHLPLADVDGRTYHGQVRFTVRARDLDITTTGR
LLQEENDAGHIPDQEDVAPSPHASESAVGSLVVLLEENSKQLGISNYSVAPTGLDQVFLSIVGEHNVQEE
NS

>gi|510031414
MQNAWQKQSRNGKYSLLFAILTSFKVSLLTLVFPRLCLIGFKFSQPLLINRAISLIETPETPGNQNIGYA
LIGATALIYLGLAISTAQYQHQIFRVITMIRGGLVCIIYNVTLALDAHSAGDSAAVTLMSTDIERIGTGF
GSVDILWAGPIEAGIAAYLLQREMGLACIAPVIISLACTIGAFSIMKWAKHTQKEWVEAVQKRVAITSSA
LKSIRGIKMQGLTTRLSEALQELRVQELEYAKPFRRNIIATAVTSNITTLCGPAITFIVYILIQRTKESA
TLNVGQAFTSLSLISLLSAPVSEMVQTIPTFAAAMGCMERIQTYIRTKDRNDPRFSSPDSERISISEESR
DDANLVPHEIELQTIRSVMPASASHVQKTDLITIKDASFNFSSEGTPVLKDINLEISRGTLTLVIGAIGS
GKSCLLKAMLGELPSSKGFVFTHTSNIAFCSQTPWLPNSKLRELVLAGSSYDEVWYNAVLKACVLNQDIA
TFPDGEETVVGSDGAALSGGQKQRLALARALYSRKDLILIDDVFSGLDYKTNKAVFRNIFGKEGLCKLHN
ITVVLATHAVEHLQSADNIIVLSNNGSILEQGHFRKLRENNDSHVKDLILHESPDMKSAEIPIAEAMKNA
PTKPKSLEPNDINRQDGDASVYFYFAKFSQDMSLIDMELLIGIVDTFAGSFMAIAQAILIAIGAKYVGVI
LPLIIGTLYILQKVYLKTSRQLRLLDLESKSPLYSHFTETLSGLTTIRAFGWQTQSAEKNRELLDVSQKP
YYLLYCIQRWLNLVLDLVIAGIAVILITFATQMRGTTSAGTLGIALVNILQFNSTLSFLIRKWTQLETSI
GAVARVKSFEMNTLSENGSLEVNPPPPEWPVKAKVEFKDVTAAYGVDDPAVKGVSFCIEGGTKLGIVGRT
GSGKSSLTLALFRMLELKTGDILIDNISISTLRRESVRCSFITIPQEPYFLSGTVGFNADPFHSLDSQAI
QTALVRVGLWDIICNNGGLEVPMNATPLSQGQQQLFCIARALIRKVALGNKDHGILVLDEVTSNVDSASE
EIMLRILDEDFKGWTVLAVAHRLGTIRSYDRVLVLDKGSVVEDGAPEDLIRKEGGLFKELWEKGFGKEST
V

>gi|380483721
MRQNIGFFDKLGXGEVTTRITADTNLIQDGISEKVGLTLAALATFISAFIIGFVHYWKLTLILLSTVVAL
LLSMGGGSTFIVKYSKQSIESYAHGGSLADEVISSIRNAIAFGTQDRLAKQYDVHLTKAELYGYKVKSAI
GVMVALMMTILYLNYGLAFWQGSKFLIEDGIALSNILIIMMSIMIGAFNLGNVAPNVQAFTTAIAAAAKI
YNTIDRVSPLDPSTDDGIKLDAVEGAIRLENIKHIYPSRPEVTVMEDVSLNIPAGKTTALVGASGSGKST
IVGLVERFYDPVRGSVYLDGHDISTLNLRWLRQQMALVSQEPTLFATTIYQNIRYGLIGTQHEGASDEEQ
KKLVENAARMANAHDFITGLPEGYMTNVGERGFLLSGGQKQRIAIARAVVSDPKILLLDEATSALDTKSE
GVVQAALEVAAEGRTTITIAHRLSTIKDAHNIVVMSNGRIVEQGTHNELLAKHGAYYNLVTAQNIARVNE
LDPEEEEAIDAEDDEIIRQKSRVSEKGYVADPEDDMAAKMQRTTTSKSLSSIALQNRKEEGEAKYGLWTL
IKLIASFNKKEWKLMLIGLFFSIICGGGNPTQAVFFAKQIMTLSYPITDATPDAVRHQMKKDSDFWSAMY
LMLAGVQFIAFVVQGIVFAKCSERLIHRVRDQAFRTMLRQDVAFFDKDENTAGALTSFLSTETTHLAGLS
GVTLGTLLMVSTTLIAALALAIAIGWXLALVCTATIPILIGCGFFRFWMLAHFQRRSKTAYSNSASYASE
AISAIRTVASLTREDDVIRQYQASLAIQQRSSLISILKSSLLFAASQSFMFLAFALGFWYGGTLIANREY
DMFQFFVCFSAVIFGAQSAGSIFSFAPDMGKAHQAAHELKVLFDRKPTIDTWSEQGASLDAVDGTLEFRD
VHFRYPTRPEQPVLRGLNLVIRPGQYVALVGASGCGKSTTIALLERFYDPLSGAIFVDGKEISTLNVNEY
RSFIALVSQEPTLYQGTIRENIVLGANSEVTDEAIEFACREANIYDFIVSMPEGFNTVVGSKGALLSGGQ
KQRIAIARALIRDPKILLLDEATSALDSESEHVVQAALDKAAKGRTTIAVAHRLSTIQKADIIYVFDQGR
IVEQGTHAELMKMNGRYAELVNLQSLEKNS

>gi|1698672
MHIHSDLSLPQFEHASIDPPSYSPQKSSFEEKKHNFSITNKSLETLRSQESPCSTTFPVSDRKDALLNIP
TVVDDEFQHTEELAGVSSWSDFFYLFHFSDIPLIFGTLIFTCLSAALEPLMTWTTGKVFDALSQYATSQI
TLGKMISLINFNSLLITIFGLASCVFSFGVRFLWQYLSAIAGKRARSLCFHVLSSKSSTFYSLTESKSGL
VNSVDRCIQFYEKSISLPMFHIAENLAISLSCLIISFRYSWSLTLVVLASYPIIILVVGFINSFLSSAYE
KDRKSSEKAASILEKSISAIQTVIFHSMQDTEYRYFADACSTSSKSFLRFSFLDAFQGGVSQFFLYSVFF
QGLWFGNHLATTKRVNVGQVVTVFGSCLSVASSLQQILPAIPDLIKGKFSSHFIKTLCESHDPIEAAKRS
AAKIKSISFERGFRFDNVSFAYPSRDENLFSLINVSVFIPFGELVHIIGPSGSGKSTFISLLLRYFSPTY
GNIYLDDFPLEEIDEHVLGSTITLVCQQPVIFDMTIRENIIMRNENASESDFEEVCRLALVDEFALTFDQ
SYDTPCKEASLSGGQQQRIALARALLRDTEILILDEPTSALDPITKNLVMDAIRAHRKGKTTLVITHDMS
QINNDELVLVIDKGHLIQRCARKELVLFEDFENNVSIDEKVLKEEADNPFILPNEESLLEKYWINYNESF
SQLSRESLFTSLESPFTDIESPTIVSRRKIVEQRKLRMEKESFQETNVDQTFHLFDDKEHACSLTLIFKS
IWKVKKLRWFFLLGLLTSLIQGASVPIFAYVISKCLNLFMQIDPSIGVAFWSSMVLVVAAGSGASYFFSH
YIFSISAKIWCDHYRLLAVKVLFTQDQAWFDQIENYPLVLSKILVNNISDMRNMISSLIEEVFIAFTMAI
IGIAWSFATGWRLAAVLVAVSPILCLTSRMFSYIYVSTERMCQDVVISTTSILHKTIVNLDTIKGYSVLS
FFRENHKNSLRKSWEAFKRRAFWTSLGFAINNSLLYFVRALLFYCSSIFISKEFYTVEQMVQVLSLATFT
LLMASTCIMSLPNVSASRIATSRVLKLSSLKPGNLHKSGYLKFPLVGKIEFDGVSFAYPDSERNHLALNN
VSLSIEAREKVAIVGISGSGKSTLVELLRKTYPSEDIYIDGYPLTNIDTNWLLKKVAIVDQKPHLLGSTI
LESLLYGVDRDINSVMDALDKTYMTEVIQNLPNGLDTPLLEFSKNFSGGQIQRLAFARALLRNPRLLILD
ECTSALDSKSSLLLEKTIQNLSCTVLIITHQPSLMKLADRIIVMDSGIVKESGSFDELMNRHTHFWKLIH
RGEWIE

>gi|261199676
MRFARQVWTLTVKNLLLTLVRPYLTTPLRAFLLPVIFIAFLSYARNLFVPPAVYGIGDATPVRSIPEALS
GVSGGRNKVVFVNNGLTGGDIERVILRVASPFRESGRIVEILSSPDNLSDSCRSTLRGTSPCIVAAVFYS
SPNEGPGERWNYTIKADGSLGGFKIRTDRTDNDAEIYVLPFQHAMDAAIASLNDTVKDSVLDQEIMEYPF
TSKTADERADEIRVRYTGSIMNFLGVAIFIGMVGVTYQLTGLVAAERELGMSQLIDCMIPSRSPWIPQAV
RFLSAHLALDMIYAPGWIVMAIILNFGVYSKSSHAILIIYHLLAGLALSSFSLFGASFFKRAQLSGITAV
IVCLLLGVIAQVIGPESNAGVGILTFLFPPMNYVYFIILMARWERQNLPTNLVKAAPESPWTIPGIALCV
FLIVQIVVYPVLAGVMERLLYGTQSRGRTITKSGTTSAAVSLTNFTKIYPVNWLYRNIGLFFGSRRQPVV
AVNNLTLNVTKGEIMVLLGANGSGKSTTLDAISGLSKVTSGEVTVNYSDGEGGFGLCPQKNVLWDRLTVM
EHIKVFNKLKAEGTVDTNEHLTQLIEACDLGKKVNAWSRSLSGGQKRKLQLAMMFTGGSSICCVDEVSSG
LDPISRRRIWDILLAERGKRTIVLTTHFLDEADLLADHIGILSKGVLKAQGSSVELKHNLGSGYRIHVYN
VPGSESAAIPQFHGIPREDNYDETVYNVPDSAQAAAFVSRLEELGITEYRVSGPTIEDVFLKVAEEMGRS
YVHGDDEPKEGKTEYQAPDLLTGGQIGMARQAWILFCKRAIILRRNWLPYTAAFLIPVIAASLVTLSLKG
SKRPGCMGPETVLQGDIKSILSQLNLNLVVGPSNKFSSLSLAPSEGGPGGLDLSYLHNRTHFVNTLPEFN
NYIDTNFRNVTPGGFFLGDDSSPPTFAWRGDGDVSFAVIIQNSMDSLLTGIQIDTQYQRFEIPWANNSAD
SLILITYFGLALAAYPAFFSLYMTIERLRNIRALHYSNGVRSLPLWLAYVSFDFLIVIASTVLTIVICVA
VSREWYHIGYLFVVLFLYGLASTLLAYVISSFAKSQLAAFAFAAGGQAVGFLLYLIAYLSVLTYIPFDKI
DRVLNVVHFVIAAFVPIGNVVRALFVSLNLFSILCRDKEVATYPGEITLYGGPILYLSLQSLLLFGVLLW
QDSGPLLKRFRKDVKGEDPEIDVANDGDLGNELARMSAFNDGLKVVHLTKSFGQFVAVQDITFGVARGEV
FALLGPNGAGKSTTITLIRGDIQPSRNGGEIFVENIPVSKQRAAARAHLGVCPQFDAIDQMTVLEHLRFY
ARIRGVPDVEHNVREVIRAVGLTPYGDRMASNLSGGNKRKLSLGIALMGNPTVLLLDEPSSGMDAASKRV
MWRTLASIVPGRSLVLTTHSMEEADALANRAGIMAKTMLALGTTDDLRRRHGNVYYVHIVHKSAPHTPEA
DMERMRNWVSTTLPSASIEQKTYHGQLRFSVPGLSSVATRGSDSKNWISSQNNADHQISYNFGEKGPADT
AASFSPPNPSSPGLLAATGAGINVSKLFTLLERNKDTLGFEYYSVSQTTLDQVFLSIVGKHNIAEEGE

>gi|261192860
MKDNNILVLYPPFILYYLFQPSPSYSGNLFFPSSQFGIGEPRPVRTLSNAIDGASGGRNRIVLVNSGFSG
GEIDLVIKNVTAPLRDLDIEVKTFQTENELRTECRGSFRGSSRCICAAVFYASPSEGSGGRWNYSIRADG
VLGTKINTKAGDNDAQIYTLPLQHSIDFAISRLGALKSSNGGSSSKTIFEYPFTARTHEQQQDDIHSKYM
NNVVNILAVAFYISMVGVLYQTTGLIATERETGMAALLDTMMPNQSRWQRQMIRLTSHHLSFVIVYGPGW
VGMGTILGAVAFRETSVIIPIVFNTLSGLSLTSFAVFTGVFFRKAQLSGILAVILSLVLAILAQVSGKVT
TWVMAVLSFIFPPMNYVYFIITVARWESQTKAAKLLLPAPNSPSTLPAIVFWIFAILQVVIYPLLGAFVE
GGFYGRASTSRKTKISNSPVAIHLSRMSKTYRPSFVRRAISFMTRELLTTVHAVEDLTLQAYRGEIMVLL
GANGSGKSTTLDAIAGIHSISSGRIVIDYPHSQGTLGYCPQKNVLWDDLTVAEHVKIFDSIKSVGPRSSA
ENLRVLIEDCDLAKKVSTYSKHLSGGQKRKLQMAVMFAGRSTICCVDEVSSGVYPLSRRKLWDILLAERG
KRSIILTTHFLDEADLLADRIAILAHGSLKAEGTSVELKQRLGTGYRVHLYNMPGVIKPPVYGDVLHAND
EQGTVYYPGTSACTLMFLKRLQGDGVKEYQVNGPTIEDVFLKVADEAKSGHDSFDHGSDTRRLLAKPPAP
LVSMERGKSSTRLELLSGRRTSLLKQLTILFSKRFTILQRNLAPSIAALAIPIVAAGCASIFLRNVESVD
CNPALGASVSALESSSQSFRLIAGPKSQLSEVAHQRISEAPPGSVNFVETLSQFDYEVRRQFANLTPGGF
FLGEKPTFVWRADVPIVPGIIVQNVMNSMLLNTTIITDYKSLDLPFVAEIGNLLIFVTFFGLSVAVYPAF
LSLYPTVERLRAVRSMHYSNGVRALPLWLAYLAFDFLITLTIASITVAILASVTGIWYRMEYLFLIFLLY
GVASTLFSYVISLFSPSQLAAFAVTAAIQAGMYLVFLVVFVVTLTYVDASQQNSVLSIAYYSLGVTSPVH
SFSRALYLSLNIFGATCRGREIAAYPGAMDVFGGPILYLFIQSFILFGMLQWKDAGPSVQFWSRTKSGTD
AEDRDTIELETTAEFARISTSSDDGLQVLRLRKQFKKHLAVNDITFGVPRGECFALIGPNGAGKSTCISM
IRGDAQPSSRQSQIFIDGVSALKHRALARSRLGVCPQIDPLDPMTVAEHLRFYAKVRGISNPRHNFKEII
KSVGLEEYADRIATTLSGGNKRKLSLGIALMGNPSVLLLDEPSSGMDAVTKRKMWRTLSSVTPGRSLVLT
THSMEEADVLASRTGIIAGKMLALGTTDALRQKYGNGYSIHMAHSQAPHTRPVDMKRMEMWIQQQFPEAE
MEKGMYYGQVRFAIPGRYGQGRSLVEIFEQLEQGKDRLGVPYYSVSRSTLDQVFLSVVGRHFEEEDRG

>gi|1039272424
MAFLRQTWTLTVKNWKIILRHAVAAVFIAFILPLALTTFFSFAKNLFVPPAVYGISDPRTVRSLPDALDA
AAGSGRETVVFVNNGFSGGDIDSVIDVLANSVESAGKTALRRSSVTDLGIDCPTNLRGVSQCYGAVVFQA
SPSEGPGDYWNYTLRSDGALRSIVVDVDSDRNDAQIYLLPLQRAVDVAIASIQSASSSASASSPIEQGPL
PEAVNEYPFTSITQEERAVRIRINYQSAITNWMGVAFMTSVLFVTYHLTGFIATERESGMIRLVDAMMPV
KRTWHAQAARIISYHISFSLIYIPGWVIGSLVLRAGVFARTGVGIVLIYHLLSGIAMVSLSILASSLFKK
AQISGIAAVLAIILLGILAQSISYPSTATVGVLGFLFTPCNYVYFITYMARWEREDLPTNLAKVAPDSPW
QLSGIVLWVFLIVQIFAYPLVGALIESCLHGTTTKGRKIVFNSSESQDGEARPDNDDAAVRLQGFTKVYS
PSRVRRLFSFISHPRDPVRAVDNLTLDVRRGQILCLLGANGSGKSTTLDSIAGTSKLTSGTITIDGTGGL
GIAPQKNVMWDDLTVEQHIEIFNRLKSPGQAASKQEICDLIRSVDLELKRKAMSKTLSGGQKRKLQLGMM
LTGGSAVCCVDEVSSGIDPLSRRKLWDILLAERGRRTIILTTHFLDEADLLADHIAVLSKGTLRADGSSV
ELKDRLGGGYRVHVHKDTGIKNAPDVDGVQKKISFDLISYISPSSTLAAQVIRTLEASGIREYRFSGPTI
EDVFLQLAEEIRGESGDVIADSGSDLHEKRAISAASAEALPAGVVPHGGLQLLDGKQTGFMTQAIVLFRK
RITILKTNWIPYLAAFALPVAAAGLVTLFIQDQAKGGCTPSEERSLDQAEGISLTEFAWKLVLGPTSRFD
LNTAASVLLPVFNIAAGGSGANSGSEVAARILTENATFADSFQAFQDTIFDRRLETLPGGIWLGDESTVP
TIAYMANYNGLINPLLTQNIFNMLLSNVTVMMSWAPFATPFASSDGDGLQFIVYSGIALACYPGFFALYP
SLERRQGVRGLQYSNGVRVLPLWSSYLAFDSLIVLASTALVTILWAALSSIWYHIGFIFVVFLLYGLTAI
LLAYVISLVCKTALSTYAWVAAGQAVMFLIYLIAYMCTVTFSPVPRIDDNILVVHFVISAVAPIGSVVRA
MFLALNLFSTACDGRQLASNPGGILQYGGPILYLLLQSLGLFGVLLWADSGSVGSSVRRLWQRRYQEESE
DAEVSDEEVANEVARVTTQSGDDGLRVMHLTKTFGKNTAVDNVSFGIQRSQVFALLGPNGAGKSTTISLI
RGDIKPSRNGGDILIEDKSVIHDLPAARANLGVCPQHDAMDLMTVREHLEFYARVRGIPDIDHNVNAVIH
AVGLQAFSTRMAHALSGGNKRKLSLGIALMGNPKVLILDEPSSGLDAAAKRIMWKTLAATVKGRSLLLTT
HSMEEADALASRAGILARRMLAVGTTDDLRHRFGDALYVHLISKTAPHTTPEETEHLRQWVTTTFPGADV
EEKTYHGQMRFSIPGKDVLGVFGGDKLQDITPADNISSSAVGQLAVMLEEQRENLGINHFSVSPTTLDQV
FLAIVGKHNVQEEGYKAPDKKPWWRFGV

>gi|310795422
MAAQRSAIWRQNLNNPQNDYGIAEPRPIRSLQDGLSAAGASRSAVVFVNNGLSGGAIDRVIDSFSEEVTR
AGKNSTKIEKPSDISRICRSSFRATTSCYGAVIFHSSPNEGDGGIWNYTLRGDAAFGSSFKVKNDNNDVQ
IYTLPLQRAVDSAIVRTNSTEADPSPLSNVREWGFTGETEEERQASVRRRYQQTIIDYLGVSFVLALIGV
SYHVPGHIATEREKGLSQLIDAMMSTRYEWEAQVVRILSSFYSFASIYFPGWVVASVVSWGMIWKESSIG
IVLVFFVLAGLALTSQAILGASFFKKAQLSGVINSLVYVLLGVLAQALPNESTGAVTVLSLLFTPCAFVF
FIKSISRYEADGKPMNLLQAPPNGPSTLPAFVERQIHGVGSESRKIYKGEGVQPQHAVTINGLTKVYFPS
IFRRAFSRFFKARPPIVAVNNLDLTVKRGEILALLGANGSGKSTALDAISGISRFNQGSVHIDASGGIGI
APQKNVLWDELTVTEHIRIFNQLKSPVSVAGKEDQNQLIDAIGLATKHKSQSKTLSGGQKRKLQLGMMLT
GGSAVCCVDEVSSGIDALSRRKIWDILLSERGKRTIILTTHFLDEADLLADNIAILSKGSLKAEGSSVAL
KNALGDGYRIHVLNVRDVRAPPEVSGVALTASSMTIVYTAPSSSLAADVIRALEARQIPYRISSPNIEDV
FLRVAEKVQGEDLQPLQPGAPRVSTASGQNLSEKSIINQREGDTLGLQSGHQTGFFKQTRVLVHKRLVLF
KTNWIPYVIAFITPIIAAAIMQLLVVNEGPTSCDPADVTGSGDLDSYREAFEEASVAAGPWSDFSTTSFD
DMSTFLDPTSNDPIGTINIYLSDSYQDVSRFIEDNIKNITPGGIWVGSQETPPTIAYRADDNMISAAVIV
QNLFNVVRSNASIFATYTPFDSVIPSSTLTTAQLAIYFSIVLYIIPSFFGLYPNMERRNHVRGLQYSSGV
RSLPLWTSHLIFDFGVFFIPLLAAAIIFAVSSDIWYASGYLFPVFLFYGITSILLSYVISLFTNSQVATF
AAIMAYNSVGFAIYLIAFLYIITFSPAVVTERNILIGHYTISAFFPITSICRAILIGLNTFSLACSGTGS
GNPGSLSAYGGPIMYLSIQAIILFTLDNVSFGVHHGEVFALLGPNGAGKSTAVSLIRGDIQPSGNGGDVF
VEKVSITNQRALARSNLGVCPQFDAIDSMTVVEHLRHYAKLRGISDVEQQVQAVVRAVGLQAHVNVMAQH
LSGGNKRKLSLGIALTGNPSVILFDEPSSGLDAAAKRIMWRTLSTIVSGRSILLTTHSMEEADALANRAC
IIAQRMLAIGEVEQLQSRFGDSLYVHLASRSAPHSTPGEMEHIRQWVVNTFPSARVEDSTYHGQIRFSVS
ASDVLQRAKANGRNRSTSEDERSFELSAIGQLIIMLEDNKEVLGIEHHSVSPTTLNDVFLAIVGQHDVQE
EGYGAQSIEKKKINWQKIVLGFCRDISRNCAVAITDPLLSSQVLRC

>gi|914755226
MANLKLFFRQIWTLTLKNLLLVLVRPVFTTVLRALVLPVIFTAFISYARNLFIEPATYGIGNPAPLQPLS
ETLHAITGGRDKLVFVHNDFVGGPIEKVINTVADSIQLNQDQVRSHLLSSESELQELCRTSLSGVSTCIA
AAVFYSSPTEGPYGIWNYSIRTDAALGAGIHVDSHKNDQEIYLLPFQHSIDRAIAQANGSTDQNALPDEI
MEYPFTSLTQEERRDEIRVNYMGAIINIMAIAIFIGIVGVTYQLTGLIAMERELGMSQLIDCMMPNESRW
QSQAARFIAAHLALDFVYGIGWIIMGAILKYGIYSRTSAGITIVYNILAGLALSSFSIFGASFFKRAQLS
GISVVIGCLLLGVIAQMVPARTNGAVAILGLIFPPMNCVYFYVFMARWERQDQPTDLVHAAPDNPWSLPG
VVLWILLIIQILVYPVLAAIVERILYSTASKGRKATSSNASTTALSLQGFTKSYTPGWFYRNIATRFGST
RQPVLAVNSLSMDVKKGQIMVLLGANGSGKSTTLDAIAGLTKISAGEINIDYGAEGGRFGLCPQKNVLWD
TLTVKEHVSIFNRLKAIESVDTEHQLLGLLHDCDLDKKINSYTRTLSGGQKRKVQLAMMFTGASSVCCVD
EVSSGLDPISRRKIWDILLAERGSRTILLTTHFLDEADLLADHIAILSKGVLKAQGSSVELKHRLGSGYR
IHVLNMPGTALGHMFNDIPQETHFEETVYTVQTSAEAASLISRLEQEGVTEYRVSGPTIEDVFLKVAGEL
DSQKAQDTVVGNAQAETQPPEKQGKEDVHQGLQLLTGQRISMALQAWYLFRKRATILRRNPLPYLAALLI
PVIAAGLVTLFLKDVTLAGCSVGSTTRTPKAQSLQLLDDFQIVLGPSSRVSNATLESFVSSLSGSGEAIT
GTPKSYFHVVDSLSEFEDYIKYNFHNVTPGGFYLGDASSSPTLAWKGDNSDFPLAAVIQNIFHRLLIDMP
INLQFQYFGIPLQPNAGKILQLIIYFGLAMSVYPALFALYPTVERLRNVRALHFSNGVRGASLWLAYVGF
DFSIVVISSVLAIIIFRAVSDVWYNPGYLFVVFFLYGLCSTLLAYLVSLFSRSQLAAFAFAAGSQCVLFL
IYLIAYMCIQTYTPTDKTKSYIDIAHFTIGLISPSGNLLRALFVSLNVFSILCRGGEIASYPGEVTLYGG
PILFLVVQSFALFGLLLWFDGGSVLSLLRAKSKPNDEEEKSTLDKDLNPENPQSPSSGPDNGLRVVHLTK
TFHKFTAVEDITFSVNKGEVFALLGPNGAGKTTTISLIRGDTPPSRNGGDIFVDNISVLRHRASARSHLG
VCPQFDAMDQMTVLEHLTFYARIRGVPDVPHNVNEVMRAVGLTPFKHRMALTLSGGNKRKLSLGIALMGN
PTVLLLDEPSSGMDAASKRVMWKTLAAVASGRSIVLTTHSMEEADALAHRAGIMAKRMLALGTTNSLRSD
YGNRYHVHLVHSLAPHTSEEDMQRIRTWVSRNFLGAVIEEKTYHGQLRFTVPATGSDSIEYDGYDDITPR
SETDLDIIKGGKDIGNNSIVKLFSHLEESKEELGVQFYSVSQTTLDQVFLTIVGRHNIAEEGSGQISESK
E

>gi|902724699
MLGNTVDGDALRRTQSSMRQQQQQPISQQTVEGGQHNPTSSSSSESGVVQEGKWGERGQEDVTAQEAMQE
FESLRHNLMSLHKTRTADTHASRAQSRRTSTAARVRSEKHEHDYDDDDGSKTDVEAGPEESEGFELGRFM
REGHFEKRSEEEGSLKRVGVVYENLTVKGVGSTTTFVRTVPDAILGTFGPDLYNVLTRYFPSLRIGKPPT
RTLINDFTGCVRDGEMMLVLGRPGAGCSTFLKAISNNRESYAAVEGEVSYSGISAAEQKKHYRGEVNYNG
EDDVHFATLSVWKTLAFALTNKTKIKEKADIPVIVDALMKMFGISHTRDTVVGDDFTRGVSGGERKRVSI
AETLASKSTVMAWDNSTRGLDASTALDYARSLRIMTDISNRTTLVTLYQAGEGIYELMDKVLVIDQGRQI
FSGPANKAKQYFIDLGFECPERQTTADFLTAVTDPTERRFRPGFEHRAPRTPEELESAFRNSPHYQELLA
DVAAYKESLHRSDYQDAKRFQGAVQESKSKHVSDKSPYTISFPRQVLACTKREAWLLFGDTTTLWTKLFI
IISNGFIVGSLFYGQTEDTASAFSRGGTIFFSILFLGWLQLSELMKAVSGRAVVARHHDYAFYRPSAVSL
ARVLLDFPVIAVQVCIFGLIMYFMTGLDVDVSKFWIYMLFVYTTTIMVTALYRMFASLSPEIDTAVRFSG
ISLNLLIIYTGYVIPKTQLLKDYIWFGWLYWINPISYSFEAVLTNELSDRIMECAPSQLVPQGPGVQSGY
QGCAISGATVNAQSVSGSDYLQATYNYSRSNLWRNFGVVIAFAVLYILVTVLATEMVSFTQGGGGALIFK
KSRKAKEQARKAEAPVDDEKVVGNGASTSSGVVADPNPGSEDEALEQITDSESIFTWRDIEYTVPYLGGR
EELLNKVSGYAKPGVMVALMGASGAGKTTLLNILSQRTSIGVVTGEMLVDGRSLGADFQRNTGFCLQGDL
HDTTQTVREAIEFSAILRQDKSVSRADKLAYVDKIIDLLELNDLQDAVIMCLGVEQRTRLTIGVELAAKP
SLLLFLDEPTSGLDSQRSSAPFHQPSSVLIQQFDMVLALNPGGNTFYFGPMGENGEDVVKYFSDRGAVCP
PNKNVAEFILETAARPHRRPDGTKVDWNQEWVESEEAQKVLEEIDGLKRVRSSATEGVVSSNKEHSEFAA
PTWLQTVELTKRMFRQHWRDPSYIYGKFFIAVIFGIFNGFTFWKLGYTMQDMQNRMFTCFLIVTVPPTIV
NGVVPKFFTNMALWQAREYPSRIYGWFAFCTANIVSDIPAAVVSAVLYFVLWYWPTGLPTESSVSGYTFL
MTLLIFLFMTSWGQWICAFAPSFTVISNVLPFFFVMFGLFNGVVRPYASLPVFWRFWMYYANPSTYWIGG
ILAATLDGTPVECSSEETAKFDAPPGQTCQEYAGAFADSAGGYLVNPNATSACEFCPMSSGNDYLASLNI
DASDKWRDFGIFLAFCVSNWMLVYFFIYTVRVRGWSFGFGTIFGGLGKLVDLIKKPFQRKKEE

>gi|827076155
MAFLRQTWTLTVKNWAIIFRHAVAAVFIAFILPIALTTFFSFAKNLFVPPSVFGISDPRSIRSLPDALNV
AADSGRGTVVFVNNGFSGGDIDRVIDTLATSVESAGKTVLRRSSTADLGTDCPTNLRGVSQCYGAVVFQA
SPSEGPGGYWNYTLRSDGALRSIVVDVDSDKNDAQIYLLPLQRAVDVAIASIQSGSSSGSGPSQVEQGPL
PETVNEYPFTSITQEERAVRIRINYQSAITNWMGVAFMTSVLFVTYHLTGFIATERESGMIRLVDAMMPV
KRRWHAQAARVISYHVSFSLIYIPGWVIGSLVLRAGVFARTGVGIVLIYHLLNGIAMVSLSILTSSLFKK
AQISGIAAILAIMLLGILAQSISYPSTAAVGLLSFLFTPCNYVYFITYMARWEREDLPTNLAEVAPGSPW
QLSGIILWVFLIIQIFTYPLLGALIESSLHGTTTKGRKIVLKSPGTQNDGTAAGELRLDDAAVRLQGFTK
IYCPSSIRRLFSFISHPHDPVCAVDNLTLDVRRGQILCLLGANGSGKSTTLDSIAGTSKLTSGTITIDGT
GGLGIAPQKNVMWDDLTVEQHIEIFNRLKSPGQIASKQEIRDLIRSVDLELKGKAMSKTLSGGQKRKLQL
GMMLTGGSAVCCVDEVSSGIDPLSRRKLWDILLAERGRRTIILTTHFLDEADLLADHIAVLSKGTLRADG
SSVELKDRLGGGYRVHVHKDTGIKNAPDVEGVQKKISFDLISYISPSSALAAKVIRTLEAFGIHEYRFSG
PTIEDVFLQLAEEIRGESDDVPPDPGSDLNEKKTISTASAEVLPVGAVPQGGLQLLDGKQIGFVEQAVVL
FRKRITILKTNWIPYLTAFALPVAAAGLVTLFIKDQAQSGCAPSEERSLDQTEGIGLTDFAWNLVLGPTS
RLDFNTAASVLLPAFDAAAAGSASASEDAGGILTQNSTFVQSFQAFQDTIFDQRLETLPGGIWLGGDSAV
PTIAYMADYNGLINPLLTQNIFNMLLSNVTIIMSWAPFATPFASSDGDGLQFIVYSGIALACYPGFFALY
PSLERRQGVRGLQYSNGVRVLPLWSSYLAFDFLIVLASTALVTILWATLSSVWYHVGFIFVVFLLYGLTA
ILLAYVISLFCKTALSTYAWVAAGQAVMFLVYLIAYMCTVTFSPVPRIDDNILVVHFVISAIAPIGSVVR
AMFLALNLFSTACEGRQLASNPGGILQYGGPILYLLLQSICLFCILLWADSGSVGTSFRRLLHRRYHDET
EDANSADEEVANEVARVTTQSSDDGLRVIHLTKTFGKNTAVDNVSFGIQRSQVFALLGPNGAGKSTTISL
IRGDIKPSRNGGEILIEDKSVIHDLPAARANLGVCPQHDAMDLMTVREHLEFYARVRGTPDLDHNVNAVI
RAVGLQAFSTRMAHTLSGGNKRKLSLGIALMGNPKVLILDEPSSGLDAAAKRIMWKTLAATVAGRSLLLT
THSMEEADALANRAGILARRMLAVGTTDDLRHRFGDALHVHLISKTAPHTTPEETKHLRQWVTATFPGAD
VEEKTYHGQMRFSVPAKEVVSVFGGDKAKDITPANDMSSSAIGQLAVMLEEQREYLGINHFSVSPTTLDQ
VFLAIVGKHNVQEEGYKVPEKKSWWRCGL

>gi|827066789
MAAQRSAIWRQNLNNPQNDYGIAEPRPIRSLQDGLSAAGASRSAVVFVNNGLSGGAIDRVIDSFSEEVTR
AGKNSTKIEKPSDISRICRSSFRATTSCYGAVIFHSSPNEGDGGIWNYTLRGDAAFGSSFKVKNDNNDVQ
IYTLPLQRAVDSAIVRTNSTEADPSPLSNVREWGFTGETEEERQASVRRRYQQTIIDYLGVSFVLALIGV
SYHVPGHIATEREKGLSQLIDAMMSTRYEWEAQVVRILSSFYSFASIYFPGWVVASVVSWGMIWKESSIG
IVLVFFVLAGLALTSQAILGASFFKKAQLSGVINSLVYVLLGVLAQALPNESTGAVTVLSLLFTPCAFVF
FIKSISRYEADGKPMNLLQAPPNGPSTLPAFVERQIHGVGSESRKIYKGEGVQPQHAVTINGLTKVYFPS
IFRRAFSRFFKARPPIVAVNNLDLTVKRGEILALLGANGSGKSTALDAISGISRFNQGSVHIDASGGIGI
APQKNVLWDELTVTEHIRIFNQLKSPVSVAGKEDQNQLIDAIGLATKHKSQSKTLSGGQKRKLQLGMMLT
GGSAVCCVDEVSSGIDALSRRKIWDILLSERGKRTIILTTHFLDEADLLADNIAILSKGSLKAEGSSVAL
KNALGDGYRIHVLNVRDVRAPPEVSGVALTASSMTIVYTAPSSSLAADVIRALEARQIPYRISSPNIEDV
FLRVAEKVQGEDLQPLQPGAPRVSTASGQNLSEKSIINQREGDTLGLQSGHQTGFFKQTRVLVHKRLVLF
KTNWIPYVIAFITPIIAAAIMQLLVVNEGPTSCDPADVTGSGDLDSYREAFEEASVAAGPWSDFSTTSFD
DMSTFLDPTSNDPIGTINIYLSDSYQDVSRFIEDNIKNITPGGIWVGSQETPPTIAYRADDNMISAAVIV
QNLFNVVRSNASIFATYTPFDSVIPSSTLTTAQLAIYFSIVLYIIPSFFGLYPNMERRNHVRGLQYSSGV
RSLPLWTSHLIFDFGVFFIPLLAAAIIFAVSSDIWYASGYLFPVFLFYGITSILLSYVISLFTNSQVATF
AAIMAYNSVGFAIYLIAFLYIITFSPAVVTERNILIGHYTISAFFPITSICRAILIGLNTFSLACSGTGS
GNPGSLSAYGGPIMYLSIQAIILFTLDNVSFGVHHGEVFALLGPNGAGKSTAVSLIRGDIQPSGNGGDVF
VEKVSITNQRALARSNLGVCPQFDAIDSMTVVEHLRHYAKLRGISDVEQQVQAVVRAVGLQAHVNVMAQH
LSGGNKRKLSLGIALTGNPSVILFDEPSSGLDAAAKRIMWRTLSTIVSGRSILLTTHSMEEADALANRAC
IIAQRMLAIGEVEQLQSRFGDSLYVHLASRSAPHSTPGEMEHIRQWVVNTFPSARVEDSTYHGQIRFSVS
ASDVLQRAKANGRNRSTSEDERSFELSAIGQLIIMLEDNKEVLGIEHHSVSPTTLNDVFLAIVGQHDVQE
EGYGAQSIEKKKINWQKIVLGFCRDISRNCAVAITDPLLSSQVLRC

>gi|400595608
MDLYRQISALRNKTLKIIIQRHFVSTLYSALVLPIIASLYLGLGQKFTNADDKYGIGSPRTITSLADALS
HATGGRDTVVLINAGNNHTRGGAIDRVLDSVAEAVTSAGRNATRLGRESDIGYVCQSSIRATSRCFGAVV
IHSSPDEGADGYWNYTLRGDGALGRSFRVDKSGDNAAEIYALPLQRAVDAAIARQESSSSSSSSSSSSSS
GLLLPDATQQYPYSALTEDEREAKVRRAYQRTFINFLSVAFIMALIGVCYHMPGFIATEREIGMSQLIDA
MMPVRAKWHCQLARLLSHHNAFIITYLPGWIVAAVVNRILIWTNVSYAIIIPFFVLAGVAMTSMSLLGAC
FFKKAQLSGIITALVWLALGIVAQAVPRPGTATVAVLSLLFTPCNFVYFITYVARYEQEALPTDLLRAHP
SSPWKLPGIVLWVFFAVQIIVYPILAALLERALHGVTTGTRQNAAPATNNNNGSAAMSDAVQIRNMTKIY
KPTLLRRLFAFVSPPRPEVVAVDSLTLTAKKGQILALLGANGSGKSTTLDAIAGISNFTSGDIAIDTTGG
LGIAPQKNVLWGELTVEEHLRVFSNLKTPSNPATQEQIDSLIHAIGLKKKTKDMAKTLSGGQKRKLQLGL
MLIGDSGVCCVDEVSSGIDPLSRRKIWDILLRERGSRTIIMTTHFLDEADLLADNIAILSKGRLRAEGSS
VQLKDTFGSGYRVHVLNARHMMSRAAQVDGVERYTSTNTITYVAPSATLAASVIRMLEGRNVPYKFSGPT
IEDVFLNLAEEIKDHGMCDPVMPNGAPESKISRSQSPDAEKKPPSAQPLPLLRGRQLGLFQQIPVLLRKR
FVIFKTNWVPYLAAFLIPIVAAAIIQLLTNNMAAPGCSPRERSRDNENTDFTNLLGVPFIVGGPSATFST
SAIADVFKPIIPNLAASASSRIKVVDSFDSFKSYIEDNRKNVTPAGLWLGQSGSAATLAYKMDDGLSMFT
STLGQSLLDSLLLNKTIATEYKPFDIAVAPSTGSGLQAIVYFALACSVIPGLFGLYPNSEKRNGVRALQY
SSGARAFPVWAAHAIFDWSIMAVSMLIAAGIFAGTSSIWYNVGFLFPIFLFYVLAAILISYFVSLIMKSA
LATYAIASVIQGLGFAVYLIAYFFILLYSDPAETEKSVLIGHWVIAIFFPTGSLVRALMVALNVFSTTCD
GFALQSNPAAMKAYGGPLVYLIVQCVFWFSMVVYFESSDGKYKTGKPQYSDDTEDPEVAAEEVRVDGPGE
ETDGLRVVHLTKAFGNMTAVDNVTFGVGHGEVFALLGPNGAGKSTTISIIRGDVAPSRMGGDVFVENASV
TKNRPAARANLGVCPQFDAIDSMTVVEHLQHYARIRGIADVDHQVTAVIRAVGLEAYTGVMAHTLSGGNK
RKLSLAIALTGNPSVILLDEPSSGLDAAAKRIMWRTLEAIVPGRSILLTTHSMEEADTLATRAGIMARRM
LALGGTEQLCQKFGDSLHVHMVSKTAPHSSDEEMQQIQTWVMETFPGAQMEQETFHGQMRFSIPASSIEV
SSASAGGNGSSAIGQLLLILEENKERLGVAHHSVSPTTLNEVFLTIVGKHDVQEEGEAAPKKKPWWKRSL
F

>gi|310800572
MAFLRQTWTLTVKNWAIIFRHAVAAVFIAFILPIALTTFFSFAKNLFVPPSVFGISDPRSIRSLPDALNV
AADSGRGTVVFVNNGFSGGDIDRVIDTLATSVESAGKTVLRRSSTADLGTDCPTNLRGVSQCYGAVVFQA
SPSEGPGGYWNYTLRSDGALRSIVVDVDSDKNDAQIYLLPLQRAVDVAIASIQSGSSSGSGPSQVEQGPL
PETVNEYPFTSITQEERAVRIRINYQSAITNWMGVAFMTSVLFVTYHLTGFIATERESGMIRLVDAMMPV
KRRWHAQAARVISYHVSFSLIYIPGWVIGSLVLRAGVFARTGVGIVLIYHLLNGIAMVSLSILTSSLFKK
AQISGIAAILAIMLLGILAQSISYPSTAAVGLLSFLFTPCNYVYFITYMARWEREDLPTNLAEVAPGSPW
QLSGIILWVFLIIQIFTYPLLGALIESSLHGTTTKGRKIVLKSPGTQNDGTAAGELRLDDAAVRLQGFTK
IYCPSSIRRLFSFISHPHDPVCAVDNLTLDVRRGQILCLLGANGSGKSTTLDSIAGTSKLTSGTITIDGT
GGLGIAPQKNVMWDDLTVEQHIEIFNRLKSPGQIASKQEIRDLIRSVDLELKGKAMSKTLSGGQKRKLQL
GMMLTGGSAVCCVDEVSSGIDPLSRRKLWDILLAERGRRTIILTTHFLDEADLLADHIAVLSKGTLRADG
SSVELKDRLGGGYRVHVHKDTGIKNAPDVEGVQKKISFDLISYISPSSALAAKVIRTLEAFGIHEYRFSG
PTIEDVFLQLAEEIRGESDDVPPDPGSDLNEKKTISTASAEVLPVGAVPQGGLQLLDGKQIGFVEQAVVL
FRKRITILKTNWIPYLTAFALPVAAAGLVTLFIKDQAQSGCAPSEERSLDQTEGIGLTDFAWNLVLGPTS
RLDFNTAASVLLPAFDAAAAGSASASEDAGGILTQNSTFVQSFQAFQDTIFDQRLETLPGGIWLGGDSAV
PTIAYMADYNGLINPLLTQNIFNMLLSNVTIIMSWAPFATPFASSDGDGLQFIVYSGIALACYPGFFALY
PSLERRQGVRGLQYSNGVRVLPLWSSYLAFDFLIVLASTALVTILWATLSSVWYHVGFIFVVFLLYGLTA
ILLAYVISLFCKTALSTYAWVAAGQAVMFLVYLIAYMCTVTFSPVPRIDDNILVVHFVISAIAPIGSVVR
AMFLALNLFSTACEGRQLASNPGGILQYGGPILYLLLQSICLFCILLWADSGSVGTSFRRLLHRRYHDET
EDANSADEEVANEVARVTTQSSDDGLRVIHLTKTFGKNTAVDNVSFGIQRSQVFALLGPNGAGKSTTISL
IRGDIKPSRNGGEILIEDKSVIHDLPAARANLGVCPQHDAMDLMTVREHLEFYARVRGTPDLDHNVNAVI
RAVGLQAFSTRMAHTLSGGNKRKLSLGIALMGNPKVLILDEPSSGLDAAAKRIMWKTLAATVAGRSLLLT
THSMEEADALANRAGILARRMLAVGTTDDLRHRFGDALHVHLISKTAPHTTPEETKHLRQWVTATFPGAD
VEEKTYHGQMRFSVPAKEVVSVFGGDKAKDITPANDMSSSAIGQLAVMLEEQREYLGINHFSVSPTTLDQ
VFLAIVGKHNVQEEGYKVPEKKSWWRCGL

>gi|629719429
MDVYRQTNTLTKKTLKIILTRHSTSTIYSALVLPIIASLYLGLGQKFNNPNDQFGIGTPQNIFSLGEALS
KAQGGRDTVAFVNTGHVGGEIDRVISSLSKTVGDAGKNATKISNQDDLGYVCKSTIRGTSNCYGAVVFHS
SPDEGSGGIWNYTLRADAGLGLYFRNDHDDNDPEVYTLPLQHAVDAAIAGSSFPSQVQQYPYTQETEDER
QARVLREYQKTFINYLSVAFVIALIGVCYHMPGLIATERETGISQLIDAMMPATRGWHRQFVRLVSHQNA
FIITYLPGWVIASVVCRVLIWKNTSFGIMIIFFVLSGLAITSMSLLGACFWRKAQMSGVVTAVVWIALGI
VAQAVPNPSTATVAILGLLFTPCNFVYFITYVARYEQDGQGASLTKTHKDSPWSLPGIVLWVFLLLQFLI
YPFIAAFLERALHGVTTGVRSASSPEKAAAQAGHVIRVENMTKIYRPSLLRRFFSFVSPPRPEVVAVDNL
TLTANKGQILALLGANGSGKSTTLDIIAGISNFTNGNVSIDARGGLGIAPQKNVLWDDLTVEEHITIFNQ
LKSPQRYATKEETMALIKAIGLSQKTKAMSKTLSGGQKRKLQLGMMLTGGSSVCCVDEVSSGIDPLSRRK
IWDILLSERGTRTIVMTTHFLDEADLLADNIAILSKGKLRAEGSSAQLKDRFGAGYRVHVLNAKYMKHAP
KVPEVQRKKLSNTITYIAPSSNLAAKVIRTLEHAHIPYQFSGPTIEDVFLNLADEVRDDEDGNQKNNEAR
QLTTKERLSDSEDAAKQGAALDQGLLSGRPVNWASQMLVFLRKRITILKTNWIPYAIAFIIPIIAAAITQ
MLVNNKSAVGCSPRESSTRADFGDFTKFYNSAHLVGGPASKFNESVARDLTKTIVPGSVDVGNFSLKLVT
SRSEMQSYIETNRRTVSPGGWWLGDSGSVPAVAWRADNFSMYTSVLTQNLMNNMLANMTIATRYTHFDSP
IAPSTLDALQLVIYFCIACSIFPGLFGLYPNFEKRQQIRGLQYSSGARTIPVWAAHLLFDTCIILVSMAL
VAIIFATTSDIWYYPGYLFPVFMLYGMVTILWSYLFSLVCKSALATYAATAVLQGLGFAVYVISFLFILT
YSEAASLDKNILISHWVIAVIFPTGSLIRAFFVGLNTFSTTCDGDKLQSYPGAMTAYGGPILYLAIQAIL
VFGVVIWLETGSGKYATGKAKPTAEVDDAEIADELVRVDNAGQGQRANGLRVVHLTKAFKKKTVVDNVTF
GVDRSQVFALLGPNGAGKSTTISLIRGDLHPSRNGGDVFVQGASVTKQRALARQNLGVCPQFDAIDPMTV
EEHLQHFARIRGILDVKKQVDAAVRAVGLGAYTKVMAHTLSGGNKRKLSLGIALTGNPSVILLDEPSSGL
DAAAKRVMWRTLETIIPGRSILLTTHSMEEADALANRAGIMAKRMLALGNTDALRHRFGDTLHVHLVCKT
APHSTLEEMERIRAWTAQTFPDAKIEHETFHGQMRYSIPASSVTPRGKPDGQNDASASGSAIGQMLVMLE
EHKDALGIAHYSVTPTTLNEVFLAIVGQHDVLEEGYKEEEKPWYKKHIWEWF

>gi|322708338
MDVYRQTNTLTKKTLKIILTRHSTSTIYSALVLPIIASLYLGLGQKFNNPNDQFGIGTPQNIFSLGEALS
KAQGGRDTVAFVNTGHVGGEIDRVISSLSKTVGDAGKNATKISNQDDLGYVCKSTIRGTSNCYGAVVFHS
SPDEGSGGIWNYTLRADAGLGLYFRNDHDDNDPEVYTLPLQHAVDAAIAGSSFPSQVQQYPYTQETEDER
QARVLREYQKTFINYLSVAFVIALIGVCYHMPGLIATERETGISQLIDAMMPATRGWHRQFVRLVSHQNA
FIITYLPGWVIASVVCRVLIWKNTSFGIMIIFFVLSGLAITSMSLLGACFWRKAQMSGVVTAVVWIALGI
VAQAVPNPSTATVAILGLLFTPCNFVYFITYVARYEQDGQGASLTKTHKDSPWSLPGIVLWVFLLLQFLI
YPFIAAFLERALHGVTTGVRSASSPEKAAAQAGHVIRVENMTKIYRPSLLRRFFSFVSPPRPEVVAVDNL
TLTANKGQILALLGANGSGKSTTLDIIAGISNFTNGNVSIDARGGLGIAPQKNVLWDDLTVEEHITIFNQ
LKSPQRYATKEETMALIKAIGLSQKTKAMSKTLSGGQKRKLQLGMMLTGGSSVCCVDEVSSGIDPLSRRK
IWDILLSERGTRTIVMTTHFLDEADLLADNIAILSKGKLRAEGSSAQLKDRFGAGYRVHVLNAKYMKHAP
KVPEVQRKKLSNTITYIAPSSNLAAKVIRTLEHAHIPYQFSGPTIEDVFLNLADEVRDDEDGNQKNNEAR
QLTTKERLSDSEDAAKQGAALDQGLLSGRPVNWASQMLVFLRKRITILKTNWIPYAIAFIIPIIAAAITQ
MLVNNKSAVGCSPRESSTRADFGDFTKFYNSAHLVGGPASKFNESVARDLTKTIVPGSVDVGNFSLKLVT
SRSEMQSYIETNRRTVSPGGWWLGDSGSVPAVAWRADNFSMYTSVLTQNLMNNMLANMTIATRYTHFDSP
IAPSTLDALQLVIYFCIACSIFPGLFGLYPNFEKRQQIRGLQYSSGARTIPVWAAHLLFDTCIILVSMAL
VAIIFATTSDIWYYPGYLFPVFMLYGMVTILWSYLFSLVCKSALATYAATAVLQGLGFAVYVISFLFILT
YSEAASLDKNILISHWVIAVIFPTGSLIRAFFVGLNTFSTTCDGDKLQSYPGAMTAYGGPILYLAIQAIL
VFGVVIWLETGSGKYATGKAKPTAEVDDAEIADELVRVDNAGQGQRANGLRVVHLTKAFKKKTVVDNVTF
GVDRSQVFALLGPNGAGKSTTISLIRGDLHPSRNGGDVFVQGASVTKQRALARQNLGVCPQFDAIDPMTV
EEHLQHFARIRGILDVKKQVDAAVRAVGLGAYTKVMAHTLSGGNKRKLSLGIALTGNPSVILLDEPSSGL
DAAAKRVMWRTLETIIPGRSILLTTHSMEEADALANRAGIMAKRMLALGNTDALRHRFGDTLHVHLVCKT
APHSTLEEMERIRAWTAQTFPDAKIEHETFHGQMRYSIPASSVTPRGKPDGQNDASASGSAIGQMLVMLE
EHKDALGIAHYSVTPTTLNEVFLAIVGQHDVLEEGYKEEEKPWYKKHIWEWF

>gi|667658127
MDLYRQISALRNKTLKIIIQRHFVSTLYSALVLPIIASLYLGLGQKFTNADDKYGIGSPRTITSLADALS
HATGGRDTVVLINAGNNHTRGGAIDRVLDSVAEAVTSAGRNATRLGRESDIGYVCQSSIRATSRCFGAVV
IHSSPDEGADGYWNYTLRGDGALGRSFRVDKSGDNAAEIYALPLQRAVDAAIARQESSSSSSSSSSSSSS
GLLLPDATQQYPYSALTEDEREAKVRRAYQRTFINFLSVAFIMALIGVCYHMPGFIATEREIGMSQLIDA
MMPVRAKWHCQLARLLSHHNAFIITYLPGWIVAAVVNRILIWTNVSYAIIIPFFVLAGVAMTSMSLLGAC
FFKKAQLSGIITALVWLALGIVAQAVPRPGTATVAVLSLLFTPCNFVYFITYVARYEQEALPTDLLRAHP
SSPWKLPGIVLWVFFAVQIIVYPILAALLERALHGVTTGTRQNAAPATNNNNGSAAMSDAVQIRNMTKIY
KPTLLRRLFAFVSPPRPEVVAVDSLTLTAKKGQILALLGANGSGKSTTLDAIAGISNFTSGDIAIDTTGG
LGIAPQKNVLWGELTVEEHLRVFSNLKTPSNPATQEQIDSLIHAIGLKKKTKDMAKTLSGGQKRKLQLGL
MLIGDSGVCCVDEVSSGIDPLSRRKIWDILLRERGSRTIIMTTHFLDEADLLADNIAILSKGRLRAEGSS
VQLKDTFGSGYRVHVLNARHMMSRAAQVDGVERYTSTNTITYVAPSATLAASVIRMLEGRNVPYKFSGPT
IEDVFLNLAEEIKDHGMCDPVMPNGAPESKISRSQSPDAEKKPPSAQPLPLLRGRQLGLFQQIPVLLRKR
FVIFKTNWVPYLAAFLIPIVAAAIIQLLTNNMAAPGCSPRERSRDNENTDFTNLLGVPFIVGGPSATFST
SAIADVFKPIIPNLAASASSRIKVVDSFDSFKSYIEDNRKNVTPAGLWLGQSGSAATLAYKMDDGLSMFT
STLGQSLLDSLLLNKTIATEYKPFDIAVAPSTGSGLQAIVYFALACSVIPGLFGLYPNSEKRNGVRALQY
SSGARAFPVWAAHAIFDWSIMAVSMLIAAGIFAGTSSIWYNVGFLFPIFLFYVLAAILISYFVSLIMKSA
LATYAIASVIQGLGFAVYLIAYFFILLYSDPAETEKSVLIGHWVIAIFFPTGSLVRALMVALNVFSTTCD
GFALQSNPAAMKAYGGPLVYLIVQCVFWFSMVVYFESSDGKYKTGKPQYSDDTEDPEVAAEEVRVDGPGE
ETDGLRVVHLTKAFGNMTAVDNVTFGVGHGEVFALLGPNGAGKSTTISIIRGDVAPSRMGGDVFVENASV
TKNRPAARANLGVCPQFDAIDSMTVVEHLQHYARIRGIADVDHQVTAVIRAVGLEAYTGVMAHTLSGGNK
RKLSLAIALTGNPSVILLDEPSSGLDAAAKRIMWRTLEAIVPGRSILLTTHSMEEADTLATRAGIMARRM
LALGGTEQLCQKFGDSLHVHMVSKTAPHSSDEEMQQIQTWVMETFPGAQMEQETFHGQMRFSIPASSIEV
SSASAGGNGSSAIGQLLLILEENKERLGVAHHSVSPTTLNEVFLTIVGKHDVQEEGEAAPKKKPWWKRSL
F

>gi|594723726
MDVYRQTNTLTKKTLKIILTRHSTSTIYSALVLPIIASLYLGLGQKFNNPNDQFGIGTPQNIFSLGEALS
KAQGGRDTVAFVNTGHVGGEIDRVISSLSKTVGDAGKNATKISNQDDLGYVCKSTIRGTSNCYGAVVFHS
SPDEGSGGIWNYTLRADAGLGLYFRNDHDDNDPEVYTLPLQHAVDAAIAGSSFPSQVQQYPYTQETEDER
QARVLREYQKTFINYLSVAFVIALIGVCYHMPGLIATERETGISQLIDAMMPATRGWHRQFVRLVSHQNA
FIITYLPGWVIASVVCRVLIWKNTSFGIMIIFFVLSGLAITSMSLLGACFWRKAQMSGVVTAVVWIALGI
VAQAVPNPSTATVAILGLLFTPCNFVYFITYVARYEQDGQGASLTKTHKDSPWSLPGIVLWVFLLLQFLI
YPFIAAFLERALHGVTTGVRSASSPEKAAAQAGHVIRVENMTKIYRPSLLRRFFSFVSPPRPEVVAVDNL
TLTANKGQILALLGANGSGKSTTLDIIAGISNFTNGNVSIDARGGLGIAPQKNVLWDDLTVEEHITIFNQ
LKSPQRYATKEETMALIKAIGLSQKTKAMSKTLSGGQKRKLQLGMMLTGGSSVCCVDEVSSGIDPLSRRK
IWDILLSERGTRTIVMTTHFLDEADLLADNIAILSKGKLRAEGSSAQLKDRFGAGYRVHVLNAKYMKHAP
KVPEVQRKKLSNTITYIAPSSNLAAKVIRTLEHAHIPYQFSGPTIEDVFLNLADEVRDDEDGNQKNNEAR
QLTTKERLSDSEDAAKQGAALDQGLLSGRPVNWASQMLVFLRKRITILKTNWIPYAIAFIIPIIAAAITQ
MLVNNKSAVGCSPRESSTRADFGDFTKFYNSAHLVGGPASKFNESVARDLTKTIVPGSVDVGNFSLKLVT
SRSEMQSYIETNRRTVSPGGWWLGDSGSVPAVAWRADNFSMYTSVLTQNLMNNMLANMTIATRYTHFDSP
IAPSTLDALQLVIYFCIACSIFPGLFGLYPNFEKRQQIRGLQYSSGARTIPVWAAHLLFDTCIILVSMAL
VAIIFATTSDIWYYPGYLFPVFMLYGMVTILWSYLFSLVCKSALATYAATAVLQGLGFAVYVISFLFILT
YSEAASLDKNILISHWVIAVIFPTGSLIRAFFVGLNTFSTTCDGDKLQSYPGAMTAYGGPILYLAIQAIL
VFGVVIWLETGSGKYATGKAKPTAEVDDAEIADELVRVDNAGQGQRANGLRVVHLTKAFKKKTVVDNVTF
GVDRSQVFALLGPNGAGKSTTISLIRGDLHPSRNGGDVFVQGASVTKQRALARQNLGVCPQFDAIDPMTV
EEHLQHFARIRGILDVKKQVDAAVRAVGLGAYTKVMAHTLSGGNKRKLSLGIALTGNPSVILLDEPSSGL
DAAAKRVMWRTLETIIPGRSILLTTHSMEEADALANRAGIMAKRMLALGNTDALRHRFGDTLHVHLVCKT
APHSTLEEMERIRAWTAQTFPDAKIEHETFHGQMRYSIPASSVTPRGKPDGQNDASASGSAIGQMLVMLE
EHKDALGIAHYSVTPTTLNEVFLAIVGQHDVLEEGYKEEEKPWYKKHIWEWF

>gi|594714683
MGVLFGQLVDDFNSATCAAQDGPGQDAFRYESAINDKVIKTAWIGAIALVLIYCHLTSWGIISQRLARRL
RNHYVAALLRQPPSFFDSRGSAGQVSSRLQNDIAAVQSATSEKVGTIITTFSFIITVFVIAFSTQPSLAG
ILISVMPVFLVSGILSSKYIGKFTKEQNESTSHASSIASEALSHIPVVHAFGAAARLEKMFVGHMASARK
HAIAKVAVAAVQTGLLYFIAYCANALAFWQGSVRIADAVSDASNSSSIGQIYAIVYLLIDACVMLGGLAP
LLPFLGAGVSAYQRLMEDIETPSPIDGTSDSGRPLSEGMDKTITFRNVTFEYSTRPGQPALREVSLEIPA
GKHTAIVGLSGSGKSTIASLIARLYDPTSGTVEMGGQDLRELNVRSLRSSMTFVQQQPSLFDSSILENIA
LGLVNSARPEHQHLKPLLARPELALAASKGKEAMTWASSQGSGFAEIVQLVRQAAEKADAANFIDRLTSG
YGTSVGPRGTSVSGGQRQRIALAQALIRDPEILILDEATASVDSASEQKMQAAIEQAAASGKRTVISIAH
RLSTIQGADNIIVLEAGEVVERGTYAELMAVQGGKFAHLVQLQKLSTTSSSAGEVESRSSASLADVNEKF
EETTAGNAETDKKKAATESTEETSEEADGTVPQPFSSVLRGISWLVRPSLGWVLMALMAAAIVGATFSGS
GLIFGYTVSALNPCQSTVERILSMGRFFGGLIFMLGAVELIANFLAWWGFGIIGERILYALRQLSFRSLL
QQKLEWHTSEGRTPSRLLSIITKDCMAIGSFSGSTFGTVFAICVNIIIAVVISHVYAWKIALVTLVTIPI
LLGSGFMQLRMLARFEERHQEAFSTANALAAEAIQSIRSVATLSLESTYTVSYKRLLEPPAKQIVRSAAQ
TNILLAISHTISTFVNGLTYWWGSQLIMRGEYTQRDLLIILVAMLTSAQLWGTMFTLAPEFSRARLAISR
VMAIVHMGSGLPDPSRKPDAEATAETKDPDPTAASGKTGATVVFDRVSFAYPGNRDASVLDNVSFTIKPK
QFVGLVGPSGAGKSTIMNLVQRLYEPTAGAILIDGLDIAGLPDSFRNGIALVPQDPALFDGTVLHNVSLG
AVPGHEATAAEVEEACRVANIHDEIMALPNGYNTQCGPSASRLSGGQKQRVAIARALVRRPRLLLLDEST
SALDAEGEAALQRGLQRASRDTTVLAITHRLHTVLRADMIFVVEGGRIVDQGRHADLVETNESYRLNAMQ
QMLQ

>gi|571273525
MSDSKKSSRSESNNDLEHDSSSENHSINEYHGFDAHTTQDIHNLARTLTRDSLKDDSSAALLKYLTHMSE
VPGVSPYTGEEVNDDQLDPDSDNFNAKYWVKNMRKLIDSDPEYYKPSKLGIAYRDLRAYGVANDSDYQPT
VTNAIWKILVEGFRHLQKDDKSRYFDILKPMDAIMKPGELTVVLGRPGAGCSTLLKTIAAQTYGFHIGEE
SKISYDGLSQKEVEKHYHGDVLYSAETDIHFPHLSVGDTLDFAARLRTPQNRGEGIDRETYAKHMASVYM
ATYGLSHTRNTNVGNDFVRGVSGGERKRVSIAEASLSGANIQCWDNATRGLDSATALEFIRALKTSASIL
DSTPLIAIYQCSQDAYDLFDNVVLLYEGYQIFFGKADKAKEFFVNMGWECPQRQTTADFLTSLTNPAERT
PLPGFEHKVPRTPQEFEQYWKKSPEYAALVKEIDQYFVDCEKMNTKSEYHDAHVARQSNHIRPQSPYTVS
FFMQVRYIVTRNFLRMKGDPSIAIFQVFGQFVMGLILSSVFYNLPQTTSSFYYRSAAMFFAVLFNAFSSL
LEIMSLFEARPIVEKHKKFALYRPSADALASIVSELPVKLASSMSFNLIFYFMVNFRRDAGRFFFYWLMC
GWCTLVMSHLFRSIGAVSTSIAGAMTPATVLLLAMVIYTGFVIPTPSMLGWSRWINYINPVGYVFESLMV
NEFNNREFACSAYVPSGAAFDNVPLENRVCTAVGSIPGQPNVNGSDYLRVSYQYFNSHKWRNLGITIGFA
VFFLAIYISLTEFNKGAMQKGEIVLFLKGSLKKHKRKTAAGSGTNDIEAGGKSEKINYQDEAEAIKNEQV
SESGTTGSGECPQDREIFFWKDLTYQVKIKKEDRVILDHVDGWVKPGQITALMGASGAGKTTLLNCLSER
VTTGVITDGVRMVNGHELDSSFQRSIGYVQQQDIHLETSTVREALRFSAYLRQSNKISKKEKDEYVDYVI
DLLEMTDYADALVGVAGEGLNVEQRKRLTIGVELVAKPKLLLFLDEPTSGLDSQTAWSICKLMRKLADRG
QAILCTIHQPSALIMAEFDRLLFLQKGGRTAYFGDLGKNSSTMINYFEKYGADPCPKEANPAEWMLQVVG
AAPGSHAKQDYFEVWRNSTEYQAVQQEISRMETELSKLPRNDDPEAHFKYAAPVWKQYLLVTWRTLVQDW
RSPGYIYSKLFLAVSSALFNGFSFFKAKNNMQGVQNQMFSVFMFFIILNTMIQQELPVFVKQRSVYEVRE
APSRTFSWFTFISAQLTAEIPFQVAVGTIAFFCWYYPLGLYANAEATDSVNARGVLMWMFITGFFVYVST
LGHLCISFNELADNAANLATLLFTMCLNFCGVLATKDALPGFWIFMYRANPFTYLVQGILSTGLANTFVT
CAAREYVSIQPPSGESCDSYLTPYTNVAGGYFLSNTDGTCSFCQMKSTNDFLSSINALYSERWRNFGIFI
SFIAINMLLTVLFYWWSRVPKGNREKKNKK

>gi|530475332
MALLRQTWTLTVKNWRIISRHSIAAIFIAFILPIALTTFFSFAKNLFVPPAVYGVSDPRQIRSLPDALDA
AASTGRQTVVFVNNGLIGGDIDKVIDTLTQSVESVGKKALRRSSTADLGTDCRSNLRGVSRCYGAVVFQS
SPAEGTGNYWNYTLRSDGALRSMVIDVDSDRNDAQIYLLPLQRAVDAAIAKVASSNSSSQVQQGPLPDTV
AEYPFTSMTQEERAVQIRIRYQSAITNWMGVAFMTSVLFVTYHLTGFIATERESGMTRLLDAMMPVKQRW
HAQAARIVSYHFAFVLIYLPGWIIGSLVLRAGVFARTSVATVLVYHVLNGIAMASLSTLASSFFKKAQIS
GIAAVLIIIILGILAQSISYPSTATVGILSFLFTPCNYVYFITYMARYESGDAPTNLTQVPPGSPWQLTG
ILLWVFLIIQIFGYPLLGAVIESRLHGTTTQGRNVVFGSANNPATEAAVRIEGFSKIYKPSALRRMFSFI
SRPREPVVAVNNLTLNIRRGQILALLGANGSGKSTTLDSIAGTNKLTSGAITIDGTGGLGIAPQKNVMWD
DLTVEQHIHIFNRLKSPKDLASKQEVHDIIKSIDLELKRKAMSKTLSGGQKRKLQLGMMLTGGSAVCCVD
EVSSGIDPLSRRKLWDILLAERGRRTIVLTTHFLDEADLLADHIAILSKGTLRADGSSVELKDRLGGGYR
VHVHKDTGIKNGPDLHGVQKKISFDLVSYIAPSSTLAAQVIRTLEDNDIHEYRFSGPTIEDVFLQLAEEV
RGEAGDFPSASDTTSDYNEKKGASDEAHTTGAASPGGLKLVDGKRIGYMKQAAVLFRKRITILKTNWIPH
FAAFVLPIAAAGLVTLFIKGQNKPGCAPSEERSLDQTQGFSLTDFTWKLVLGPSSKFDLNTAASVLLPVF
NAASGSGGLGSSTGTGLGFARQLLEENATFTETFDSFKSTIVERRVETLPGGLWFGDGGVEPTISYMANY
NGLINPLLTQNLMNMLLSNVTLMMAWAPFATPWDPDTGNSLQFLVYTGIALSAYPGFFALYPSLERRRMV
RGLQYSNGVRPLPLWLAYLAFDFIVVLASTALVTILWATLSNIWYHVGYIFLVFMLYGLTAILLAYVISL
FCKTQLSTYAWVAAGQAVMFLVYLVAYLCTVTFAPVTRVDDYLLVVHFVISAVAPIGSVVRAMFLTLNLF
STACDGRQLAPNPGGMLQYGGLILYLVIQSILLFGILVWADSGSVGSSIRRLWQRRHPEPEDPSSSDEEL
ANELNRVTTTQNNDDGLRVMHLTKTFGKNTAVDNVTFGIQRGEVFALLGPNGAGKSTTISLIRGDLKPSR
NGGDILVENKSVIHDLPAARAQLGVCPQHDAMDLMTVREHLEFYARVRGIPDIDHNVNAVIHAVGLQAFS
TRMAHALSGGNKRKLSLGIALMGNPTVVLLDEPSSGLDAAAKRIMWKTLAATVPGRSLLLTTHSMEEADA
LASRAGILAKRMLALGTTDSLRQRFGDALHVHLISKTAPHTTLEETERLRDWVKKILPRAEVEEKTYHGQ
MRFSVPASEVLSAFSGHKVEEIKRLDQDVSSSAVGQLAVMLEEQRDNLGVMHYSVSPTTLDQVFLTIVGQ
HNVQEEGYKEPEGRSWWRFGR

>gi|530461201
MAVAEKQEPPPEQTAPSVEEPKKLTEAEMPWHKQIFVYFRLLFAADPTWLDVFLIIFASLTAIAAGVPFP
LMGVLFGQLVDNMNSATCAAEDGVDAFAYESAINDKVIKTVAVGCAALILIYSYILTWSIISQRLAQRMR
TKYVSSLLKQPPSFFDKRAAAGEVSSRLHGDITAIQSGTSEKVGIILASLSFFVTVFVIAFTKQPKLAGM
LVSMFPAFLLSSFLGGSYITKYSGIMTQAAASASSIASEALSHVSVVQAFGAGPRLEAKFADHMIDARKA
GIKKASVAAVQAGLLYFIAYAGNALAFWQGSIKIADSVAGRGNGATVGEIYAVVYLLVDACIMLGSIAPI
LPVLGGAAAAYKRLMEDIEAPSEIDGTSDEGKILPLNDPKGITLQNVTFEYPSRPGQPVLRNVNLDFPAG
KYTAVVGLSGSGKSTIAALIARLQDPNEGAILLNGTDIRELNVRSLRSFISFVQQEPSLLDRSILENIAL
GLINSPQEAHQHLKPFLNSHQLAEIASKGKDALTSIDGYGPEVREIVQLVRQAAEQADAATFINRLDDGY
GTMAGPSGSLVSGGQRQRIALARALIRDPKILVLDEATSALDSASEKRIQRAVEQAATENRTIVSIAHRL
STIRNADSIVVMEAGEVVEQGSYTELMAREDGAFARMARLQTLGTTDRAPSAGSVSGDSLDASTLKTDHV
INEKVDDADEPTEKAALKNEKSSSEGEEEKKEDDPGVGEPKPYSAVIKGLAHLVKPSYAWLIVAMIAATI
VGCTFTGSGLIFGFTVGALNPCASTYERILSMGRFFSGLLFGLACIEFFANFFAWSCFGVVAEKLLYSVR
VLSFRSLMDQDVQWHQSEGRSPSGLLTIITKDSAAIGGFSGSTIGTVFAICVNVLVAVILSHIIAWKIAI
VCLVTIPILLGSGFMQLRMLARYEERHSAAFSTATSVATEAVQSIKTVAALSLEKEVMNSYNRLLLPPQK
QMVRASATTNIFLAISNVTGTFVNALANWWGSQLIMKGEYTQTQFLIILVAMLISAQLWGTMFALAPEFS
RARSAISRIMNVINLGKNDDLSKTGSQPKQLIGDPNTQPDPEATGESKAKLPRPNAGGVKVTFKNVSFSY
PSRPDVNILDNVSLTLQPGTFCGLVGPSGAGKSTIMNLVQRLYFPTAGSVLIDGHDIANLPTSFRDTVAI
VPQDPTLFDGSVRFNVNLGSAPDTDATQEEIEEACKLANIHDVIMALPDGYDTECGPSASRLSGGQRQRL
AIARALVRKPRLLLLDESTSALDAASEAALQEGLERASRGTTVLAITHRLHTVQKADVIFLVEGGQIVDS
GKHQELMDRRESYRINAMQQMLQ

>gi|380496049
MAFLRQTWTLTVKNWKIILRHAVAAVFIAFILPLALTTFFSFAKNLFVPPAVYGISDPRTVRSLPDALDA
AAGSGRETVVFVNNGFSGGDIDSVIDVLANSVESAGKTALRRSSVTDLGIDCPTNLRGVSQCYGAVVFQA
SPSEGPGDYWNYTLRSDGALRSIVVDVDSDRNDAQIYLLPLQRAVDVAIASIQSASSSASASSPIEQGPL
PEAVNEYPFTSITQEERAVRIRINYQSAITNWMGVAFMTSVLFVTYHLTGFIATERESGMIRLVDAMMPV
KRTWHAQAARIISYHISFSLIYIPGWVIGSLVLRAGVFARTGVGIVLIYHLLSGIAMVSLSILASSLFKK
AQISGIAAVLAIILLGILAQSISYPSTATVGVLGFLFTPCNYVYFITYMARWEREDLPTNLAKVAPDSPW
QLSGIVLWVFLIVQIFAYPLVGALIESCLHGTTTKGRKIVFNSSESQDGEARPDNDDAAVRLQGFTKVYS
PSRVRRLFSFISHPRDPVRAVDNLTLDVRRGQILCLLGANGSGKSTTLDSIAGTSKLTSGTITIDGTGGL
GIAPQKNVMWDDLTVEQHIEIFNRLKSPGQAASKQEICDLIRSVDLELKRKAMSKTLSGGQKRKLQLGMM
LTGGSAVCCVDEVSSGIDPLSRRKLWDILLAERGRRTIILTTHFLDEADLLADHIAVLSKGTLRADGSSV
ELKDRLGGGYRVHVHKDTGIKNAPDVDGVQKKISFDLISYISPSSTLAAQVIRTLEASGIREYRFSGPTI
EDVFLQLAEEIRGESGDVIADSGSDLHEKRAISAASAEALPAGVVPHGGLQLLDGKQTGFMTQAIVLFRK
RITILKTNWIPYLAAFALPVAAAGLVTLFIQDQAKGGCTPSEERSLDQAEGISLTEFAWKLVLGPTSRFD
LNTAASVLLPVFNIAAGGSGANSGSEVAARILTENATFADSFQAFQDTIFDRRLETLPGGIWLGDESTVP
TIAYMANYNGLINPLLTQNIFNMLLSNVTVMMSWAPFATPFASSDGDGLQFIVYSGIALACYPGFFALYP
SLERRQGVRGLQYSNGVRVLPLWSSYLAFDSLIVLASTALVTILWAALSSIWYHIGFIFVVFLLYGLTAI
LLAYVISLVCKTALSTYAWVAAGQAVMFLIYLIAYMCTVTFSPVPRIDDNILVVHFVISAVAPIGSVVRA
MFLALNLFSTACDGRQLASNPGGILQYGGPILYLLLQSLGLFGVLLWADSGSVGSSVRRLWQRRYQEESE
DAEVSDEEVANEVARVTTQSGDDGLRVMHLTKTFGKNTAVDNVSFGIQRSQVFALLGPNGAGKSTTISLI
RGDIKPSRNGGDILIEDKSVIHDLPAARANLGVCPQHDAMDLMTVREHLEFYARVRGIPDIDHNVNAVIH
AVGLQAFSTRMAHALSGGNKRKLSLGIALMGNPKVLILDEPSSGLDAAAKRIMWKTLAATVKGRSLLLTT
HSMEEADALASRAGILARRMLAVGTTDDLRHRFGDALYVHLISKTAPHTTPEETEHLRQWVTTTFPGADV
EEKTYHGQMRFSIPGKDVLGVFGGDKLQDITPADNISSSAVGQLAVMLEEQRENLGINHFSVSPTTLDQV
FLAIVGKHNVQEEGYKAPDKKPWWRFGV

>gi|327292376
MVGNDERGESARRKLLPGGARSVAYGTLTDVTAKEQEALASQLRVEDVKLSFFSIFSYATWPETVLIAIC
TVCAIVAGGLVPFTPLISSRIILAFSRAESNGYSVKPLLEKYVVYYVYVLITALVTWFVSTAGFNFVGAR
VAHRIKMHYLAAVLKQNMALFDDNGSGDILSHLTDDTKAIQNAISSKLSQTISAFGTFITTIVACFILDW
VLMLEMTWSFALGYGVLYFGGKLTVLYSGRSIEASSAGSAVVEEALGSIKTVTSLGMQPYIHAKYMNFLT
QAAKHGFILSSLNQLLLTICIASGYFNVALAFWQGSIRLTEGKTSFTSIVAISMISKSAAFCVLGVGSNL
EAFAAATAGAGRLARIIQRVSSIDSSSDHGYIPERFDSTLELRHVRHIYPCRPNVVTLKDVSIKFPMGQI
TAIVGHSGSGKSSISNLLLRFYDPLEGRILLDGTDLSHYQLRWLRQQIAVVKQESFMFNRSIFENIACGF
TRPQWEIASSLERERAVYKAADIAQASEFINRLPQGYDTVVGIRGSRLSGGQLQRIAIARALVGDPRILI
LDEATSALDSETEARLLSTMAGKDSKRTTIVIAHRLSTIRNSDNIVVLNDGRVVESGRHDDLLAAKSFYY
DLVQAQDIGNKDRTATSTIPETANVTPTHERDESPPATEGVHKVMAGDNNAKSIISSSLWSMILFIFRLN
EGESHWLIIGLICCIVVGFEEPASAILFGKAITSISQPLDHADKILSNASFYAWMFFALAVVMLVGFAVQ
GITFAFSSEHLTKRVRSLALSQYLRMDISFFDKKENSAAALSGFLSNSTSDLTGLSGSALGAILICISSL
VSGILVGFALGWKLALVCFAVVPLMIGGGYFGIILVGNFERNNEVFANKAAEFAGETLNGIQTIAALTRE
KVALAEFEAILNSTKKEALVANLKSSFIYALTQSAYYACMALSFWYGGQLILSGEYTLFQSIAVQSAMLM
SAISAGLVFSWTPNIGQAKQAAASLQRLLTQKSSIDPSSPYGEKLTPLRGDIAFDSVSFSYPSRPNHRAL
DQVSFNIPAGANVAFVGATGSGKSTIISLIERFYDPIDGTVFVDSKPIRSLCLSEYRSRIGLVSQEPNLF
SGTLKMNLTLGLGENEKPTDDEIYNACREANIHDFIISLPDDYNTEVGSKGNQLSVGQKQRVVLARAILR
RSRILLLDEATSALDSQSEASIQQALEKAKQGRTTITVAHRLSTVVNADRIYVMSDGRIVEAGTHTQLIS
LGGVYQRLYLASKSGQAL

>gi|40950096
MDDRYEHEHDDYESGAMYETVRTWSPQSRPELVRIASVFSRIDSHPDVAPTTEDGGQLNRRDTLAGVKIG
DPVLDPTKPEFDFYKWARMFTHVMEKEGIKRNRTGVMFRNLTVLGSGSAVQYQDTFLSPFAAPFRPGELC
GKGRNPEKVILHDFNGAIREGELLMVLGRPGSGCSTFLKAICGELHGLQKKKESIIHYNGVSQHTFKKEL
RGEAVYSAEDEHHFPHLTVGQTLEFAAAARTPSKRVLGLSRKDFSTHLARVMMSVFGLSHTYNTKVGDDY
VRGVSGGERKRVSIAEIALSGAPICCWDNSTRGLDSATALEFTKALKIGSQVGGITQCLAIYQASQAIYD
IFDKVIVLYEGRQIFFGPTRIAKQYFEEMGWYCPPRQTTADFLTSVTNPKERIAKEGYENRVPRTAVEFE
RYWKQSQNNKLLLANMDRFEAEYPPEEGHLEKLRETHGQAQAKHTASKSPYRISVPMQVKLCTVRAYQRL
WGDKSSTIATNISQIMMALIIGSLFFDTPQTTDGFFAKGSVIFFAILLNGLMSITEINGLDAQRPIVVKH
VNFAFYHAYSEALAGIVADIPIKFLLALVFNIIIYFLGGLERSAAKFFIFFLFTFITILTMSAIFRTLAA
ATKTIPQALALAGVMILALVIYTGFTLQPSYMHPWFKWILYINPIAYAYEALLVNEVHGNRYRCATPIPP
YGSGKNFACAVAGAVPGEMSVSGDAWVESSYDYSYAHIWRNLGILLGFLAFFYFVYLMVSELNLSSASSA
EFLVFRRGHLPKNFQGSKDEEAAAGGVMHPNDPARLPPTNTNGAAGETAPGGSTVAVIPPQKDIFTWRNV
TYDITIKGEPRRLLDNISGWVRPGTLTALMGVSGAGKTTLLDALAQRTTMGVITGDMLVNGRPLDSSFQR
KTGYVQQQDLHLETTTVREALRFSADLRQPKSVSRKEKYEYVEDVIKMLSMEDFSEAVVGNPGEGLNVEQ
RKLLTIGVELAAKPQLLLFLDEPTSGLDSQSSWSIVTFLRKLADNGQAVLSTIHQPSGILFEQFDRLLFL
AKGGRTVYFGDIGKNSETLLNYFETHGAEPCGPSENPAEYMLNIVGAGPSGKSNIDWPVVWKESEESRHV
QQELDRIQSETSKRNEGHGQSAEKEPGEFAMPFTSQLYCVTTRVFQQYWRTPSYIWGKLLLGLASALFIG
FSFFLQNSSMAGLQNSLFSIFMLTTIFSSLVQQIMPRFVTQRDLFEVRERPSRAYSWKVFLLANIIVEIP
YQILLGIIAWASLFYPTFGAHLSSERQGILLLYCVQFFIFASTFAQMIIAGLPDAETAGGIATTMFGLMV
TFNGVLQKPNALPGFWRFMWRVSPITYTVGGLAATSLHSREVKCAQNELAIFDPPSGATCAQYLQKLVEA
GAPGKLYNPMSTSQCQYCPLSSGDQFLGGSEIHWSDRWRNFGIGWAYIVFNIFATVALYYLIRVRKSSGR
PNRIISVITYHLSQFGTYCRAFITGRKEKCPRKREQIGKIY

>gi|429848412
MALLRQTWTLTVKNWRIISRHSIAAIFIAFILPIALTTFFSFAKNLFVPPAVYGVSDPRQIRSLPDALDA
AASTGRQTVVFVNNGLIGGDIDKVIDTLTQSVESVGKKALRRSSTADLGTDCRSNLRGVSRCYGAVVFQS
SPAEGTGNYWNYTLRSDGALRSMVVDVDSDRNDAQIYLLPLQRAVDAAIAKVASSNSSQVQQGPLPNTVT
EYPFTSMTQEERAIQIRVRYQSAITNWMGVAFMTSVLFVTYHLTGFIATERESGMTRLLDAMMPVKQRWH
AQAARIVSYHFAFVLIYLPGWIIGSLVLRAGVFARTSVATVLVYHVLNGIAMASLSILASSFFKKAQISG
IAAVLIIIILGILAQSISYPSTATVGILSFLFTPCNYVYFITYMARYESGDAPTNLAQIPPGSPWQLTGI
VLWVFLVIQVFGYPLLGAVIESRLHGTTTQGRNVVFGSVNDPATEAAVRIDGFSKIYKPSALRRMFSFIS
RPREPVVAVNNLTLNIRRGQILALLGANGSGKSTTLDSIAGTNKLTSGAITIDGTGGLGIAPQKNVMWDD
LTVEQHIQIFNRLKSPKDLASKQEVRDLIKSIDLELKRKAMSKTLSGGQKRKLQLGMMLTGGSAVCCVDE
VSSGIDPLSRRKLWDILLAERGRRTIVLTTHFLDEADLLADHIAILSKGTLRADGSSVELKDRLGGGYRV
HVHKDTGIKNGPDVHGVQKKISFDLVSYIAPSSTLAAQVIRTLEANDIHKYRFSGPTIEDVFLQLAEEVR
GEAGDFPSASDTTSEYNEKKVASDEAHTTGVASSGGLKLLDGNRIGYMQQAAVLFRKRITILKTNWIPHF
AAFILPVAAAGLVTLFIKGQNKPGCAPSEERSLDQTQGFSLTDFTWKLVLGPSSKLDLNTAASVLLPVFN
AASGSGGLGTSTGTGLGFARQLLEENATFTETFDSFKSTIVERRVETLPGGLWFGDGSMEPTIAYMANYN
GLINPLLTQNLMNMLLSNVTLMMAWAPFATPWDPDTGNSLQFLVYTGIALSAYPGFFALYPSLERRRMVR
GLQYSNGVRPLPLWLAYLAFDFIVVLASTALVTILWATLSNIWYHVGYIFLVFMLYGLTAILLAYVISLF
CKTQLSTYAWVAAGQAVMFLVYLVAYLCTVTFAPVTRVDDYLLVVHFVISAVAPIGSVVRAMFLTLNLFS
TACDGRQLAPNPGGMLQYGGLILYLVIQSILLFGILVWADSGSVGLSIRRLWQRRHPEPEDPSSSDEELA
NELNRVTTTQNNDDGLRVIHLTKTFGKNTAVDNVTFGIQRGEVFALLGPNGAGKSTTISLIRGDLKSSRN
GGDILVEDRSVIHDLPAARAHLGVCPQHDAMDLMTVREHLEFYARVRGIPDIDHNVNAVIHAVGLQAFST
RMAHALSGGNKRKLSLGIALMGNPTVVLLDEPSSGLDAAAKRIMWKTLAATVPGRSLLLTTHSMEEADAL
ASRAGILAKRMLALGTTDSLRHRFGDALHVHLISKTAPHTTLEETERLRDWVKKFLPGAEVEEKTYHGQM
RFSVPASEVLSAFSGHKVEEIQRADQDVSSSAVGQLAVMLEEQRENLGVMHYSVSPTTLDQVFLTIVGKH
NVQEEGYKEPERRSWWRFGR

>gi|685402104
MPDTTAPVPPATWNQSPRVLALQESHNEYGSYWIRLLGSISASGWPQTLLLLAALLLASRAYRQGRTLPV
RRVSVDSVVLDVLSQIFRFSALVFVVIAAAETGGHAADSVVVGAVFGLGLSDLLPSTRWRQSCLAVVNLL
LVGAFVLLAAQELLPWFEIRPERQHNTMAVLATLSLAAAVLTAMVTPKAWRPPAHVRPAWAAAAAAVAAD
EESPIGPSAEETASFVSRYCWYGWLSPLVYKSFASEAVIGMDDLPGLPWYDEPRLLRARMSGARQGGRRT
LESVLRFLSWELASMAVWVALATVFELVVPLAMFNFSAYFESPQAAQLRPSFWIALGFASYMVRSQTSQQ
YIFISTRLCVRLKSGMTQELYQTAMGSMELSSAVIGDLVGKKERPPGAPAKGKSSKTTPAGQLANLMSSD
IDAIYKARDFVITIVSVPISCFFICLGLYQLHGWPALAGFAVILLSIVLPLKLATRMAQAQKEAKKSQDK
RISLVSEYLGLIRPIKYFAWEDMVARRIQHVRVKEQARLWTVALMQALMAQLTESIPILAVVVILACHVC
VVREPLSAAGAFTTIYLTTTLRGNLTNLGSIWRKGQNAWISIGRLDTFFTKVTPLAKYPEGPLRLRNASF
QKGAFTLDNITLGRDDIVEGGLHVLSGDSGSGKTTLLRSILGEVSLVEDDDEGTRRGPRVTRPSSAVYAS
QTPWLMNMTIKDNIVFYADFDHARYNRIVTACCLDDDLMVLPKGGMTMAGENGSALSRGQRARVALARAL
YAAKEGSLVLLDDIFAALDSRTINQVWQRCFCSDLLQGRTVVLATRLEQVLSQSDRHFVMDGGRIVARDS
RVVSERQSIDVPAVHPDEGGDEGAADVRKEAAAMRDDAATTTTTTETSVHHAEPEAGPSTWPPATLNRQL
SVLLQYLHFFGTPGYIATVLCSTTMTHLAYMASSRWLAHWVSAYQDGLATPSSPRALHYLGVFALLCALE
ALFALARLLLFANGAWIAAKRLHSALVAAVLGAPLGWHDATPAGRVVNRLSRDVDSLDSDLNRSLMATLG
LTVSTAVRLLAVTAVLPVFVAPALVFGALGGLAGELYTRAAVPAKRLVSSAQSPVFSLMGDTLAGLAVIR
ATSGGLFQDLLADRLRDYSRAMEANYNLNRWVAVRIDLAAACIMLFAGVIALFFGSSIPAAMIAFSMSQA
TGLGETILKLVRSTNDLEVELQSFARVREYIEIKPEDADEDDLDPEPRASWPEHGGVVFDRATVRYRPDG
PDILRDVSLSVAPGERCAVVGRTGSGKSTLMLSLMRFTHVASGAITYGGLDVSAVPRRVLRSRLTVIPQE
AVLLAGSVRSNLDPTGEVPDDELNAALAECARSASLSHLVVANDGDDEEEEQDMGGSSSSGPAAPREGAK
QQAGGGEAQEEQDEQQQHAEEVEEDEEEPSERTALLGIRPATTSPTPAPAQAARTTGLSLDSEVEPAGAN
FSHGQRQILSLCRALVRSRTMRPPGRLMMLDEATASMDDKADEMAQDVLRCELARDEEEEEQGHNPKDPE
RDRGRTLITIAHRLSTIMDYDKVVVMDQGTVREVGVPRELEHKPGSLFAEMVLAERLRSE

>gi|398393284
MTQPSNGIAREQPDGFAKEAVEDTHTGYSTANASSRQSLDTPPGHGVNVGRAEREFHELQRTLSGLSQAD
RRLSRVQSQRSQKSEKQNATQDIEKAGSASPASSEDEPFDLEETLRHNKRMEDESGIKQKQIGVVWDKLS
VSGMGGAKIFQPTFPDAFTGFFGFPIRAAMGLLGLGKKGEEVKILNNFRGVVKPGEMVLVLGRPGSGCTS
FLKVIANQRYGYTSVDGEVSYGPFTSEEFDKRYRGESVYLQEDDVHHPTLTVGQTLGFALETKVPGKRPG
GVTAAEFKEKVVDMLLRMFNIEHTKNTIVGNPFVRGISGGERKRVSIAELMITGGSVYSHDNSTRGLDAS
TALDYAKSLRVLSNIYRTSTFVSLYQASESIYAQFDKVLLIHEGHQIYFGPAKEARAYFESLGYLPKPRQ
TSPDYLTGITDDFEREYQEGRDSSNTPSTPQELVEAFEKSKYATQLNSEMDTWRQRVTEEKQVYNDFQTA
VREGKRRAPAKSVYSIPLYMQIWALMKRQFILKWNDKFSLVTSYITSIVIAILLGTVWLQLPQTSSGAFT
RGGLLFISLLFNAFQAFGELASTMIGRPIVNKHRAYAFHRPGALWIAQIGVDIAFASVQIMVFSIMVYFM
CGLVLDAGAFFTFYLVIVSGYLAITLFFRTIGTVSQDFDYAIKFAATIITLYVLTSGYLIQYMSQQVWLR
WIFYINPVGLGFAALMENEFSRLDIQCEGASLIPYGPGYGDIQHQVCTLPGSQAGNPTVSGSAYIDTAFQ
YADGLLWRNWGIIIVLITAFLISNVTLGEWIKWGAGGKTVTFYAKEDNERKQLNDALREKKSKRTKKDGD
QGGSELSVESKAILTWEDLCYDVPVPSGQLRLLKNIYGYVKPGQLTALMGASGAGKTTLLDVLASRKNIG
VISGDKLVDGAPPGTAFQRGTSYAEQLDVHEGSATVREALRFSAVLRQPFEVPQEEKYAYVEEIIALLEM
EDIADAIIGSPEAGLAVEQRKRVTIGVELAAKPELLLFLDEPTSGLDSQSAFNIVRFLRKLAAAGQAILC
TIHQPNSALFENFDRLLLLQRGGETVYFGDIGKDANVLLSYFKKYGAHCPPTANPAEWMLDAIGAGQAAR
IGDKDWGEIWRDSEELSAIKSDIVRMKEERIKEVGSQPQVAQKEFATPLWHQIKTVQARTHKAFWRSPNY
GFTRLFNHVIIALLTGLMFLRLGDSRTSLQYRVFIIFQVTVLPALILAQVEPKYDLSRLIYYREAASKTY
KQLPFALSMVVAEIPYSILCAVAFFLPLYYIPGFQSPSSRAGYNFLMVLVTEFFSVTLGQTISALTPSTF
IAVLLNPFIIIVFALLCGVTIPKPQIPGFWRAWLYELNPLTRLISGLVSNELHDRVVNCQPFEFNTFTAP
EGQTCGEYMSDFFAMGGPGYIADNSTSNCQYCAYRIGDQFYEPLGISFSTRWRDFGILTAFIGSNLILLF
IGSRYLNFNRR

>gi|398389775
MATGGSASTPIVGDYNPERVEQLFDIPRPEQGNIYVEAENAARTPSGAQESQLSGSTPGINTADHADDSY
LTANGREAAESINDDKKSSGFNSDDDQPINAEERNILRRLATNSRRSMNNTNEDPEALQRTGTLDGLGMD
DPVFDPNSPRFDLYKWLKLTLKLVNDEDIKIKRSGLAFKDLHVSGSGSALNLQPTVSSMLSAPLRIGEMF
SMAKKPHKQILRSFDGLMKSGELLIVLGRPGSGCSTLLKSLTGQMHGLTMDEKTTIHYNGIDQKQMIKEF
QGEVIYNQEVDKHFPHLTVGQTLEHAAALRMSQQRPLGTSRQSAVEYLTQVVMAVYGLSHTYNTKVGNDF
VRGVSGGERKRVSIAEMALAGSALAAWDNSTRGLDSATALTFIKALRLNADLVGSAHAVAIYQASQAIYD
LFDKAIVLYEGREIFFGKASVAKKYFEDMGFYCPSRQTTGDFLTSVTNPAERQLREGYEDRAPRTADDFE
KYWHDSPEYQTLQKEIQAYEEEYPVGNSSELEAFRSFKNDNQAKHARPKSPYVVSVPMQIKLNTKRSWQR
IWGDKAQTFTPMIFNVIIALIIGSIFFNSPPATSAFTARGAVLFFAILINALSAISEINSLYDQRPIVEK
HKSYAFYHPATEAIAGIVMDVPLKFVVAVCFNLVLYFMSGLRREPAQFFLFFLIAFVSTFVMSAVFRTLA
ALTKTISQAMALSGVMVLALVIYTGFVVPTKYMKPWFGWIRWINPIFYAFEILVANEFHAREFECSQFIP
TYTQFGGETFICSVVGAVAGELTVTGDAYIAEMYGYYYSHVWRNFGILLAFFFAFMVIYFVAVELNSSTS
STAEVLVFRRGHVPAYMQNIDKPGKEDGEAAAAEKGPEKGDEGGDVSAIPPQTDIFTWRDVDYDIEIKGE
PRRLLDHVSGWVKPGTLTALMGTSGAGKTTLLDVLAQRTTMGVVTGNMFVNGAPLDDSFQRKTGYVQQQD
LHLETSTVRESLRFSAMLRQPRTVSKQEKYEYVEEVIKMLNMEDFAEAVVGVPGEGLNVEQRKLLTIGVE
LAAKPKLLLFLDEPTSGLDSQSAWAICAFLRKLADAGQAVLCTIHQPSAILFQEFDRLLFLRKGGHTVYF
GDIGKNSRTLLDYFESNGARDCGEEENPAEYMLEIVGDDSSDWVGTWNDSKEAGEVQQEIERIHKERSSA
AKNSTDDNDDPYAHAEFAMPFGAQLKMVTHRVFQQYWRMPSYLFAKMALSIAAGLFIGFSFYSADATLQG
MQNVIYSLFMLTTIFSTLVQQIQPLFVTQRSLYEVRERPSKAYSWKAFLIANMVVEIPYQIIAGILVYAT
FYYPVVGIQSSERQVLVMLLCIVLFVYASTFAHMCIAAMPDAQTAGAIVTFLFFMALIFNGVMQPPSALP
GFWIFMYRVSPFTYWVASMASAMLHDRQVTCSDTEISTFQPPQGQTCGQYMQPYLEGGAAGYLQNPDATA
DCGYCSIRVADTFLSGVGISWSNRWRDFGLVWVYVFFNLGMAVFLYWFFRVRSHSKKTSKKSKKSGDKKG
AAAVAGTEKDDKKVKKTDTSSSSEGNTPAAASVDPEKDAEAQRSGSTTSAKAVKRQTSRTAGLTRTVSEM
GQSVLTTNKGRSRANERNAHVY

>gi|1002329278
MSLLGTINPNFNPGRSVESHGGHENENEGAQAERAAAVNEGTEHLVREEHTVYTTHHEERHTSLSPESGR
SEKKGTAWGMDGSTLSTAETAMEKRDYSSEDADEDEEEKAAEEEVTRLAQQLTRQSTRFSVSNNAENSFL
EVKDDSTLNPHSPNFKARHWMKNLLALSSRDPERYPKREAGVSFQNLSIHGFGSPTDYQKDVFNSVLQVG
ALMRKLTGTGKQKIQILRDFDGLVRSGEMLVVLGRPGSGCSTFLKTLAGEMNGIYMDKQSELNYQGISAK
QMRKQFKGEAIYTAETDVHFPQLTVGDTLKFAALSRCPRNRFPGVSKEQYATHMRDAVMAMLGLSHTINT
RVGNDFVRGVSGGERKRVSIAEATLCGSPLQCWDNSTRGLDSANALEFCKTLNLMTKYAGATVAVAIYQA
SQSAYDVFDKVTVLYEGRQIYFGPTDEAKEFFTNMGFECPERQTTADFLTSLTSPAERIVKPGYEGKVPR
TPDEFAAAWKSSEAYSRLKRQIAEYNQEFAIGGESLGKFIESRKAMQSKNQRVKSPYTISLYEQVKLCLI
RGFQRLQGDASLTISQLVGNFIMALIIGSVFYNLQPVTSSFYSRGALLFFAVLLNAFSSALEILTLYAQR
PIVEKQARYAMYHPFAEAIASMLCDMPYKVGNAIIFNITLYFMTGLRREPGAFFVFLLFSFVTTLTMSML
FRTIAASSRTLSQALVPAAILILGLVIYTGFTIPTRYMLGWSRWMNYINPIAYGFESLMVNEFHHRQFLC
SESELIPNYSGASIEYQICSTVGAVAGSKYVQGDDYLHKSFQYYDSHKWRNLGIMFAFMIFFMTTYLLAT
EFISEAKSKGEVLLFRRGQAPPSLDDVETAHHVAADEKTDGSNGQSSAAIQRQEAIFHWQDVCYDIKIKG
EPRRILDHVDGWVKPGTCTALMGVSGAGKTTLLDVLATRVTMGVVTGEMLVDGRPRDQSFQRKTGYVQQQ
DLHLHTTTVREALRFSAILRQPAHVSRQEKLDYVEEVIKLLGMEAYADAVVGVPGEGLNVEQRKRLTIGV
ELAAKPQLLLFLDEPTSGLDSQTSWSILDLIDTLTKHGQAILCTIHQPSAMLFQRFDRLLFLAKGGKTVY
FGEIGDKSSTLASYFERNGAPKLPTEANPAEWMLEVIGAAPGSHSGIDWPAVWRESPERQGVLDHLAELK
STLSQKPVDTSKQDPGELNEFAAPFSVQLWECLTRVFSQYWRTPVYIYSKIALCVLTSLYIGFSFFKAKN
SAQGLQNQMFSIFMLMTIFGNLVQQILPNFCTQRSLYEARERPSKAYSWKAFMAANIIVELPWNALMSVI
IFVCWYYPIGLYQNAEPTNAVHERGALMFLLILSFLLFTSTFAHMIIAGIELAETGGNIANLLFSLCLIF
CGVLATPSQLPGFWIFMYRVSPFTYLVSGMLATGVSGTTATCEAVEYLHFSPPPDTTCQSYMSNYISSYG
GYLENPNATSDCSFCTISSTDTYLAQVNSYFSDAWRNFGLMWVYIAFNIFAAVFIYWLARVPKGQRTKA

>gi|339469979
MTQPSNGIAREQPDGFAKEAVEDTHTGYSTANASSRQSLDTPPGHGVNVGRAEREFHELQRTLSGLSQAD
RRLSRVQSQRSQKSEKQNATQDIEKAGSASPASSEDEPFDLEETLRHNKRMEDESGIKQKQIGVVWDKLS
VSGMGGAKIFQPTFPDAFTGFFGFPIRAAMGLLGLGKKGEEVKILNNFRGVVKPGEMVLVLGRPGSGCTS
FLKVIANQRYGYTSVDGEVSYGPFTSEEFDKRYRGESVYLQEDDVHHPTLTVGQTLGFALETKVPGKRPG
GVTAAEFKEKVVDMLLRMFNIEHTKNTIVGNPFVRGISGGERKRVSIAELMITGGSVYSHDNSTRGLDAS
TALDYAKSLRVLSNIYRTSTFVSLYQASESIYAQFDKVLLIHEGHQIYFGPAKEARAYFESLGYLPKPRQ
TSPDYLTGITDDFEREYQEGRDSSNTPSTPQELVEAFEKSKYATQLNSEMDTWRQRVTEEKQVYNDFQTA
VREGKRRAPAKSVYSIPLYMQIWALMKRQFILKWNDKFSLVTSYITSIVIAILLGTVWLQLPQTSSGAFT
RGGLLFISLLFNAFQAFGELASTMIGRPIVNKHRAYAFHRPGALWIAQIGVDIAFASVQIMVFSIMVYFM
CGLVLDAGAFFTFYLVIVSGYLAITLFFRTIGTVSQDFDYAIKFAATIITLYVLTSGYLIQYMSQQVWLR
WIFYINPVGLGFAALMENEFSRLDIQCEGASLIPYGPGYGDIQHQVCTLPGSQAGNPTVSGSAYIDTAFQ
YADGLLWRNWGIIIVLITAFLISNVTLGEWIKWGAGGKTVTFYAKEDNERKQLNDALREKKSKRTKKDGD
QGGSELSVESKAILTWEDLCYDVPVPSGQLRLLKNIYGYVKPGQLTALMGASGAGKTTLLDVLASRKNIG
VISGDKLVDGAPPGTAFQRGTSYAEQLDVHEGSATVREALRFSAVLRQPFEVPQEEKYAYVEEIIALLEM
EDIADAIIGSPEAGLAVEQRKRVTIGVELAAKPELLLFLDEPTSGLDSQSAFNIVRFLRKLAAAGQAILC
TIHQPNSALFENFDRLLLLQRGGETVYFGDIGKDANVLLSYFKKYGAHCPPTANPAEWMLDAIGAGQAAR
IGDKDWGEIWRDSEELSAIKSDIVRMKEERIKEVGSQPQVAQKEFATPLWHQIKTVQARTHKAFWRSPNY
GFTRLFNHVIIALLTGLMFLRLGDSRTSLQYRVFIIFQVTVLPALILAQVEPKYDLSRLIYYREAASKTY
KQLPFALSMVVAEIPYSILCAVAFFLPLYYIPGFQSPSSRAGYNFLMVLVTEFFSVTLGQTISALTPSTF
IAVLLNPFIIIVFALLCGVTIPKPQIPGFWRAWLYELNPLTRLISGLVSNELHDRVVNCQPFEFNTFTAP
EGQTCGEYMSDFFAMGGPGYIADNSTSNCQYCAYRIGDQFYEPLGISFSTRWRDFGILTAFIGSNLILLF
IGSRYLNFNRR

>gi|339468223
MATGGSASTPIVGDYNPERVEQLFDIPRPEQGNIYVEAENAARTPSGAQESQLSGSTPGINTADHADDSY
LTANGREAAESINDDKKSSGFNSDDDQPINAEERNILRRLATNSRRSMNNTNEDPEALQRTGTLDGLGMD
DPVFDPNSPRFDLYKWLKLTLKLVNDEDIKIKRSGLAFKDLHVSGSGSALNLQPTVSSMLSAPLRIGEMF
SMAKKPHKQILRSFDGLMKSGELLIVLGRPGSGCSTLLKSLTGQMHGLTMDEKTTIHYNGIDQKQMIKEF
QGEVIYNQEVDKHFPHLTVGQTLEHAAALRMSQQRPLGTSRQSAVEYLTQVVMAVYGLSHTYNTKVGNDF
VRGVSGGERKRVSIAEMALAGSALAAWDNSTRGLDSATALTFIKALRLNADLVGSAHAVAIYQASQAIYD
LFDKAIVLYEGREIFFGKASVAKKYFEDMGFYCPSRQTTGDFLTSVTNPAERQLREGYEDRAPRTADDFE
KYWHDSPEYQTLQKEIQAYEEEYPVGNSSELEAFRSFKNDNQAKHARPKSPYVVSVPMQIKLNTKRSWQR
IWGDKAQTFTPMIFNVIIALIIGSIFFNSPPATSAFTARGAVLFFAILINALSAISEINSLYDQRPIVEK
HKSYAFYHPATEAIAGIVMDVPLKFVVAVCFNLVLYFMSGLRREPAQFFLFFLIAFVSTFVMSAVFRTLA
ALTKTISQAMALSGVMVLALVIYTGFVVPTKYMKPWFGWIRWINPIFYAFEILVANEFHAREFECSQFIP
TYTQFGGETFICSVVGAVAGELTVTGDAYIAEMYGYYYSHVWRNFGILLAFFFAFMVIYFVAVELNSSTS
STAEVLVFRRGHVPAYMQNIDKPGKEDGEAAAAEKGPEKGDEGGDVSAIPPQTDIFTWRDVDYDIEIKGE
PRRLLDHVSGWVKPGTLTALMGTSGAGKTTLLDVLAQRTTMGVVTGNMFVNGAPLDDSFQRKTGYVQQQD
LHLETSTVRESLRFSAMLRQPRTVSKQEKYEYVEEVIKMLNMEDFAEAVVGVPGEGLNVEQRKLLTIGVE
LAAKPKLLLFLDEPTSGLDSQSAWAICAFLRKLADAGQAVLCTIHQPSAILFQEFDRLLFLRKGGHTVYF
GDIGKNSRTLLDYFESNGARDCGEEENPAEYMLEIVGDDSSDWVGTWNDSKEAGEVQQEIERIHKERSSA
AKNSTDDNDDPYAHAEFAMPFGAQLKMVTHRVFQQYWRMPSYLFAKMALSIAAGLFIGFSFYSADATLQG
MQNVIYSLFMLTTIFSTLVQQIQPLFVTQRSLYEVRERPSKAYSWKAFLIANMVVEIPYQIIAGILVYAT
FYYPVVGIQSSERQVLVMLLCIVLFVYASTFAHMCIAAMPDAQTAGAIVTFLFFMALIFNGVMQPPSALP
GFWIFMYRVSPFTYWVASMASAMLHDRQVTCSDTEISTFQPPQGQTCGQYMQPYLEGGAAGYLQNPDATA
DCGYCSIRVADTFLSGVGISWSNRWRDFGLVWVYVFFNLGMAVFLYWFFRVRSHSKKTSKKSKKSGDKKG
AAAVAGTEKDDKKVKKTDTSSSSEGNTPAAASVDPEKDAEAQRSGSTTSAKAVKRQTSRTAGLTRTVSEM
GQSVLTTNKGRSRANERNAHVY

>gi|320033168
MASETLAGEMLAETVSVCDPGPERTWMSLFYFTTRRHIIPFLAAVIFALASGLTFPLLAIILGRIFNELT
NFGAHSIATAQLMDAISVNCIFLFALGLSIWFIQSAYLSLWIVFGELQVKRARDELFKELLAKETKWFDL
TTDGVTALLPRIQSHMRDFQLAVSQPLGSVFQGMVASLTGLILALYISWSLTLISLATVPVCAVVISVIS
MKIQPEIKAQRQELDRASKFSSNAVYSIDVVKVMNGQALEIENYMSAIRAAARHYLKQVRFTAIEIGSIH
MLTFGMFVQGFWYGAYLVSVGKLNPGQVLTTFWACLQATQSIENIIPQLLVLEKGRAAATALKDILGHVH
PINGSSGLMSENKTPQFCDGDIKFDNVTFAYPSQPDRLVLNRCSFFFPAGNITFVVGRSGSGKSTLGNLL
LRFYAPASGEILIDGVPIHSLDINWIRNNITLVQQQSPLFNESIIRNIAFGAQDPVGVRLDDIVGCVSFA
HLKETVQSMPNGLDTVVGLGGDRLSGGQRQRVALARSHLRDTPILIMDESTSALDYYTRIAIMDSLRKWR
KGKTTVIITHDLSQIDEQDFVYVVDNGRISCQGYKTGLDSQHQPIIIPSPKRARIKSSEVGDITSGPVSF
VGYPDSQRPPSFLPRPMSPDYSVNNCSRLVFSPVSYSPVFRQSRYHLSSNQPSPSHSLEPSAHFQSSMSH
SGELGTRFAALSPLSKHSEVEQLRYQASISEASPSIHQQGSLFQTLRTVVPSLSKTENILLTLGFIAAFF
HAAATPAFAFLFSQLLSTFYLTEDRLPAALRYALGILGVSIANGIASFWLHYLLERCGHAWVDRLRHQAI
SRIVQQPKTWFENCPNNASSLVNCLDRNAEEMRNLVGRFSGFMFVAAVMMVMGTVWGLALCWRLTLVGCA
CAPVLYALTRVFEKVSGYWEARCNNAAEVVSGIFSETFLDIRNVRSLTLESYFHRKHFLANLETLAIGIK
RGCYTGFMFGLSESSIVFVYALVFYYGALLVSSMQYSTKAILTVFSMLLFSMANVKAVLSLVPQISSSRD
SATQVLQLAGLPSDRSHEHEGHLRILHPVPIKFTAVNFSYPAQPDKLVLHNFNLTINENTCTAIVGRSGS
GKSTIASLVLALYPTKTRRIRHLGQKEGSISLGGLDLREIHVPTLRSLISIVPQRPVIFPISIRENISYG
LEESNFYNTLENVRAAAKAAGIDDFISSLPSGYDTIVGDGGVGLSGGQTQRLVIARALIRRPRVLILDEA
TSSLDVESAAAIKRTVSRLMRARDGRRGGGLTVVIITHAKEMMQVADRVVVVDKGEVVEEGPFEDLVNKH
GGELRRLLRVSECM

>gi|326468810
MPSRELPGQDAKHANQADPAQVGVIGEMEDEDPFKHLPEHEKLILKRQLDLPATNVHYMALYRYATRNDK
IVLVLAAVAAIIGGALMPMMTVLFGGLAGTFRNFLLGDILDSEFTSELASFTLYFLYLAIGEFAMVYMAT
IGFVYAGEHITAKIRERFLAAILRRNVAFFDELGAVGLTLTAIATFVAALVISFIKYWKLALIMCSTVVA
IFVTSGFVGTFVAKLNKSYLGHFAEGGTVVEEVISSIRNPVAFNTQEKLARRYDGYLVEAEKSGFKLKSA
TSSMLGFLFLYIYLNYGLAFWMGSRFLVDGSVGLAQILTIQMAIMMGAFALGNIIPNVQAITTAVAAAYK
IYATIDRVSPLDPLLTEGLKLEKLQGDVELKNIRHIYPSRPDVVVMDDVSLIFPAGKSTALVGASGSGKS
TIVGLIERLYNPVGGSLYIDGHDIKDLNLRWLRQQISLVSQEPALFATTILGNIKHGLIGTPHEHVSEKA
ITELVERAARIANVHDFISSLPERYDTNIGERGLLLSGGQKQRIAIARAIVSDPKILLLDEATSALDTKS
EGVVQAALDKAAQGRTTVIIAHRLSTIKNADNIVVLSHGRVVEQGTHDELIQKKAAYYKLVEAQRIATNI
GKLNEGEEPHDLTADKAQSGISRTALAKKGQEQEDDIADNYTLFELIQFVAGLNKQEWKYMICGILLGII
CGGSNPTQAVFFSKCITVLSLPLSESSEIRRQINFWSLMYLMLAFSDLSIEFVTKHSGISSGKTLPTLTN
VLQVLSLPSSTETSQLAGLSGITMMSIVLMVTTLVATCTIALAVGWKLGVVCISTIPLLLACGYFRLVML
VRLEKEKKKAYAFSASYAFTTTHSFSQGRSLVWSVLKSSTLYAASQSLQFLCMALGFWYGGTLFGRHEYS
MFQSFLCYSSVIFGSQSAGTIFSYVPDFAKAHHAAAGIKALFERTPEIDSWSDDGEKAQSIEGYIEFRDV
HFRYPSRPNQPVLQGLNLQVKPGQYVAFVGASGCGKSTAIALLERFYNPTLGGIYVDSKEISSFNIKSYR
SHLALVGQEPTLYQGTIRENIMLGTDRDDISEDEIVACCKNTNIYDFIIGLPSGFDTLVGSKGSMLSGGQ
KQRLAIARALLRNPKILLLDEATSALDSESEKLVQAALDTAAEGRTTIAVAHRLSTVQKADMIYVFNQGR
IIEAGTHSELMQMRPAYFELVGLQNLGEM

>gi|326468732
MAFTRQVWSLVKKNFLLALIRPYVTTPLRAFVLPVILIAFLSFARNLFVVPSKYGIAPSTPILPLDEALK
AVSSSRTNVVFVNNGFEDGDIARVIERVSMPVRASGKSVTVLSSTNAVQDICKSSILGTSSCVAVAVFAS
SPTEGNGGRWNYTIKADGALGKNIDVESTTNDAQTYILPFQHEIDWAIASVNGTHGPVNKQVFQYPYTSK
SEEERIKDNRIRYTGTIISILGIAFLVGSIGITYQLTGIVATERELGLSQLIDCMIPTTSPWKSQAARFL
SVHLALDLIYLPGWISMAIILKAVVFTNTSVGIQIIFQLLSGLSLASFALFGASFFKKAQLSGITVVIAS
LGLGIIAQVVHPSSSAAVAILSLLFPPMNFIHFVVFMARWERQDQATNLVKSAPESPWSIPGIALWIFAI
IHIILFPILAAVVERLLHSTGSKCRKSIRSDLAPYAVILNGFTKEYKPSWFHRTIAPIFGSRRETVLAVD
NLNLNVNKGEIMVLLGANGSGKSTTLDAISGVSKTTSGEVSVAYPEHAGGFGMCPQKNVIWDKLTVQEHI
SIFNGLKTLGKADSKADIAELVAACDLDKKLNARAGTLSGGQKRKLQLAMMFTGGSSVCCVDEVSSGLDP
ISRRKIWDILLAERGKRTILLTTHFLDEADVIADSIAILSKGVLKAEGSSVELKHKLGSGYRIYVYQGLT
SEKLHLPETLRTEILHDQVIYTVADSSQAARFVSQLEENGITEYRVSGPTIEDVFLKVAEEIYKEAENWE
DDGKTGKGSDQTPHLLTGRRIGMSQQAWVLLCKRATILRRNYLPTIAAFLLPIIAAGLVSLLMKDYELPV
CTGPAAFSQSNVNSILNQVKLKLVIGPSSKLSAGSLLSLGGGLGGAGGGSLPANVTDALREGTHIVNSLK
EFNDYIATNFRNVTPGGFYLGDDTSPPTFAWQGNSGPALASILQNQMNNLLNNVSISTQYQILEVPWISS
ASSSLQLVIYLGLALSAYPAFFSLYLTIEKLRHVRDLHYSNGVRSLPLWLSYLSFDFGIALASTVIVVVI
FRAVSASWYHLEYLFVVFFLYAITSTLFAYIISVFAASQLAAFAFAAGGQAILFLVYLIAYMSVVTYAPT
DQVQNLLLVVHFAIAAISPIGNVIRSLFVALNVFSTICRDKEIVSYPGDITAYGGPILYLILQALVLFGV
LLFWDSGLSFRRFTKKKQSDGEKEVNGDPNLGNELQRVSSSNDGLRAVNLTKSFGKFTAVEDVTFGVPRG
EVFALLGPNGAGKSTTISLIRGDIQPSNSNGEIFIENIPVTTQRATARSHMGVCPQFDAIDQLTVLEHLR
FYARIRGIPDVEHNVREVIRAVGLTPYGNRMAMQLSGGNKRKLSLGIALMGNPTVLLLDEPSSGMDAASK
RVMWRTLESVVPGRSLVLTTHSMEEADALASRAGIMAKRMLAIGTTDDLRRRHGNAYHVHIVHKNAPHTS
MADMEEIRDWVASTLPGASVERKTYHGQLRFSLSNSSSLSNHGTSHSPMHQPDEDDNIYTDSPATGWSNE
GNDSGKISTSRLFSLLEQSKERLGFAYYSVSQTTLDQVFLTIVGQHNIKEEGE

>gi|310801399
MTSSDEKKAAVDGPHGQVFGGSQPRDESTASGTGLRVGEPKTMSATRAYLRIFTYLGPRECALETVAVVA
AIASGSGLALVNLVLGRLITVITDYILGTSAQDQFMDDVVKHCLYFIYIGVGRLACTYVYMTLSTYSAYH
MVRNLRRQFLRAALSQSVSFFDMNSNSIATQAATNGNLIQSGVAEKLMLCFQAIGTCIAAFIIAFESYWK
LTLILMCVPPTLIVVIGIVASLESKIETRMLDVFSDAASYAESLLSTLPTIQAFGARPRLITHYETLLHK
ASKMGAGKNPLYGALFSMEYSIMYSAIALAFWQGTKMIARNEVADVGTVFIVIMSIIVATLTFTVIAPNM
ISFQRAATAATQLFAVIDRSHDTDPFDQDIGEIPDENSVRGQVDIQGVTFSYPGRPGIVVLDDFTLRIPA
GKVTAFVGASGSGKSTIVGLLERWYDPSCGSIALDGRPIGDINLTWLRTHIRLVQQEPVLFNGTVFENIA
NGLVGTPWENATFEEQEERVEKAAKLAFAHEFITEKLSDGYHTLIGERGGLLSGGQKQRIAIARSIISEP
KILLLDEATSALDPHAEKVVQQALDSVSKSRTTIVIAHKLATIRNADNIVVINKGHIVEQGTHDELLAAE
GTYLRLNNVQDLTVPEKDRVVHKEEVTSSDEAGKKKDSTAFEGVTKSKTIEREQLGLLADRYNFDKMPET
GLVSGVVQLMQENPELKWHFVVIGITCIIGAGALPGQSILMARVMDVFRLQPDRLEERGAFYSLMFFVMS
LGAFLNYFTLGWTTNAASQKMLVKYRRNLLDGLLVQDMQFFDRPENTIGALNGRIDSVAQAMLELMSVNV
VLVIITLITIAACATLSIATSWKLGLVGVFAGLIPLTAAGYTRIRLEMQMDQSNQKNFSESAAIASESIL
AIRTVSSLAIERRVLERYTEQLDQAIRKSVVPLAQMMLWFSFTQSVEYFILALGFWWGCTLVKNQDISFY
QFFVSFMGVFFAGNLASTLFTYTSSITKGKNATHFYLWVKSLQPVVRETQQNQAVIPPRHIEAIGVDNVK
FSYPLKPDMQVLQGVSIDVKTGEFVALVGPSGCGKSTMISLLERFYDPTSGSIKIDGIELAEMNPVAYRS
HVAMVQQEPAMYPTSIRENVLLGLVPSSPSSGLLETEDEVVEKALRAANVWEFVSSLPEGIQTPCGTNGS
QLSGGQRQRIAIARALIRKPRLLLLDEATSALDTESEKIVQSALAESDAGDRATVAVAHRLSTIRDADRI
YVFNGGTIVEQGTHASLLAQEGIYKKLCEAQSLGS

>gi|310798957
MAALEKQEPEQAAPPVTEKPAKQEEAKEEEPKGMPFTKEFFTFFRLLFAANPTCLDYFLIIFGTIMAIAA
GVPFPLLGVLFGQLVDKMNAATCAADGTSDIDAFVYESAINQKVIQMAYVGAIAFVAIYSYILSWSIISQ
RLAQRMRTQYVSALLRQPPSYFDKRAAAGEVSSRLHGDITAIQSGTSEKVGILICTISFFVTVFVIAFTK
QPKLAGMLVSMLPAYMLSSFLGGGFIAKNTGYMTEAIEKASSIASEALSHISVVQAFGAGPRLEAKFADH
MIIARKAGMKKAGVAAVQAGLLYFIAYAGNALAFWQGSIKIADSMAGRGDATVGEIYAVVYLLVDACVML
GSIAPFLPSFRGASAAYQRLQEDIEAPSEIDGTSEEGKVLPLDDPKGIVLRDVTFEYPSRPGQPVLRNVN
VEFPAGKYTAVIGLSGSGKSTIAALLARLQDPNQGEILLDGHDIRELNVRSLRSFISFVQQEPSLLDRSI
LENIALGLINSPKPEHQRLRPFLSGGQLAELASKGKDALSSANNYGPEIQEIVDLVRHAAEQADAATFIN
RLDDGYGTSAGPSGSLVSGGQRQRIALARALIRDPKILVLDEATSALDSASEKRIQRAVEQAATENRTIV
SIAHRLSTIRNADSIVVMEAGQVVEQGTYTELMAREDGAFARMARLQTVGTADRAPDAGSASGDSLDCST
LKGDHVVDEKSNGPEEHVATKSLKNVKFSDKESDAEEKKESDIAGLDDVKPYSTVIKGLVRLVRPSLAWL
VVAIIAATIVGGTFTGAGLIFGYTVGALNPCASTAERILSMGRFFSGLMFGLASIELFANFFAWSGFGVV
AEKLLYSIRVLSFRSLLDQDVQWHQSEGRTADGLLSIITKDSAAIGGFSGSTVGTVFAICVNILAGVILS
HIIAWKIAVVCLVTLPILLGSGFMQLRMLARYEERHSAAFSTATSVATEAVQSIKTVAALSLESQVMDNY
AQLLAPPQKQMVRASASTNIWLAISNTTGIFVNALAYWWGTQLIMKGEYTQTQFLIILMAMLISAQLWGT
MFALAPEFSRARTALSRIMSVINLGKNDDLSKTGTEQKQIVGDSKTEQDIESTAEVKTKRPNAGGVKVTF
NNVSFAYPSRPDINILDNVSFTLQPGQFCGLVGPSGAGKSTIMNLVQRLYFPSQGQILIDDHDIANLPSS
FRDTVAVVPQDPTLFDGSVRFNVGLGSSPDTEATQAEIEEACKLANIHDVIMALPEGYNTECGPSASRLS
GGQRQRLAIARALVRKPRLLLLDESTSALDAASEAALQEGLERASRGTTVLAITHRLHTVHKANVILLVE
GGQIADSGTHKELMERRESYRVNAMQQMLQ

>gi|310796501
MGQPQEHTQDPASQWKPSWAYLFTFCNRQHLPIIGIGIVAAFICAAFRTALAVVLGRMFQVISDYGAGLS
GTPDTILQTSRLGIIICCLGLGAFFGNTILLTSWVAFGELQAKVARERIFGRLLARDMSWYDKQADGIPG
LLVRIETQIRELQTATSQVLGFLSTEAVTSIASFALALGFSWKLTLVLIATVPLAVISLALINRRLQSAI
AQQNLHLADASKQLHACVAAIDLVKVFNGCSQEIRAYSKIMDASVDQYLVQARCNALQISVTGAWVSLLF
VGGFWFGLWLVTKEENSATIITTFYATLTALGGIFNVLPQYVVLARGICAAQNLRQIIRGPLAEGPQGKP
AAVLSPNFCVGEVQVKQVSFAYPSQPLKMVLDRSSFYFPAGETRFILGSSGSGKSTLGSLLVNLYETLPG
KIFIDGRPLETLDKEWVRKNVTLVQQGSQLFDNTFLWNVALDQSVTADSVRAACDMSLLQSTLLSLPCGV
YTKIGPSGHRLSGGQTQRLALARARLRDSPVLILDEVTSGLDRGSTLLVMEATRAWRRGKTTIIITHDIS
QIEQDDYVYVMDRGRVVEEGIRGILSRDPHGRFATFITHSSEKLDHQEEDTGTGRNFSYGCSISPLVGQP
VHEMTQQADVDEGHRWLLRRTLFGAASFSTVVWKGDKRHTAIDHRLDSPIYHHKSQGPLKPPIHTPEWGM
IPTDSTAHRWRPSIETVQTAGKIVQSARQNSTARRRWKPCELDCGMDEEVHSCNLEHKRTPGEPPGCEIK
SIWTVILTILPNLTCKNKLRLIVGLVFCSVAAGCTPVFSFCFSQLLATFWAAENQVTAGREWAICLIMVA
IISGVSIFLGRYLMEHVGQAWANALRLEAMKGVFRQPKSWFDDSKNSASDIGECLDRHAEEMRNLVSRFI
PVVAMVVVMATISITWALSISWKLTMVALSSLPVLITASMGLSIVGTKWEAVCNEAATEAASVMHETITN
INCVRALTLERHFSERHAQLVKSTYRLGLQRGLYLGPLFGLIQSTDFFVVALVGWYGMYLTAQEAEMSPN
SLQQVANLLLFCIGQATALMQMMPQVSASQAAAARVLFLATLPDPSCPSKGDPGQPASLFPIIMRNVDFA
YLSQPSHQILRSVNLDIGNGKCVAIVGPSGCGKSTVMSLLMRLYEPYRLHSTDGIDSGQLTYGGVASDQI
YGEQFYSHISYVPQTPYLFPATVADNIAYGLAEASPLRHRSNVRRAAREAGIHNLIVSLPRGYDTVIGDG
GQGLSGGQSQRVCIARALARRPRLMIMDEPTSALDSLSAERIRETIAGILAGAEDGGMSIVVATHSREMM
RIAQHIIVMEAGRVVDEGSFDELQLRSKVFSTLIHHS

>gi|310794327
MGVETEKKEQAPSKDALAAASSPDEAVEDEGGAFKAYCRIFTFGGPFEKTLQVVALTCAVASGTAMALQT
VIFGTFVTTMQDFATGQSSPAHFRGESAKLALYFLYLGIGRFVLSYLYISLTTLCAYRITRNIRHSYLHA
ALRQEIAFYDIGSGGSIATQAISNGRLIQVGIAEKLALTFQGLSAFVTAFIIAFVTQWKLTLIVCCVAPL
ILIVTGVVSAIEAAIETKILNIYAQAGSFAEGILSSARTVHAFEIRMRLVQKFDRFLEDAHRLGKKKSPL
FGILFSVEYFIIHAGFALAFWQGVHMLDRGEITDSGDIFTVLLSVVIGATSLTMLAPYFIEFTRAASAAA
QLFKLIDRKSEIDALDKSGEKPTETTGVVDLENITFEYPTRPGVTVLNNYSLHVPAGKVTALVGTSGSGK
STIIGLIERWYNPKAGTIKLDGVPIEKLNLNWLRKNIRLVQQEPVLFQGTVFENIANGLVGTPWENAPRE
EQLRRVQEAAKIAFAHDFVSQLPEGYETMIGERGGLLSGGQKQRVAIARSIVSEPKVLLLDEATSALDPH
AEGVVQQALDKASEGRTTIVIAHKLATIRRADNIVVMSKGAIVEQGTHDGLLQQDGAYTRLVKAQNLHIS
DEGSITETEEEGETAPKGHIELTKTMSRYRTTDQARIDAQKERDNYDLHKPKGLIGVVIRMVRETPELKW
AYIWTLIAIVVSVGAFPGQSLIIANLVNVFTLTGSEMVTKGNFYSLMFFVVALGVLVSYFTMGLNTNAIA
QGLNHKLRKQCLNNFLRQDLQFFDRRENNTGALASKLDSNPQAILELMGFNIGLILISTFNVVACAILAI
VTTWKLGVVVVFAGLPPLVSAGYVKVRLETKLDGRTSKLYSSSAAVASESVLAIRTVSSLAIEEAVLKKY
TDELDRAVRSSTAPLFTMTIAFALTQCIEYFFMALGFWYGCRLLSFQEINMYQFFVAFMGTFFSGQAASQ
LFQYSSSMTKGINSANYLFWLDDLQPTIQETPQNRDAAPKAGATLGFEQLRFSYPLRPEAHVLRGIDLEA
SSITNIKKGQFVALVGASGCGKSTMIAMLERYYDPTTGTIRVDGDALSELNPRLYRRMVALVQQEPTLFQ
GSIRENIALGIDANSITDVPDAQIEMACRAANAWDFVSSLPEGLATPCGSSGMQLSGGQRQRIAIARALI
RNPRILLLDEATSALDTESEKIVQRALNDAARDSERITIAVAHRLSTIKDADMICVFYGGRIVERGTHSQ
LVTKGGMYAQMCEAQNLE

>gi|310791564
MTLENEKPAGVTQQNSAEVIEKSGNGHSDRASSHGDSTEVDASGPPKSRSAEPNSLEKADSKAIAPKEPS
DDPYEHLPEDEAAILRRQVFTPEVKAGILTLYRYSSTNDLLILAVAALASIVVGAALPLMTVVFGNLQGT
FQNYFTGIITKDDFNHKMVSLVLYFVYLAIGVFVCQYISTVGFIYTGEHISAKIREHYLQSCMRQNIGFF
DKLGAGEVTTRITADTNLIQDGISEKVGLTLAAVATFISAFVIGFVHYWKLTLILLSTFAALMLSMGGAS
RFVVKFSKQSIESYAQGGSLADEVISSIRNAVAFGTQDRLAKQYDVHLTKAEKYGYQVKAAIGIMVALMM
TILYLNYGLAFWQGSKFLVEDGIPLSDILIIMMSVMIGAFNLGNVAPNAQAFTTALAAAAKIYNTIDRAS
PLDPSAEDGIKLDKFEGSIRLENIKHIYPSRPEVTVMEDVSLTIPAGKTTALVGASGSGKSTIVGLVERF
YDPVRGSVYLDGHDISTLNLRWLRQQMALVSQEPTLFATTIYQNIAYGLIGTRHEKATEEERKKLIENAA
RMANAHDFISSLPEGYMTNVGERGFLLSGGQKQRIAIARAVVSDPKILLLDEATSALDTKSEGVVQAALE
VAAEGRTTITIAHRLSTIKDAHNIVVMSNGRIVEQGTHNELLAKNGAYCNLVSAQNIARVNEMSPEEQEA
IDAKDDELAREKSRVSEKGYVVDPEDDMTAKMQRTTTSKSQSSIALQNRAEEGEAKYSLWTLIKLIASFN
KKEWKLMLLGLLFSIICGGGNPTQAVFFAKQITTLGVTITDSTPEAVRHQIKKDSDFWSAMYLMLAGVQF
IAFVSQGVIFAKCSERLIHRVRDQAFRTMLRQDVAFFDKEENTAGALTSFLSTETTHLAGLSGVTLGTLL
MVSTTLIAALALAISIGWKLALVCTATIPILIGCGFFRFWMLAHFQRRSKAAYSNSASYASEAISAIRTV
ASLTREDDVIRQYQESLAIQQRASLISVLKSSLLFAASQSFMFLAFALGFWYGGTLIADGEYNMFQFFVC
FSSVIFGAQSAGSIFSFAPDMGKAHQAARELKVLFDRKPTIDTWSEQGAKLDAVDGTLEFRDVHFRYPTR
PEQPVLRGLDLVVHPGQYVALVGASGCGKSTTIALLERFYDPLAGGIFVDGKEISTLNVNEYRSFIALVS
QEPTLYQGTIRENIILGANSDVTDEAIEFACREANIYDFIVSMPEGFNTVVGSKGALLSGGQKQRIAIAR
ALIRDPKILLLDEATSALDSESEHVVQAALDKAAKGRTTIAVAHRLSTIQKADIIYVFDQGRIVEQGTHA
ELMKQNGRYAELVNLQSLEKSA

>gi|1039273543
MGADSEKREHPPAADALAATSSPDEAVKDEGGAFKAYLRIFTFGGPFEKFLQVVALICAVASGAGIALQN
LIFGTFVTTIQDFTTGKASPEHFRGEAAKLALYFVYLGIGRFALSYGYISLTTFSAYRITKNIRHKYLHA
ALRQEVAFYDVGSGGSIATQAISNGRLIQVGIAEKLALTFQGLSVFLTAFIIAFVTQWKLTLIVLCIAPL
LLVVMGVVSTIEASIETKILNIYAQAGSLTEGILSSARTIHAFEIRTRLVQKFDQFLQDAHRLGNKKSPL
FGVLFSFEYFVIYAGFALAFWQGIHMLNRGEIAESGDIFTVLLSVVIGATSLTMLAPYIIEFTRAASAAA
QLFKLIDRKSEIDPFDKSGDQPTETVGVVDLENITFEYPTRPGVTVLNNYSLHVPAGKVTALVGSSGSGK
STIIGLIERWYNPKAGTIRLDGTPIEKLNLNWLRKNVRLVQQEPVLFQGTVFENIANGLVGTPWESAPRE
EQLRRVQEAAKIAFAHDFVSQLPEGYETMIGERGGLLSGGQKQRVAIARSIISEPKVLLLDEATSALDPH
AEGVVQQALDKASEGRTTIVIAHKLATIRKADNIVVMNKGVIVEQGTHDGLLGQNGAYTRLVRAQNLSVS
DEESVTETDEEEENAPKEDVELTKTMSRYQTTDQTRMEIQKERDNYDRHKTVGLVSVVVRMVRETPELTW
AYLWTLIAVVAAAGAFPGQSLIIANLVDVFTLTGSEMITKANFFSLMFFVLALGVLVCYFIMGLATNTIA
QGLNHKLRKQCLNDFLRQDLQFFDRRENNTGALASRLESNPQAILELMGFNIGLILISTLNVVACSILAI
VTTWKLGLVVVLAGLPPLVSAGYIKVRLDAKLDASTSKRYSSSAAIASESVTAIRTVSSLAIEESVLKRY
TDELDHAVWASTAPLFIMTIAFGLTQCIEYFFMALGFWYGCRLLSFQEITMYQFFVAFMGTFFSGQAASQ
LFQYSSSMTKGINAANYLFWLHDLQPTIQETPQNRDAAPEAGSALGFEQLRFSYPLRPETHVLRGLDLEI
SKGQFVAFVGASGCGKSTMIAMLERFYDPTTGKIRVDGDALSELNPRLYRRIVALVQQEPTLFQGSIREN
IALGIDAESMTDVPDAQIEMACRAANAWDFVSSLPEGLATPCGSSGMQLSGGQRQRIAIARALIRNPKIL
LLDEATSALDTESEKIVQRALNEAARDGERITIAVAHRLSTVKDADMICVFYGGRIVERGTHSQLVAKGG
MYKRMCEAQNLE

>gi|389628440
MRAVFVQQYYAISTQLCVRFKSSMTQELYHTAMESLEIDDCVVTALLESAGSKAKAKKKSKGAKATAAGK
LVNLMSSDIDEVYKARDFIITAFNIPLGLMLATWMLWDLLGWRAVPGLIVVLAGLRLAKLAATRIAKAKK
AVKKAQDRRVSLLHEYTTSIQCLKQLSWEDLAAVAIGKVRAEELAHLWTYNLWYAISSQVIEAIPVSMVL
AMFIPFAWGNHPLSASLAFTTVSLCGSLRAGLTTVNATVRKYESALISLNRLDKYFKSVTPLTTYPTGSL
SIHNASFYRRRSDTMLALKNINLDVHDLVEGQLNVLTGKSGSGKTMLLRSILGETLMDGGDAFMTRPRDI
VYASQTPWLMNQSIKLNIILGKGFDEQRYHRVVQACSLNPDLALLPHGDETAVGPNGSSLSGGQRSRIAL
ARTLYAADTASLVLLDDVFAALDTRTIAKVWQECFCGEGSLLDNKTVLLVTQLASIRGQAAAVIKMRNGE
VVRTYHPARISPRHDLGAVATSNDNITATPETQKLSVASKPNSRPTGLLALSKYQTSEDVNKGAAKGQRD
QALFIAIWQYLQRFGGSRYWAVCCLVTLAASLVPLLPPWALSKWAQSSDVDHGKYFSGPKGHLVIFFGLS
LVEAGLTMGMHIMFARGAWQAANRLNNEAVLAIMEASPKWHSQEIPGSIVTCLTKDLDSLDTDLGRSLLN
VIRLVLQTISRIVVTASIITDFIWPALTCCVLAAVVGRAYSKTTRPVKNLVQAARSPVFTLYSETLGGLA
ILRAARDPGPTAMRVVFGKMLAHKLLVYSRALATQLNLGRWLAIHVEALAMLLSVAAGAIALLRKDSLLS
NGTPAASLALSIHHAVALGDVSLKLIKAWSDLDMEINALTRILHLAEAEPEDIDDSEHTIYNMEDGVWPR
CGSIRFTNVTAKYDQSDKLVLKDVTLEIKPGERVAIVGRTGAGKSSIIQTLLRRTQVVSGSVEIDGVDIR
AVSRKRLRGSVAYIPQDAVLFNGSIRDNLTLGESIEDKLLYKTLKDCAKAAGWNVEALSDTETPSQDDAA
VTILHIPSTEETSEHSPLLPRHLAGAAPSPVTGWPWSVYSKAVNAAARLYSWTRNLPTERRPRDINFAGL
RISRLESEIDTQNEGHCAIRTEETGPSSAYLNDGMLVNHRGTTIRLSTQVGAGGQNFSHGERQVLSLARA
LVRGRANNGRAGKVFLMDEATSSMDPKMDRAIQAVIRREVGLPSEAGRGGNSSNSDMDEGGSLSTQRGAA
QSRPSIQTTYEQDAAPKGRTLVTIAHRLQTIRDYDKIVVMDEGRIVQVGCWETLIRDSNGLFAKMVEATG
EDGLVAADGQPGPSVARGSNLSVS

>gi|1000225293
MSSAAQEITSEKTPDAGLSRQASSHGGSTSDASPGNKNGDPAVANALEKADTKVASPPTTAVADPFHHLP
AHEADILRRQISIEETKAGLGALYRYATRNDIIVIVVSAICAIIGGAAMPLMTVIFGNLQGIFQDYFTGR
TTYDEFMATMTTYVLYFVYLAIGEFVTIYISTVGFIYTGEHISGKIRQHYLESCMRQNIGFFDKLGAGEV
TTRITADTNLIQDGISEKVALTLTAVSTFISAFVIGFVVYWKLTLILLCIVVALLLNMGLGSRFIIKYNK
DSIEAYAQGGTVAEEVISSIRNAIAFGTQDRLAKQYDVHLTRAEHFGFRVKATIGCMVAGMFLILYLNYA
LSFWVGSKFLVEGETSLSKILIILMAVMIGAFSLGNVAPNIQAFGTAISAAIKIYTTIDRPSPLDPSSEA
GEKLDKIVGSIRLENVKHIYPSRPEVVVMQDVSLTIPAGKTTALVGASGSGKSTIVGLVERFYDPVGGKV
YLDDHDVSTLNLRWLRQQIALVSQEPTLFGTTIYKNIRHGLIGTQHENADEETQRGLVIEAAKKANAHDF
ISALPEGYETNVGERGFLLSGGQKQRVSIARAIVSDPRILLLDEATSALDTKSEGVVQAALENAAEGRTT
ITIAHRLSTIRDAHNIVVMSAGSIVEQGTHDELLERRGAYFKLVEAQQLATVSELTEEERELADAKDEEL
IRKASRTSGAGVMADPDDDIRAKLDRSASHASVSSNILKGRKPEESQKYTTWTLIKLIASFNKSEWHLMV
LGLILSIICGGANPTQAVFFAKQIMILSNPILTPEMGAQMKRDSDFWSAMYVMLAFVVFFAQGLQGIVFA
KCSEILIHRVRDRAFRTMLRQDVAFFDKDENTAGALTSFLSTETTHVAGLSGVTLGTILMVLSTLISACV
LSLAIGWKLALVCISTIPVLLACGFFRFWMLAHFQRRSKRAYEKSASYASEAISAIRTVASLTREGDVMA
QYRASIEAQEKVSLISVAKSSLLYAASQSFLFLALALGFWYGGSLIAKGEYNMFQFFVCFMSVVFGAQSA
GTIFSFAPDMGKAHHSAGELKTLFDRKPVVDTWTQDGNRLEQVDGTIEFRDVHFRYPTRPEQPVLRGLNL
TVRPGQYVALVGASGCGKSTTIALLERFYDPLVGGVFVDGKEISGLNVNDYRSHIALVSQEPTLYQGTIK
ENILLGGSREDVTDEAISYACKEANIYDFIMSLPDGFNTIVGTKGALLSGGQKQRIAIARALVRNPKILL
LDEATSALDSESEHVVQAALDQAAKGRTTIAVAHRLSTIQRADVIYVFDQGRVVEEGTHSDLMRKNGRYA
ELVNLQSLEKHA

>gi|996642573
MSLENEKPGGASEKATEVAEKTASNGHSDRASSHGDSTEVDASSQPKNQTANINNLEKADSKAIAPKDPS
DDPYEHLPANEAAILKRQVFTPEVKAGIMTLYRYSSTNDLLILSLSAFTSIVVGAALPLMTVIFGNLQGT
FQDYFAGKTTQSDFNAEMASLVLYFVYLAIGVFVCQYITTVGFIYTGEHISAKIREHYLQSCMRQNIGFF
DKLGAGEVTTRITADTNLIQDGISEKVGLTLAAIATFISAFVIGFVHYWKLTLILLSTVAALLLSMGGGS
TFIVKYSKQSIESYAHGGSLADEVISSIRNAVAFGTQDRLAKQYDAHLTKAEFFGYKVKSAIGVMVALMM
TILYLNYGLAFWQGSKFLIDDGIKLSNILIIMMSIMIGAFNLGNVAPNVQAFTTAIAAAAKIYNTIDRVS
PLDPSSDDGTKLEQVEGTIRLENIKHIYPSRPEVTVMEDVSLTIPAGKTTALVGASGSGKSTIVGLVERF
YDPVHGSVFLDGHDISTLNLCWLRQQMALVSQEPTLFATTIYQNIRYGLIGTQHENASEEEQKKLIEEAA
RMANAHDFITDLPEGYLTNVGERGFLLSGGQKQRIAIARAVVSNPKILLLDEATSALDTKSEGVVQAALE
VASQGRTTITIAHRLSTIKDAHNIVVMSNGRIVEQGTHNDLLAKQGAYYNLVTAQNIARVNEMDAAEEEA
IDAEDDEIIRKASRASDRGYVADPEDNMAAKLQRTSTSKSLSSIALQNRKDDGEAKYGLWTLIKLIASFN
QKEWKLMLIGLFFSIICGGGNPTQAVFFAKQIMTLSVPITPQTTQETLHQMKKDSDFWSAMYLMLAGVQF
IAFVIQGIVFAKCSERLIHRVRDQAFRTMLRQDVAFFDKDSNTAGALTSFLSTETTHLAGLSGVTLGTLL
MVTTTLVAALALAIAIGWKLALVCTATIPILIGCGFFRFWMLAHFQRRSKTAYSNSASYASEAISAIRTV
ASLTREDDVIRQYQTSLAIQQRASLISILKSSLLFAASQSFMFLAFALGFWYGGTLIADGQYNMFQFFVC
FSAVIFGAQSAGSIFSFAPDMGKAHQAANELKILFDRKPTIDTWSKEGASLDAVDGTLEFRDVHFRYPTR
PEQPVLRGLNLVIRPGQYVALVGASGCGKSTTIALLERFYDPLSGAIFVDGKEISTLNVNEYRSFIALVS
QEPTLYQGTIRENILLGANTEVTDEAIEFACREANIYDFIVSMPEGFNTVVGSKGALLSGGQKQRIAIAR
ALIRDPKILLLDEATSALDSESEHVVQAALDKAAKGRTTIAVAHRLSTIQKADIIYVFDQGRIVEQGTHA
ELMKKNGRYAELVNLQSLEKNS

>gi|996637581
MAAPKSALWRQVGVLSTKNFIILLTRHPVSTIYTAILLPIILTVYLGIGKNLNSPSNEFGIADPRPIRSL
AEGLAASDGSRDTVVLVNSGLSGGDVDRVIAAIFAQVSAAGKISTTITNPSDLGSICRSYFRATTTCYGA
VVFHSSPTEGEGGLWNYTLRGDGVFGSSFKVNNDDSDVQVYTLPLQHAVDSAIASLNSTNGSSASLENVQ
EWGFTDETEDERQASVRRKYQKTFIDYLAVSFILALIGVSYHLPGHIATEREKGLSQLIDSMMSTRYDWE
PQVIRMLSNFYSFATIYFPGWVVASVIARSMIWRETSIGVVLVFFILGGLALTSQAILGATFFKKAQLSG
VINSLVYVLLGVLAQALPNPSTGAVAVLSLLFTPCAFVFFVRSMARFEGEGQSMNLLKTPPGSNSTLPGI
VIWIFLILQFLLYPLLAAYVERQIHGVGSESRKIYKGDGVRPQEAIVIDGLTKVYRPSFLRRLFSFISKP
RASTVAIDRLNLTAKRGQILALLGANGSGKSTTLDAIAGISRFNHGGVSIDASGGIGIAPQKNVLWDELT
VAEHITIFNQIKSPWSLASKEDSKHLIDSIGLSTKRKSQSRHLSGGQKRKLQLGMMLTGGSAVCCVDEVS
SGIDALSRRKIWDILLSERGKRTIILTTHFLDEADLLADNIAILSKGSLKAEGSSVTLKDALGDGYRIHV
LNAKDLRAPPEIHGATLAVSSNTIIYTAPLSSIAADVIRRLETQSISYRISSPNIEDVFLNVADEVLGED
LQPLNQGRAHGSVDSGKGLTEKSVVNGGQDSLGLQSGRQTGFFEQIPILIRKRFTLLKTNWVPYAIVFLV
PIVAAAIMQLLIADESPASCDVADFSQASAEGFDDYRKAFDRALIAAGPSSSFSSSSFGDLFGFLLPGPN
SSTNTELAQSATYTDLTRYMEDNRKNVSPGGFWVGSPDTPSTVAYRADNEGTEAVLAAVIMHNLLSIVKT
NISIASTYTRFDSVITSSTSSTVQLAIFFSIVCSIIPSFFGLYPNAERHSHARGLQYSSGVRSLSTWTSH
LIFDFGVFFLPLLVAAIILIVSSGIWYAPGYLFPVLLLYGITSILLSYVVSLFTNSQVATFAAIMAYNSV
GFAIYLIAFLYIVTFSPSIVTDRNILIGHYTISAFFPVTSVFRALLIGLNTFSLACSATGLEYPGAIKAY
GGPILYLVLQAILLFGILLYHDSGNKLPAIFKRSRNSNDGAEQAREDPEIASELLRVESTTNSDGLQVKH
LTKKFGSFTAVDNVSFGVRHGEVFALLGPNGAGKSTTISLIRGDIQPSPNGGDVFVEQVSVTDQRARART
NLGVCPQFDAVESMSVLEHLRHYARLRGVGDVEKQVQAVVHAVGLDAHANVMAQHLSGGNKRKLSLGIAL
TGNPSVILLDEPSSGLDAAAKRIMWRTLSTIVPGRSILLTTHSMEEADALADRAGIIARRMLAIGEVDQL
QSRFGDSLYVHLVSRTAPHSKSEEMNRMRDWVLQQFPSAQVESQTFHGQLRFSVAASDVLQRSQLSHQIR
REMQGGENGQLSAIGQLIVMLEENKDILGIEHHSVSPTTLNDVFLSIVGQHDVQEEGYGTTATCTENGKK
KINWRKILLGF

>gi|996637269
MSSTSNPTSNEDGAIRPEMDKFDGQSSIEKSAPPHVPEQPDAGRFSLSGAGHISLDDVEAVDVQIRDLTV
TVDTSPSWWDPATYPELAKSKFNPEPSSKNLIYHVNASLQPGTLTAIIGGSGSGKTTLLNTLSERMISAR
LAQSGHITFNGNEGIHNARHAYVMQQDILLPSLTVRETLQYSADLRLPPPTTAEERARIAEEVILELGLK
ECSNTRIGDRQHRGCSGGEKRRVSIGVQLLANPSVLFLDEPTTGLDATSAFQLMRTLKKLATKGRTIITT
IHQPRSEIWDLFDNLIILTKGSPVFSGPAKNCVPFFEGLGFKLPPFVNPAEFVIDIAAIDNRTPELEQET
TERVNQLKQAWIHESKKIFAPTDKAIESTSTGKSLTSKTNKHASYTRQLRVLTNRTFKVTYRDPMGMLAS
TTEAILMALVTGYIFYNLPRDLSGIRSRQGALYTAAGLQGYLTLMFEVYRLTVDIPTYDREHSESCVDAI
PFLFSRRLARLFTEDLPVPFLFSIIFYFMGGFERDASQFFVFFAITVLNHYIAVTCAITCVTASRNFPGA
SLIANMVFTLQSMACGMFIQANSIPVYVRWLKWITYSFYTFGAYCGNEFEGSFYDCPVDGGASNPECVQY
TGRFVMESLGFPQNWIWRPIVVLVAFIVFFCILSAIGLQYIKQEMTIARARVSDTDLSAGKEKMKTHSIS
EIRTIDVGLDDFALALDKRAASGKTLPTKTILNPVSTTFEAGKLNVIMGPSGSGKTSLLNAMSLRLPSSL
STRYRLSGKLTFNNAQPSNSVIRSVCSYVCQDDDALLPSLTVRETLQFSAGLRLPAHMSSDEKSKRAEEV
LLKMGLKDCADNLVGNELVKGISGGEKRRVTIAVQLLSDPLVLLLDEPTSGLDAFTASSIMEVLQGLANE
GRTLILTIHQARSDLFKHFGNVLLLARGGSPAYAGSATEMLPYFQRQGFTCPAHTNPADFALDLVTINLQ
QETREAESREKVEALIGAWQRHAKMPAVKTTGELPSINESQEHEAITRSSTGPANVGHPRKALAFNKANL
ATPAELGALVRKRASFFVAFPLLVHRGLINFRRQPPLLLARIMQVVGLGIVLALFFAPLKNDYYSVQNRM
GFVQEIGAFYFVGMLQNVAVYPAERDVFYREDDDGVYSVEAFLAAYSVLEFPFEIISCLIFGVLADLAVG
FPRTVTMYFVCVFSCFGIVSCGESVGIMFNTLFNHTGFAVNLTSVILSVANTMAGVLSIDMPELFKIFNY
LSPIRYGTRALAPYSLRSVTFTCEDGQRLPDGRCPVETGEDVLELYKFNVDPNVNIAALAGCVIVYRLVA
WALLRAARTRMEGRKKEK

>gi|996621683
TRQSHPNQLAHSAYRRNKLSSHTAHSSVRSHGASMSLENEKPVGASEKSTEVAEKTASNGHSDRASSHGD
STEVDASIQPKNQTANITSNLEKADSKAIAPKDPSDDPYEHLPANEAAILKRQVFTPEVKAGIMTLYRYS
STNDLLILSISAFTSIVVGAALPLMTVIFGNLQGTFQNYFAGTMSKADFNSEMASLVLYFVYLAIGVFVC
QYITTVGFIYTGEHISAKIREHYLQSCMRQNIGFFDKLGAGEVTTRITADTNLIQDGISEKVGLTLAAIA
TFISAFVIGFVHYWKLTLILLSTVVALLLSMGGGSTFIVKYSKQSIESYAHGGSLADEVISSIRNAVAFG
TQDRLAKQYDAHLTKAEFFGYKVKSAIGVMVALMMTILYLNYGLAFWQGSKFLIDDGIKLSNILIIMMSI
MIGAFNLGNVAPNVQAFTTAIAAAAKIYNTIDRVSPLDPSRDDGTKLEQVEGTIRLENIKHIYPSRPEVT
VMDDVSLTIPAGKTTALVGASGSGKSTIVGLVERFYDPVRGSVFLDGHDISTLNLRWLRQQMALVSQEPT
LFATTIYQNIRYGLIGTQHENASEEEQKKLIEEAAKMANAHDFISGLPEGYLTNVGERGFLLSGGQKQRI
AIARAVVSNPKILLLDEATSALDTKSEGVVQAALEVASQGRTTITIAHRLSTIKDAHNIVVMSSGRIVEQ
GTHNDLLAKQGAYYNLVTAQNIARVNELDAEEEEAIDAEDDEIIRKASRASDKGYVADPEDNMAAKLQRT
NTSKSLSSIALQNRKDDGEVKYSLWTLIKLIASFNQKEWKLMLIGLLFSIICGGGNPTQAVFFAKQIMTL
SVPITPQTTQETLHQMKKDSDFWSAMYLMLAGVQFIAFVIQGIAFAKCSERLIHRVRDQAFRTMLRQDVA
FFDKDSNTAGALTSFLSTETTHLAGLSGVTLGTLLMVTTTLVAALALAIAIGWKLALVCTATIPILIGCG
FFRFWMLAHFQRRSKTAYSNSASYASEAISAIRTVASLTREDDVIRQYQTSLAIQQRASLISILKSSLLF
AASQSFMFLAFALGFWYGGTLIANGEYNMFQFFVCFSAVIFGAQSAGSIFSFAPDMGKAHQAANELKILF
DRKPTIDTWSKEGASLDAVDGTLEFRDVHFRYPTRPEQPVLRGLNLVIRPGQYVALVGASGCGKSTTIAL
LERFYDPLSGAIFVDGKEISTLNVNEYRSFIALVSQEPTLYQGTIKENILLGAHTEVTDEAIEFACREAN
IYDFIVSMPEGFNTVVGSKGALLSGGQKQRIAIARALIRDPKILLLDEATSALDSESEHVVQAALDKAAK
GRTTIAVAHRLSTIQKADIIYVFDQGRIVEQGTHAELMKKNGRYAELVNLQSLEKNS

>gi|996597873
MPAILTAALAVQVLILVLETKNKREILADAYRSFSREATSGLLSRGLFWWLRHLLSDGSRRILAVEDLES
INEKLRSSKLSSKLQVRWMNKSENYLSPLAPRLSSSTLTLPHASERVDHNRHKHALALATLSAWRLELAK
IALPRLCLVALSLAQPFLIHHIVETISAPVSQQTWNQGYGLIGAVALVYTGIPIATGFYQHLSFRLMAMV
RGGLISLIYEKIMQSPSTQVGESAAMTLIGTDVERICETWHLVVAESWASVIQLAFAVWFLQMQIGPVCV
TPVIVALMATAMSVRAAGFVTARQKVWLEAIQARINFTAHTLGSMRSVKMLGLSNKFESLIQGMRVTELD
LSKRFRRLSSFNVCLVNLPSLFSQFFTFATFAIAAKVQGNSFVTVSQAVTALSILSILMEPLGTVLVVIP
QAYAALGCFQRIQDFLASESWDDKRLPECPLETTNLESHDKPDMIQTPSGYNHVEMIQRPQSTPKEPLPR
TIFNSDHVIIHNATVGWRGSSHVIKDMSLRIGQNHHLTVILGPVGCGKSTILKAILGEATIFNGSVWISS
KELAYCDQSPWVSNGSVRENIVSGTDFDAAWYDTVIHACALQVDLLQLSDGDATNVGSKGVSLSGGQKQR
LTLARALYARKPIAVLDDVLSGLDAATHDIVTTRVFGADGLIRKLGMAAILATHSVSLCAIADQTIILDD
QGQIIQQSSSENMASLAPQLAGDDGSSASSGNSPPPKISACEAQGSSTKRDDNRQVGDFSIYLYYFSSLG
WLSFALFGIFVASNVAFSTLQFAALAIVAVSYFAAVLPFVACALFFLQRFYLRTSRQLRLLDLEAKAPLY
SHVLESLQGIATIRAYGWTSNHVAKNLALLDRAQKPYYLLLCIQRWLTLVLGLTVAGLAILLTTLGVTLR
SRLDAGYLGVALVSMMNLGQSLAALITFWTLLETSLGAISRVKTFSKDTPTEKPREIMDTRILAGWPSQG
LVVIENWSAHYNGHPVLRNIDISIKAGEKVAICGRTGSAASGKTSLLLSLLGMVEESTGRIVLDDVDLAL
VPKDVTRQKLTCLTQDPFLFGGSVRLNADPHGEATDTDIISALQKVGLWDIFRSKESTETSRPLEFSILD
MKMEEDFLSQGQRKLFCLGRALLRKSPVLVLDEPSSGVDASTESYIEAIVESEFATSTVIMATHSLASVR
RFDKVVVLDGGVLLEYGEPEELLARVDGAFAKLYAVQRGRPEISSA

>gi|996597407
MGAEKKEHTPAEDTVAAIASPNEAVKEEGGAFKAYLRIFSFGGPFEKLLQTIAIICALGAGAGVALQNLI
FGSFVTTIQDFTTGQSTPQHFRNEVSKLALYFVYLGIARFVLAYGYISLTTFSAYRITRNIRHAYLHAAL
RQEVAFYDIGSGGSIATQAISNGRLIQVGIAEKLALTFQGLAVFVTAFIIAFVTQWKLTLIVCCIAPLIL
VVMGVVSTIEAGLETKILDIYAQAGSFSEGILSSARTVHAFEIRSRLVQKFDRFLEDAHRIGNKKSALFG
VLFSFEYFVIYAGFALAFWQGIHMLNRGEITESGDIFTVLLSVVIGATSLTMLAPYIIEFTRAASAAAQL
FKLIDRVSEIDPFDKSGHQPTETVGVVDLENVSFEYPTRPGVTVLDNYSLHVPAGKVTALVGSSGSGKST
IIGLIERWYNPKSGTIKLDGQPIDRLNLNWLRKNVRLVQQEPVLFQGTVFDNIANGLVGTPWESSPREEQ
LRRVQDAAKIAFAHDFVSQLPEGYDTMIGERGGLLSGGQKQRVAIARSIISEPKVLLLDEATSALDPHAE
GVVQQALDKAAEGRTTIVIAHKLATIRKADNIVVMNKGAIVEQGTHEGLLAQGGAYTRLVRAQNLNVAEE
GSITETEEDDDEAVTAAAAASGKEGIELTKTMSRYRTTDQTRMEAQKERDNFDHYKPIGLISVVIRMVRE
TPELKWAYLATLLAVVVAAGAFPGQSLVIANLVDVFTMTGSEMISKGNFYSLMFFVLALGVLCCYFVMGW
ATNVIAQGLNHKLRRQSLNDFLRQDLQFFDRVENNTGALASRLESNPQAILELMGFNIGLILISSLNVIA
CGILAIATTWKLGLVVVLAGMPPLVSSGYIKVRLDSRLDTKTSKRYSASAAIASESVTAIRTVSSLAIEE
SVLKRYTDELDNAVRASTGPLFVMTVAFGLTQAIEYFFMALGFWYGCRLLSFNEITMYQFFVAFMGTFFS
GQAASQLFQYSSSMTKGINAANYLFWLHDLQPSIQETPENRDAAPKAGASVDFQQLRFSYPLRPDAHILR
AVDLEVSPPQGQFVALVGASGCGKSTMIAMLERFYDPTTGSIVIDGDAALSDLNPRLYRHIVALVQQEPT
LFQGSIRENVSLGIDAESLDEIVPDTQIEAACRAANAWDFVSSLPEGLATPCGSSGMQLSGGQRQRIAIA
RALIRQPKILLLDEATSALDTESEKIVQRALEEAARDGERITIAVAHRLSTVKDADVICVFYGGRIVERG
THAQLVAKGGMYKQMCEAQNLE

>gi|996587806
MGAEKKEHTPAEDTVAAIASPNEAVKEEGGAFKAYLRIFSFGGPFEKLLQTIAIVCALGAGAGVALQNLI
FGSFVTTIQDFTTGQSTPQHFRNEVSKLALYFVYLGIARFVLAYGYISLTTFSAYRITRNIRHAYLHAAL
RQEVAFYDIGSGGSIATQAISNGRLIQVGIAEKLALTFQGLAVFVTAFIIAFVTQWKLTLIVCCIAPLIL
VVMGVVSTIEAGLETKILDIYAQAGSFSEGILSSARTVHAFEIRSRLVQKFDRFLEDAHRIGNKKSALFG
VLFSFEYFVIYAGFALAFWQGIHMLNRGEITESGDIFTVLLSVVIGATSLTMLAPYIIEFTRAASAAAQL
FKLIDRVSEIDPFDKSGHQPTETVGVVDLENVSFEYPTRPGITVLDNYSLHVPAGKVTALVGSSGSGKST
IIGLIERWYNPKSGTIKLDGQPINELNLNWLRKNVRLVQQEPVLFQGTVFDNIANGLVGTPWESSPREEQ
LRRVQDAAKIAFAHDFVSQLPEGYDTMIGERGGLLSGGQKQRVAIARSIISEPKVLLLDEATSALDPHAE
GVVQQALDKAAEGRTTIVIAHKLATIRKADNIVVMNKGAIVEQGTHEGLLAQGGAYTRLVRAQNLNVAEE
GSITETEEDDDEAVTAAAAAASGKEGIELTKTMSRYRTTDQTRMEAQKERDNFDHYKPIGLISVVIRMVR
ETPELKWAYLATLLAVIVAAGAFPGQSLVIANLVDVFTMTGSEMITKGNFYSLMFFVLALGVLCCYFVMG
WATNVIAQGLNHKLRRQSLNDFLRQDLQFFDRVENNTGALASRLESNPQAILELMGFNIGLILISSLNVI
ACGILAIATTWKLGLVVVLAGMPPLVSSGYIKVRLDSRLDTKTSKRYSASAAIASESVTAIRTVSSLAIE
ESVLKRYTDELDNAVRASTGPLFVMTVAFGLTQAIEYFFMALGFWYGCRLLSFNEITMYQFFVAFMGTFF
SGQAASQLFQYSSSMTKGINAANYLFWLHDLQPSIQETPQNRDAAPKAGASVDFQQLRFSYPLRPEAHVL
RAVDLEIKKGQFVALVGASGCGKSTMIAMLERFYDPTTGSIVIDGDAALSDLNPRLYRHIVALVQQEPTL
FQGSIRENISLGIDAESLDEIVPDTQIEAACRAANAWDFVSSLPEGLATPCGSSGMQLSGGQRQRIAIAR
ALIRQPKILLLDEATSALDTESEKIVQRALEEAARDGERITIAVAHRLSTVKDADVICVFYGGRIVERGT
HAQLVAKGGMYKQMCEAQNLE

>gi|996579515
MSSTSNPASNDDRPVVLEMDKFDHQSSIKKSAPPHGPDQPEAARFSLSGAGHISLDDVEAVNVQIRDLAV
TVDTSPSWWDPATYPELAKSKKFNPEPSSKDLIYHVNASLQPGTLTAIIGGSGSGKTTLLNTLSERMISA
RLAQSGHITFNGNEGIHNARHAYVMQQDILLPSLTVRETLQYSADLRLPPPTTAEERARIVEEVILELGL
KECSNTRIGDRQHRGCSGGEKRRVSIGVQLLANPSVLFLDEPTTGLDATSAFQLMRTLKKLATKGRNIIT
TIHQPRSEIWDLFDNLIILTRGSPVFSGPAKNCVPFFEGQGFKLPTFVNPAEFVIDIAAIDNRTPELEQE
TTERATQLKQAWIHESRTIFAPTDKAIESTSNGKRLTSKTSKHASYTRQLRVLTSRTFKVTYRDPMGMLA
STTEAILMALVTGYIFYNLPRDLSGIRSRQGALYTAAGLQGYLTLMFEVYRLTVDIPTYDREHSESCVDA
IPFLFSRRLARLFTEDLPVPFLFSVIFYFMGGFERDASQFFLFFAVTVLNHYIAVTCAITCVTASRDFPG
ASLIANMVFTLQSMACGMFIQTNSIPVYVRWLKWITYSFYSFGAYCGNEFEGSFYDCPFDGGASNPECVQ
YTGRFIMDSLGFPRNWIWRPIVVLVAFIVLFCILSAVGLQYIKQEMTIARARVSDTDLSAGKEKMKTRSI
SEIRTIDVGLEDFALALDKRGASGKKLPTKTILNPVSTTFEAGKLNVIMGPSGSGKTSLLNAMSLRLPSS
LSTRYRLSGKLTFNNALPSNSVIRSVCSYVCQDDDALLPSLTVRETLRFSAGLRLPAHMSSDEKSKRAEE
VLLKMGLKDCADNLIGNELVKGISGGEKRRVTIAVQLLSDPLVLLLDEPTSGLDAFTASSIMEVLQGLAN
EGRTLILTIHQARSDLFKHFGNVLLLARGGSPAYAGSATEMLAYLERQGFSCPSHTNPADFALDLVTINL
QQETREAESREKVEALIGAWERHVKMPAVKTTGELPSIGEGQEHEAITRSSTGRATVGQTRKSLAFNKAS
LATPAELGALVRKRASFFVAFPLLVHRGLINFRRQPPLLLARIMQVAGLGIVLALFFSPLKNDYYSVQNR
MGFVQEIGAFYFVGMLQNVAVYPAERDVFYREDDDGVYSVEAFLAAYSVLEFPFEIISCLIFGVLADLAV
GFPRTVTMYFVCVFSCFGIVSCGESVGIMFNTLFNHTGFAVNLTSVILSVANTMAGVLSIDMPQLFKIFN
YLSPIRYGTRALAPYSLRSVTFTCEDGQRLPDGRCPVETGEDVLDLYKFNVDPNVNIAALAGCVIVYRLV
AWALLRAARTRMEGLKRGK

>gi|996577843
MAAPKSALWRQVGVLSTKNFIILLARHPVSTIYTAILLPVILTVYLGIGKNLNSPSNEFGIADPRPIRSL
AEGLAASDGSRDTVVLVSSGLLGGDVDRVIAAISAQVSAAGKISTTITNPSDLGSICRSSFRATTNCYGA
VVFHSSPTEGDGGLWNYTLRGDRAFGSSFKVKNDDSDVQVYTLPLQHAVDYAIASLNSTNGSLASLENVQ
EWGFTDETEDERQASVRRKYQKTFIDYLAVSFILALIGVSYHLPGHVATEREKGLSQLIDSMMSTRYDWE
AQVIRMLSNFYSFATIYFPGWVVASVIARSMIWRETSIGIVLVFFILGGLALTSQAILGATFFKKAQLSG
VINSLVYVLLGVLAQALPNPSTGAVAILSLLFTPCAFVFFVRSMARFEGEGQPMNLLKTPPGSNSTLPGI
AIWIFLILQFLSYPLLAAYVERQIHGVGSESRKIYKGDGVPPQEAVVIDGLTKIYRPSFLRRLFSFISKP
RAPTVAIDRLNLTAKRGQILALLGANGSGKSTTLDAIAGISRFNHGGVSIDASGGIGIAPQKNVLWDELT
VAEHITIFNQLKSPWSLASKEDSKHLIGSIGLSTKRKSQSRHLSGGQKRKLQLGMMLTGGSAVCCVDEVS
SGIDALSRRKIWDILLSERGKRTIVLTTHFLDEADLLADNIAILSKGSLKAEGSSVALKNALGDGYRIHV
LNAKDLRAPPEIHGATLAVASNTIIYTAPSSSIAADVIRHLETQSISYRISSPNIEDVFLNVADEVQGED
LQPINQGRAHGPVDSGKGFTEKSAVNGGRDSLGLQSGRQTGIYEQIPTLIRKRFTLLKTNWVPYAIVFLV
PIVAAAIMQLLIADESPASCDVADFSQASTEGFDDYRKAFDRALIAAGPASSFSSSSFGDLFGFLLPGPN
SSTNTELVQGATYADLTRYVEDNRKNVTPGGFWVGSPDAPSTVAYRADNEGTGAVLAAVIMHNLLSIVET
NISIATTYTPFDSVIPSSTSSTVQLAIFFSIVCSIIPSFFGLYPNAERHSHARGLQYSSGVRSLSTWTSH
LAFDFGVFFLPLLIAAIIFVVSSGIWYAPGYLFPVFLLYGITSTLLSYVISLFTNSQVATFAAIMAYNSV
GFAIYLIAFLYIITFSPSIVTDRNILIGHYTISAFFPVTSVFRALLIGLNTFSLACSATGLGYPGAIKAY
GGPILYLVLQAILLFGILLNHDSGNKLPAIFKHSRNSNAGAEQAHEDPEIANELLRVESTTNSDGLQVKH
LTKKFGSFTAVDNVSFGVRHGEVFALLGPNGAGKSTTISLIRGDIQPSRNGGDVFVEQVSVTDQRARART
NLGVCPQFDAVESMSVLEQLRHYARLRGVGDVEKQVQAVVRAVGLDAHANVMAQHLSGGNKRKLSLGIAL
TGNPSVILLDEPSSGLDAAAKRIMWRTLSTIVPGRSILLTTHSMEEADALANRAGIIAQRMLAIGEVDQL
QSRFGDSLYVHMVSRTAPHSKSEEMDRMRDWVLQQFPSAQVESQTFHGQLRFSVAASDVLQRSQLSHQSR
REMQCGQNGQLSAIGQLIVMLEENKYILGIEHHSVSPTTLNDVFLSIVGQHDVQEEGYGTTATENGKKKI
NWRKILLGF

>gi|827077842
MTSSDEKKAAVDGPHGQVFGGSQPRDESTASGTGLRVGEPKTMSATRAYLRIFTYLGPRECALETVAVVA
AIASGSGLALVNLVLGRLITVITDYILGTSAQDQFMDDVVKHCLYFIYIGVGRLACTYVYMTLSTYSAYH
MVRNLRRQFLRAALSQSVSFFDMNSNSIATQAATNGNLIQSGVAEKLMLCFQAIGTCIAAFIIAFESYWK
LTLILMCVPPTLIVVIGIVASLESKIETRMLDVFSDAASYAESLLSTLPTIQAFGARPRLITHYETLLHK
ASKMGAGKNPLYGALFSMEYSIMYSAIALAFWQGTKMIARNEVADVGTVFIVIMSIIVATLTFTVIAPNM
ISFQRAATAATQLFAVIDRSHDTDPFDQDIGEIPDENSVRGQVDIQGVTFSYPGRPGIVVLDDFTLRIPA
GKVTAFVGASGSGKSTIVGLLERWYDPSCGSIALDGRPIGDINLTWLRTHIRLVQQEPVLFNGTVFENIA
NGLVGTPWENATFEEQEERVEKAAKLAFAHEFITEKLSDGYHTLIGERGGLLSGGQKQRIAIARSIISEP
KILLLDEATSALDPHAEKVVQQALDSVSKSRTTIVIAHKLATIRNADNIVVINKGHIVEQGTHDELLAAE
GTYLRLNNVQDLTVPEKDRVVHKEEVTSSDEAGKKKDSTAFEGVTKSKTIEREQLGLLADRYNFDKMPET
GLVSGVVQLMQENPELKWHFVVIGITCIIGAGALPGQSILMARVMDVFRLQPDRLEERGAFYSLMFFVMS
LGAFLNYFTLGWTTNAASQKMLVKYRRNLLDGLLVQDMQFFDRPENTIGALNGRIDSVAQAMLELMSVNV
VLVIITLITIAACATLSIATSWKLGLVGVFAGLIPLTAAGYTRIRLEMQMDQSNQKNFSESAAIASESIL
AIRTVSSLAIERRVLERYTEQLDQAIRKSVVPLAQMMLWFSFTQSVEYFILALGFWWGCTLVKNQDISFY
QFFVSFMGVFFAGNLASTLFTYTSSITKGKNATHFYLWVKSLQPVVRETQQNQAVIPPRHIEAIGVDNVK
FSYPLKPDMQVLQGVSIDVKTGEFVALVGPSGCGKSTMISLLERFYDPTSGSIKIDGIELAEMNPVAYRS
HVAMVQQEPAMYPTSIRENVLLGLVPSSPSSGLLETEDEVVEKALRAANVWEFVSSLPEGIQTPCGTNGS
QLSGGQRQRIAIARALIRKPRLLLLDEATSALDTESEKIVQSALAESDAGDRATVAVAHRLSTIRDADRI
YVFNGGTIVEQGTHASLLAQEGIYKKLCEAQSLGS

>gi|827072852
MAALEKQEPEQAAPPVTEKPAKQEEAKEEEPKGMPFTKEFFTFFRLLFAANPTCLDYFLIIFGTIMAIAA
GVPFPLLGVLFGQLVDKMNAATCAADGTSDIDAFVYESAINQKVIQMAYVGAIAFVAIYSYILSWSIISQ
RLAQRMRTQYVSALLRQPPSYFDKRAAAGEVSSRLHGDITAIQSGTSEKVGILICTISFFVTVFVIAFTK
QPKLAGMLVSMLPAYMLSSFLGGGFIAKNTGYMTEAIEKASSIASEALSHISVVQAFGAGPRLEAKFADH
MIIARKAGMKKAGVAAVQAGLLYFIAYAGNALAFWQGSIKIADSMAGRGDATVGEIYAVVYLLVDACVML
GSIAPFLPSFRGASAAYQRLQEDIEAPSEIDGTSEEGKVLPLDDPKGIVLRDVTFEYPSRPGQPVLRNVN
VEFPAGKYTAVIGLSGSGKSTIAALLARLQDPNQGEILLDGHDIRELNVRSLRSFISFVQQEPSLLDRSI
LENIALGLINSPKPEHQRLRPFLSGGQLAELASKGKDALSSANNYGPEIQEIVDLVRHAAEQADAATFIN
RLDDGYGTSAGPSGSLVSGGQRQRIALARALIRDPKILVLDEATSALDSASEKRIQRAVEQAATENRTIV
SIAHRLSTIRNADSIVVMEAGQVVEQGTYTELMAREDGAFARMARLQTVGTADRAPDAGSASGDSLDCST
LKGDHVVDEKSNGPEEHVATKSLKNVKFSDKESDAEEKKESDIAGLDDVKPYSTVIKGLVRLVRPSLAWL
VVAIIAATIVGGTFTGAGLIFGYTVGALNPCASTAERILSMGRFFSGLMFGLASIELFANFFAWSGFGVV
AEKLLYSIRVLSFRSLLDQDVQWHQSEGRTADGLLSIITKDSAAIGGFSGSTVGTVFAICVNILAGVILS
HIIAWKIAVVCLVTLPILLGSGFMQLRMLARYEERHSAAFSTATSVATEAVQSIKTVAALSLESQVMDNY
AQLLAPPQKQMVRASASTNIWLAISNTTGIFVNALAYWWGTQLIMKGEYTQTQFLIILMAMLISAQLWGT
MFALAPEFSRARTALSRIMSVINLGKNDDLSKTGTEQKQIVGDSKTEQDIESTAEVKTKRPNAGGVKVTF
NNVSFAYPSRPDINILDNVSFTLQPGQFCGLVGPSGAGKSTIMNLVQRLYFPSQGQILIDDHDIANLPSS
FRDTVAVVPQDPTLFDGSVRFNVGLGSSPDTEATQAEIEEACKLANIHDVIMALPEGYNTECGPSASRLS
GGQRQRLAIARALVRKPRLLLLDESTSALDAASEAALQEGLERASRGTTVLAITHRLHTVHKANVILLVE
GGQIADSGTHKELMERRESYRVNAMQQMLQ

>gi|827068991
MGQPQEHTQDPASQWKPSWAYLFTFCNRQHLPIIGIGIVAAFICAAFRTALAVVLGRMFQVISDYGAGLS
GTPDTILQTSRLGIIICCLGLGAFFGNTILLTSWVAFGELQAKVARERIFGRLLARDMSWYDKQADGIPG
LLVRIETQIRELQTATSQVLGFLSTEAVTSIASFALALGFSWKLTLVLIATVPLAVISLALINRRLQSAI
AQQNLHLADASKQLHACVAAIDLVKVFNGCSQEIRAYSKIMDASVDQYLVQARCNALQISVTGAWVSLLF
VGGFWFGLWLVTKEENSATIITTFYATLTALGGIFNVLPQYVVLARGICAAQNLRQIIRGPLAEGPQGKP
AAVLSPNFCVGEVQVKQVSFAYPSQPLKMVLDRSSFYFPAGETRFILGSSGSGKSTLGSLLVNLYETLPG
KIFIDGRPLETLDKEWVRKNVTLVQQGSQLFDNTFLWNVALDQSVTADSVRAACDMSLLQSTLLSLPCGV
YTKIGPSGHRLSGGQTQRLALARARLRDSPVLILDEVTSGLDRGSTLLVMEATRAWRRGKTTIIITHDIS
QIEQDDYVYVMDRGRVVEEGIRGILSRDPHGRFATFITHSSEKLDHQEEDTGTGRNFSYGCSISPLVGQP
VHEMTQQADVDEGHRWLLRRTLFGAASFSTVVWKGDKRHTAIDHRLDSPIYHHKSQGPLKPPIHTPEWGM
IPTDSTAHRWRPSIETVQTAGKIVQSARQNSTARRRWKPCELDCGMDEEVHSCNLEHKRTPGEPPGCEIK
SIWTVILTILPNLTCKNKLRLIVGLVFCSVAAGCTPVFSFCFSQLLATFWAAENQVTAGREWAICLIMVA
IISGVSIFLGRYLMEHVGQAWANALRLEAMKGVFRQPKSWFDDSKNSASDIGECLDRHAEEMRNLVSRFI
PVVAMVVVMATISITWALSISWKLTMVALSSLPVLITASMGLSIVGTKWEAVCNEAATEAASVMHETITN
INCVRALTLERHFSERHAQLVKSTYRLGLQRGLYLGPLFGLIQSTDFFVVALVGWYGMYLTAQEAEMSPN
SLQQVANLLLFCIGQATALMQMMPQVSASQAAAARVLFLATLPDPSCPSKGDPGQPASLFPIIMRNVDFA
YLSQPSHQILRSVNLDIGNGKCVAIVGPSGCGKSTVMSLLMRLYEPYRLHSTDGIDSGQLTYGGVASDQI
YGEQFYSHISYVPQTPYLFPATVADNIAYGLAEASPLRHRSNVRRAAREAGIHNLIVSLPRGYDTVIGDG
GQGLSGGQSQRVCIARALARRPRLMIMDEPTSALDSLSAERIRETIAGILAGAEDGGMSIVVATHSREMM
RIAQHIIVMEAGRVVDEGSFDELQLRSKVFSTLIHHS

>gi|827068058
MVTENGQDVVSDGEDLDPSKLLGDGVKISSWKAYWRVFTYAGPVERALMAVAAFAAVASGVGIASQNIIF
GQFITVFTDLENDPAGTRGFRRYGSNLALYLIYLAIGRFVMAYVYNTLLHYTAYRIVRNIRHEYIKSALR
QEVAYFDFGTGGSIATQAYSSGRLVHNGISEKLGLTIQGISAFVSSFIIAFLTNWKLALTVCCVAPLTVA
VMAVTSFIEAGYETRIIDCHSMANSFAEGVVSSIRTVHAFEMRSRLVKKFDTFLTEAHRWGDKSSLPLGI
LFSAEYTIIYCGDALGFWQGIRMISSGEIQNTGDVFTVLLSVTVAAISITQLAPYCIEFTRAASGAVQLF
LLIDRKSAIDPFDPSGDQPKLEKGDVELEHITFAYPTRPNTTILDDFSLKVPAGKTTALVGQSGSGKSTI
VGLLERWYNPASGTIKIDGRPIETLNIGWLRRNVRLVQQEPTLFRGTVFDNISHGLIGTPWEHQSREKKM
EQVQEAARIAFADDFISQLPNGYDTEIGQRGGLLSGGQKQRIAIARSIVSQPKVLLLDEATSALDPHAEE
IVQKALDKASINRTTIVIAHKLATIRKADNIVVMSKGRIIEQGTHESLITQDGAYARLVKVQQLMSSHKA
SAEDSGEDRMYINDKLDEYNEKSLTRSTTADLDHVDGKISSEDYETHNHGGLIMVVYRLMKESTDLSMSY
AATVIGCILCSGLFPAQAILVAYMVEVFTLSPSQMTVPGNFFASMYVVLAGACLISWFLVGYGSNAMSQT
LAHRLRKRIFEDMLRQDLKFFDRPENSIGALTSRLDSHPQAVFELMGYNIGVIIIAALSVIACSVLAIFF
AWKLGLVIVLVGLPPLVGSGWLRMRLDGKLERDISKRLSASSAIASESVTAIRTVSSLAIEGSVLDHYTA
ELDHAISTSIKPLVWMMLWFSLTQSIEYLFLALGFWYGIQLFTSHEITVFSFFVALMAVFFSAQGTDQIF
QFSTSMTKGVNGANYIFWLGKLQPTVRETPENQNHEPKSGGPIDLRDVQFSYPLRPKFPVLKGVSLDVQK
GQFVALVGASGCGKSTIISMLERFYDPTAGTVSIAGESLQDINPRMYRRKVGLVQQEPTLFEGSIRENIS
LGVDAGEPGQDDKISSTPDHEIEAALRQANAWDFVSSLPDGLGTQVGSNGTQLSGGQRQRIAIARALVRN
PSILLLDEATSALDTESEKIVQSALAEAAKRGDRITIAVAHRLSTVKDADLICVFYGGRIVEMGTHIDLL
AKGGMYSDMCAAQSLN

>gi|827064547
MGVETEKKEQAPSKDALAAASSPDEAVEDEGGAFKAYCRIFTFGGPFEKTLQVVALTCAVASGTAMALQT
VIFGTFVTTMQDFATGQSSPAHFRGESAKLALYFLYLGIGRFVLSYLYISLTTLCAYRITRNIRHSYLHA
ALRQEIAFYDIGSGGSIATQAISNGRLIQVGIAEKLALTFQGLSAFVTAFIIAFVTQWKLTLIVCCVAPL
ILIVTGVVSAIEAAIETKILNIYAQAGSFAEGILSSARTVHAFEIRMRLVQKFDRFLEDAHRLGKKKSPL
FGILFSVEYFIIHAGFALAFWQGVHMLDRGEITDSGDIFTVLLSVVIGATSLTMLAPYFIEFTRAASAAA
QLFKLIDRKSEIDALDKSGEKPTETTGVVDLENITFEYPTRPGVTVLNNYSLHVPAGKVTALVGTSGSGK
STIIGLIERWYNPKAGTIKLDGVPIEKLNLNWLRKNIRLVQQEPVLFQGTVFENIANGLVGTPWENAPRE
EQLRRVQEAAKIAFAHDFVSQLPEGYETMIGERGGLLSGGQKQRVAIARSIVSEPKVLLLDEATSALDPH
AEGVVQQALDKASEGRTTIVIAHKLATIRRADNIVVMSKGAIVEQGTHDGLLQQDGAYTRLVKAQNLHIS
DEGSITETEEEGETAPKGHIELTKTMSRYRTTDQARIDAQKERDNYDLHKPKGLIGVVIRMVRETPELKW
AYIWTLIAIVVSVGAFPGQSLIIANLVNVFTLTGSEMVTKGNFYSLMFFVVALGVLVSYFTMGLNTNAIA
QGLNHKLRKQCLNNFLRQDLQFFDRRENNTGALASKLDSNPQAILELMGFNIGLILISTFNVVACAILAI
VTTWKLGVVVVFAGLPPLVSAGYVKVRLETKLDGRTSKLYSSSAAVASESVLAIRTVSSLAIEEAVLKKY
TDELDRAVRSSTAPLFTMTIAFALTQCIEYFFMALGFWYGCRLLSFQEINMYQFFVAFMGTFFSGQAASQ
LFQYSSSMTKGINSANYLFWLDDLQPTIQETPQNRDAAPKAGATLGFEQLRFSYPLRPEAHVLRGIDLEA
SSITNIKKGQFVALVGASGCGKSTMIAMLERYYDPTTGTIRVDGDALSELNPRLYRRMVALVQQEPTLFQ
GSIRENIALGIDANSITDVPDAQIEMACRAANAWDFVSSLPEGLATPCGSSGMQLSGGQRQRIAIARALI
RNPRILLLDEATSALDTESEKIVQRALNDAARDSERITIAVAHRLSTIKDADMICVFYGGRIVERGTHSQ
LVTKGGMYAQMCEAQNLE

>gi|827059027
MTLENEKPAGVTQQNSAEVIEKSGNGHSDRASSHGDSTEVDASGPPKSRSAEPNSLEKADSKAIAPKEPS
DDPYEHLPEDEAAILRRQVFTPEVKAGILTLYRYSSTNDLLILAVAALASIVVGAALPLMTVVFGNLQGT
FQNYFTGIITKDDFNHKMVSLVLYFVYLAIGVFVCQYISTVGFIYTGEHISAKIREHYLQSCMRQNIGFF
DKLGAGEVTTRITADTNLIQDGISEKVGLTLAAVATFISAFVIGFVHYWKLTLILLSTFAALMLSMGGAS
RFVVKFSKQSIESYAQGGSLADEVISSIRNAVAFGTQDRLAKQYDVHLTKAEKYGYQVKAAIGIMVALMM
TILYLNYGLAFWQGSKFLVEDGIPLSDILIIMMSVMIGAFNLGNVAPNAQAFTTALAAAAKIYNTIDRAS
PLDPSAEDGIKLDKFEGSIRLENIKHIYPSRPEVTVMEDVSLTIPAGKTTALVGASGSGKSTIVGLVERF
YDPVRGSVYLDGHDISTLNLRWLRQQMALVSQEPTLFATTIYQNIAYGLIGTRHEKATEEERKKLIENAA
RMANAHDFISSLPEGYMTNVGERGFLLSGGQKQRIAIARAVVSDPKILLLDEATSALDTKSEGVVQAALE
VAAEGRTTITIAHRLSTIKDAHNIVVMSNGRIVEQGTHNELLAKNGAYCNLVSAQNIARVNEMSPEEQEA
IDAKDDELAREKSRVSEKGYVVDPEDDMTAKMQRTTTSKSQSSIALQNRAEEGEAKYSLWTLIKLIASFN
KKEWKLMLLGLLFSIICGGGNPTQAVFFAKQITTLGVTITDSTPEAVRHQIKKDSDFWSAMYLMLAGVQF
IAFVSQGVIFAKCSERLIHRVRDQAFRTMLRQDVAFFDKEENTAGALTSFLSTETTHLAGLSGVTLGTLL
MVSTTLIAALALAISIGWKLALVCTATIPILIGCGFFRFWMLAHFQRRSKAAYSNSASYASEAISAIRTV
ASLTREDDVIRQYQESLAIQQRASLISVLKSSLLFAASQSFMFLAFALGFWYGGTLIADGEYNMFQFFVC
FSSVIFGAQSAGSIFSFAPDMGKAHQAARELKVLFDRKPTIDTWSEQGAKLDAVDGTLEFRDVHFRYPTR
PEQPVLRGLDLVVHPGQYVALVGASGCGKSTTIALLERFYDPLAGGIFVDGKEISTLNVNEYRSFIALVS
QEPTLYQGTIRENIILGANSDVTDEAIEFACREANIYDFIVSMPEGFNTVVGSKGALLSGGQKQRIAIAR
ALIRDPKILLLDEATSALDSESEHVVQAALDKAAKGRTTIAVAHRLSTIQKADIIYVFDQGRIVEQGTHA
ELMKQNGRYAELVNLQSLEKSA

>gi|575072028
MIKIAHDCAQLYASFLALLSVTAGVKRARTATTHLVVILGTVFAVYAYRDLWPLLTFTKTPSDLRDGSLL
WAKLAVLGLVAIVIPLTVPRQYIPHDPQEPHDDPNPEQTASILSMMFYNFLDPIVFLAYRITHLSFEQLP
PLADYDYTKNLVRRSFSHLDIFSGATRRHLFWGLMTVFRELPFLSAVLPIDLKVFRSRIHGSGDQPYDQG
MITSFFGPLAIYKLLQFLETKGAGAVVRPWVWISGLFFGPVIGTLAIQWYIFLATGMLVRTEGIITQLVF
EHALRIRMKAETDKSPVKLEEASRDSTVAGDTPESASVEGSSSGDSRSGSGDETARSSAISVKSQGKQQA
KAESDEDDKFNKDGTVKADNLVGKINNLVSVDLGNITEGRDFLILILYLPVQIVLCVIFLYTILGWSAFV
GMASMVILFPVPGWVSNLIQRAQKEGIKRTDARVQTVTETMNVLRMVKLFGWEQKINDRVAEKRDDELKF
IKRRQLLNLLNNVLNFIIPVVTMMVTYVTYTVVMKQILAPSTVFSSMSVFDILRDQLHSVFYMIPSLTQA
KVSLDRVTEFLQETELLDTYAEEAKGKTNDLLTRAHSNRDVIGFQDATFTWANDSLDDGAVTPSRRKFVL
NIEGELLFKRACINVIIGPTGSGKTSLLMALLGEMHFVPSGPGSWYSLPREGGVAYAAQESWVQNETIRD
NILFGAPYDAVRYSKVVFQCGLERDLTLFEAGDQTEVGEKGLTLSGGQKARVTLARAIYSSAEIILLDDV
LAALDVHTARWIVDKCFKGDLIRGRTVLLVTHNVAMASPIAEYVVSLGLDGKVASRGSVLDALAHDNALS
KEVAEEVVAIEKADTEIDSEEPDNANKKADGKLTVAEEIHEGHVSWEAMSLYFKSLGGSHTTLFWIVFLG
GITLCDLANSIQTWFLGYWAQQYEIYPPSEVHVSFYLTVYALLLLFAISVYSIGSGVYVFGSIRASRSIH
RRLIESVLGTTLRWLDTTPTSRVITRCTQDIRAIDGPVVNNLLWVIEISATLLIKLAAVVVLTPVFVIPG
ILVSMLGGWCGQIYMRAQLSVKREMSNAKAPVMGHFGAAIAGLTSIRAYGAQAAFRQESYRRIDRYTRAG
RTFYNLNRWVCVRIDALGGLFAAALGAWLVYGPGHSDNLPSDTGFSLTMAVGFSGMILWWVRCLNEFEVS
GNSLERIQAYINIEQEPKATKDGVPPAYWPASGDVKVENLSARYSQDGPNVLHDISFHIKSGERVGVVGR
TGSGKSSLTLSLLRCLFTDGAIYYDGLRTDSVNLDSLRTNITIIPQVPELLSGTLRENLDPFSEHDDATL
NGALRAAGLFSLQSDDDEGRITLDTKISTGGGNLSVGQRQILALARAIVRGSKLLILDEATSAIDYETDS
VIQSSLRHELRGDVTLITIAHRLQTIMDADKILVLDAGRIVEFDTPSALLKNDKGILRALVNESGDKETL
YAMAEGKGASR

>gi|575072010
MESQFILDTGTQPSTQPTQLKNHVVWLHPLAIPAYIVVASIALLLLQTILSYRPLKKLLRSSENELVEAT
RTNTQAGIFSETKEHVQRLGGWTIFSFRLVRLLSIMTLLGLSVTSFVFDEEGLLNGPNADSLSKLWGKGH
KEKHRSADALSFTRHEQIELIQCSTYLYASFLALLSVTAGVKRARPATTHLVVILGTVFAVYVYRDLWPL
LTFTKTPPDLRDESLLWAKLAVLGLEPHDNPNPEQTASILSMMLYNFLDPVVFSAYRVPHLSFEQLPPLA
DYDYTKYLVRRSFPHLDLFSGARKRHLFWGLMIVFRREYIGLAIMLVIRTNTLLLGPLAIYKLLQSLEID
GRGAVVRPWVWISGLFFGPMIGTIVMQRYVFLSGWIRIRTEGIFTHLLFEHALRIRMKAETDKSPVKLEG
ALKDSTVTVSTPNNASLEESSSGDSRSGSGDETANSSFVKVKSQNSKGKQHTGDENAEFIKDDTMGADNL
VGKINNLASVDLNNTADGCDFLLLILYLPLQIVLCVVFLYTILGWSAFVGLASMVILFPFPGFISNLIKR
AQEEGIKRTDARVQTVTETMNVLRMVKVFGWEHKLIERLAEKRDDELNFVQRRQLLNLLNNVLNVIIPVV
TMIVTYVTYTIIMKQILAPSTVFSSISAKVSLDRITEFLHQAELLDSYAEDAEGKTNKSLTEAHSNRDVI
GFQDATFTWANDSLDDGAVTPSRRKFVLNIEGELLFKRACINVIIGPTGSGKTSLLMALLGEMHFVPSGP
GSWYSLPREGGVAYAAQESWVQNETIRDNILFGAPYDAVRYSKVVFQCGLERDLTLFEAGDQTEVGEKGL
TLSGGQKARVTLARAIYSSAEIILLDDVLAALDVHTARWIVDKCFKGDLIRGRTVLLVTHNVAMASPIAE
YVVSLGLDGKVASRGSVLDALAHDNALSKEVSEEVVAIEKADTEIDSEEPDNANKKADGKLTVAEEIHEG
HVSWEAMGLYFKSLGGSHTTLFWIVFLGGITLCDLANSIQTWFLGYWAQQYEIYPPSEVHVSFYLSVYSL
LLLFAIGVYSIGSSVYVFGAVRASRIIHRRLIESVLRTTLRWLDMTPTSRVITRCTQDIGAIDGPVVNNL
LRVIEISATLLIKLAAVVVLTPVFVVPGILVSLLGGWCGHIYMRAQLSVKREMSNAKAPVMGHFGAAIAG
LTSIRAYGAQAAFRQESYRRIDRYTRAGRTFYNLNRWVCVRIDALGGLFAAALGAWLVYGPGHSDNLPSD
TGFSLTMAVGFSGMILWWVRCLNEFEVSGNSLERIQAYINIEQEPKATKDGVPPAYWPASGDVKVENLSA
RYSQDGPNVLHDISFHIKSGERVGVVGRTGSGKSSLTLSLLRCLFTDGAIYYDGLRTDSVNLDSLRTNIT
IIPQVPELLSGTLRENLDPFSEHDDATLNGALRAAGLFSLQSDDDEGRITLDTKISTGGGNLSVGQRQIL
ALARAIVRGSKLLILDEATSAIDYETDSVIQSSLRHELRGDVTLITIAHRLQTIMDADKILVLDAGRIVE
FDTPSALLKNDKGILRALVNESSDKETLYVMAKGEREIEPR

>gi|575070993
MAADLFFRQCNALVWKNWIVLSKHPWLNILRCFVLPVAYGIFLAVAQIFLNRPNNYGIGSPIPVYNLSQT
FDGSLRLIWADGTNGTAGFTTADDIMAHITRGFSAKQLRAVTKVPSPADIPAACPQNFNLYSECFAAVAF
DYIPPSCHTASAVNYTIRGDGGLFHVDVIRHDGDYETRILPLQWAVDQAIIEMRTGLVQPTPMEWPFTQI
TNTQQSLDIRLSYINGILSLLVLALFICYIGIAYQLPGSVMSERALQLTSHLKAMGLLDSARIISWHVSI
SLVYLPAWIIVSIIWHYRIFSGTSAGLVFAIHLLFGLSLASWSFFVGMPFGKSPQLAAVASTFFAIVFAI
IALVMGAVGTGVAFVFSVLFPPAFYIFAIRIIGGFELSQVPTKVWEHDPKSHMLLLPLIIAAVINIFLWP
WLAVLLESRLYDAPPPPKPDPWWHWWGRPSPRPEKPWWRWWDRATPCADDDVVEMPAGVAISIRNLQKTF
KPGVFHRSSGIVTAISDLSFDIPKSGIFVLLGSNGAGKSTALSILANLLGRTSGSVRFEGGVTRPPRGTV
GIVPQKNVLFPELTCHQTLRVWRAVKHSGESLAGEEDLKQLLRDCDLGSKIHSNASTLSGGQKRKLQLAI
GLVGGSKIVLVDECTSGVDPLSRRALWRTLTSVRHDRTIVFTTHFLDEADLLADQIAILAAPGRLLAEGS
PVALKSTLGEGYTIHVTFREGMTVTEKSNSPAPAELVDDIRALAPSTYVSSPSDTQISYHLRSKDSVTVE
GVLHLLEGKRDEFGIASFDVQGTTIEDIFLGLMTDEPVSMVEKADDSVTVDSPGIDQLTNGRKTSPLRQA
LTIYNKRFCIAKRSWLTPLILVLVAVLASCIPLFFMRNRPQSCTTVFHTTPKLPLYLPDSSFALSTITPD
NSANIFVAPPNLLASIGPSISTIVGENVADNAAFVNTISREFQSVFTGGISIDSQTAQALIAWESSPPGS
IGPVLLNLVDNILYNRALNTSDGGNSSASIIQASYQSFPAVETGTLVALKWITFFGAAMAVYPAFFSLYV
SRERHSSVQAMQFSNGLSNPVGLWLGHLLFDSMFVVLLSTIIIIVFAAASNQFHGLGFFWFNLVLYGISA
TLFSYCFSLVTASPLAAFAAAAGYQVIIFILYLAGYLLTLTYAKTSKAGWTLTVIHFTIALISPIASIMR
TAFVSVNMFSLLCSGGGVISPSAYANIKRYGGPILYLIVYSFVLFAILVWVDSGSILPRSVSNRKIQEKE
LKEDVMDEAKAVAVSDDPLRVLGVSKAFGRSKKVVDGVSLGVGRGTIFALLGPNGAGKTTTFNMIRGDIT
PDQGDVLLNDVSVVHHPQSARLSLGVCPQFTAIDSQLTVREHLMIYGRLKGLRREELPSNVSILLRSTGL
EQFADRLASKLSGGNQRKLSLAIALMGNPSVVLIDEFSTGIDAKMKREMWVTLRQVAIGKSIVITTHSME
EASALAQKVGIISKRMLAVGTTASLAARYAAYEVHIPCRSREDVLRAQQLMARIPGARLAEDVATRFEVP
VESDLGGQGGAYLSLSQLFHVLSNQGDFAEYTVEKATLENVFLKVIREHEVQEEDPEARTTRWWRSW

>gi|575061856
MRRTTALEVDTGAAAMAATPATTSSFAHTPESAAALNAHTHEKEYIPPTPSIRLLFSLLSRRDVLLLVLP
AVLSSVIAGGVAPFMTYVVGQVFNSFAQFPLTSNPPQDAKSALLHDVGLSALELVGLAAAALSLSSLTSC
LWIWTGERNTMLLRKKVYSSVTSKDMIWFDTKMGAEDSVQSTEGDGPVGAGGLMAKFARETEEVRMASSL
ACGMILQHLTTTVACLILGFDRSWALTLVILSAVPVLMIIQGVSQGVAGPLLTIERAQTATAATLVDRAV
AAIATVKAFNAATYEHSTLSVALDKMRAVAKKCNAVWGFTSGLAQFVMMAMFVQGFWFGSKLVREHKVAA
GDVMAVFWACLIATTNLQMCIPHFITLAKGKFSMAALLALVDAPNPPASPASTRRPSMASYTLAASKNRK
PASFRRIVPRKCSGELAMDNVTFAYPSRPTVPVLDDVSLYLPAHETTFIVGGSGSGKSTIAQLLLRMYDV
QHGTISLDNQDIEYLDVDWTRRQVGAISQGCILFDMSVHDNVAMGLAGAGSSRRPEDVTREEVVDACTGA
LMHEFVRDLPNGYDTLLGTGGANLSGGQKQRLAIARAKLRDPKILILDEATSALDATSRILVFEALKRWR
TNKTTIVITHDLSQITPGDFVYVLKDGRVVEQGYRHDLEATEGGEFRAMAGAQGATGGLPETEDDWWSDD
ARRARGLEVGDILEQQEKVRGETAAGDADAFKRQTLVQPSLRPLTLGNWVFDAIADLTLARTDDVEDTKR
ASRFISTEAFGTAREQPADAPRRPSTIAIDLPEQPATARTSIPRRLSLQFTPTSPVFSNNLYSASSTVFD
DFVFDDEKRALKLSANAASQRRLGGDEAASKRVRARWDDVKMAPLKEVKVSQPEEFGVHHAAHAENQISF
SRLMRDVYPTVPYKPVVALGMLFCVVSGAMTPVFSFVLSRLLYEVSIGAGDATLINKFGGIVLAVAAVDG
LAMGLKYFTMETTAMAWVTRIRKACYARVLAQDKRWFDRSENAPARLVQVLIKDGDDARSLIATVLAQAI
VVATMLGVGLVWALVQGWQLTLVGLAIAPVFAVAMAVQTNLVAKCELRNKRAREEVATGYYDTILNIRGI
RSMGFESVFLERFDRSVDDALTTGVRGAFVEGCTYGVASSLIYLAEALLFYVGAVLVAKGTYTYLQMVQV
LNLVVFTVSIGSQLMAFTQRIAKSVQASKDFNRLLQLSTDTEESRGILRPPIAGAISFSHVKFVYPERPD
VVVLNDFSMDIADGESVAIVGASGSGKSTVAALLQRLYEPDAGSISIGPWDLDSTDVRHLRDHVAVVSQN
PNLFDATVAENIAYGAAGLPIADVERAAEAANVHEFVAALPQGYETMVGENAALISGGQAQRLQIARALV
RPAKVLILDECTSALDSANQAAVMRTIMDAKVGRTTLMVTHKLPVMRMCDRILVLHEGAIAEQGTYEELM
ANKGVFAQLASGGEWAGE

>gi|575061750
MSTEEGFSEKAAPELAPARTPPKRGFFSHRRTNQDVIDEDRSEKTETAAPPAAAGVEKLTPVSFLEMFRF
STRFEIFLDVVGLVAAAAAGAAQPLMSLMFGNLTQDFVSFGQAVASGDSASIPAAAAGFRNNASKDASYL
VYIGVGLFVCTYVYMFVWVYTGEVNARRVREKYLQSILRQDIAFFDKTGAGEVATRIQTDTHLVQQGISE
KVALVVNFLAAFVTGFVLAYIRNWRLALAMTSVLPCIAITGTVMNKFVSKYMQLSLEHVAEGGSLAEEVF
STVRTAQAFGTQKILASLYDVPIQKAFDVDAKAAVWHGGGLACFFFVIYSSYALAFSFGTTLINEGHANP
GQVINVLMAILIGSFSLALMAPEMQAITHGRGAAAKLYHTIDRIPDIDSSSPEGMKPEKVLGEITLENVK
FNYPSRPDVPIVKDLSISFPAGKTAALVGASGSGKSTVISLVERFYDPLSGVVRLDGVNLKDLNVKWLRS
QIGLVSQEPTLFATTIKGNVAHGLINTPYEHASEEEKFKLIKEACVKANADGFISKLPLGYDTMVGERGF
LLSGGQKQRIAIARAIVSDPKVLLLDEATSALDTQSEGVVQNALDKAAAGRTTITIAHRLSTIKDADCIY
VVGDGLILEKGKHNELLKDENGAYARLVAAQKLRDTRDLEPKEIEDDITEGDAEEDIEKAAEEEIPLGRR
NTQQSLASAILHERQQQKAALGEKSYSVSHLFMRMARINKDEWMKYVYGCIFAAMTGAVFPAFGIVWSKT
INGFSLPDAQERRHAGDRNALWLFIIAIISMFTIGFQNYFFAASAASLTQKLRSLSFRAVLRQDIEYFDK
EENSTGSLVSNLSDAPQKINGLAGITLGAIVQSLSTLVLGVILGLIFIWKVGLVGLACVPLVVSTGYIRL
RVVVLKDQSNKKAHEDSAQLACEAAASIRTVASLTREEDCLRLYSESLEEPMQKSNRTAVWSNGLYSLSQ
SFSFFVIALVFWYGSRLVSFQEFTTVDFFIGLMSTVFGAIQAGNVFSFVPDISSARGAAADIIHLLDSTP
EVDAESTEGKIPQNVQGHIELENVHFRYPTRPGVRVLRGLNITVKPGTYVALVGASGCGKSTVIQLLERF
YDPLAGNVLLDGQNISEMNVQEYRKNIALVSQEPTLYAGTVKFNILLGATKPTGEVTQKELEDACRNANI
LEFIESLPDGFETEVGGKGSQLSGGQKQRIAIARALLRNPKVLLLDEATSALDSNSEKIVQAALDSAAKG
RTTIAIAHRLSTIQNADCIYFIKEGCVSEAGTHDELLALRGGYYEYVQLQALSKQ

>gi|512194570
MQAMSANDISEKASEAAPGAAPATVPGSKSTSSNADDSSDDKTGAGKKETPTALEKADSRVLKQPSPEGN
PDPFKHLPADEAATLKVQVDTPNIKIGFTSLYRYASRADITILCVSAVSAIASGAALPLMTIIFGNLQGS
FQDFFTGQLDKSDFMDTMSHLVLYFVYLAIGEFVTTYIATVGFIYTGEHISSKIRAHYLESCMHQNIAFF
DNLGAGEVTTRITADTNLIQEGISEKVGLTLAAVATFFTAFVIGFVEYWKMTLILLSTLFALMFIMGGGS
RFIVKYGKQSVGAYAEGGSVAEEVLSSIRNCVAFGTQDRLAKQYDVYLTRAETYGFRLKASLAMLIAGMM
TVLYLNYGLAFYVGSNFLLNGEVPLSKILIVMMSVMIGAFNLGNIAPNLQAFSTGLAAAAKIYNTIDRIS
CLDPSSDEGDKIDNLVGSIRLENVKHIYPSRPEVVVMEDISLVIPAGKTTALVGASGSGKSTIVGLVERF
YNPVQGTVYLDDHDISTLNLRWLRQNIALVQQEPVLFGTTIFNNIAHGLIGSKHEHADDKEKKVLVEDAA
KKANAHEFVTSLPEGYDTNVGERGFLLSGGQKQRIAIARAIVSDPKILLLDEATSALDTRSEGVVQAALD
VASEGRTTITIAHRLSTIKDAHNIVVMSAGRIVEQGTHNELIEKRGAYYNLVSAQSIATVIGPTEEEQDK
IDAELDAQLVRKMSSAKNGAGPSSANATADLEAALAVDPDDNIQEKLNRSTTQKSVSSLAAQARKPQEEK
KYGLGTLIKLIASFNKQEWKLVLVALFFSVICGGGNPTQAVFFAKQISTMSVVITDDNKAQVRHDAHFWC
LMFLMLGLVEFFAFTIQGLIFARCSERLVHRARDRAFRTMLRQDISFFDKDENSSGALTSFLSTEVTHVA
GLSGATLGTILTVTTTLIAALTLSIIIGWKLALVCTATIPLLLGCGFFRFWMLAHYQRRARRAYEGSASY
AAEAITAIRTVASLTREEDVLDNYRASLAKQLHTSTISVLRSSTLYAASQSLTFLVLALGFWYGGKLLSE
GEYTMFSFFLVFQAVIFGAQSAGTIFSFAPDMGKAKQASAELKKLFDSDVVIDAWAETGDHVTSHENIEF
RDVHFRYPTRLEQPVLRGLDLTIRPGQYIALVGASGCGKSTTIALLERFYDPLSGGIYLDGKEISTLNVN
EYRKGIALVSQEPTLYMGTIKENILLGASDDKEVTDADVEFACREANIYDFIMSLPEGFNTLVGSRGALL
SGGQKQRIAIARALIRDPKILLLDEATSALDSESEKVVQAALDKAAKGRTTIAVAHRLSTIQKADIIYVF
DQGRIVEKGTHTELMHRNGRYAELVNLQSLGKNN

>gi|512188095
MRRDIDESRLLQNGSHGQPPASSVSAADPERPLQSSNTNATIWTARHRQDDSGSVNIDMHDINNRHNMDS
MEHARRTSADARPIELTILPKNDTESPTSLPSPTTPDMAHSTDTTTEKGQSGRETQSRPRTRRRWWRKEA
IKLEEEDAASKKKVNPFAIKTETKTKFKDFWRIFSYSTPMDRVLIVVASLASICTGVTMPLMNVVFGRVF
SNFSNSNKIVTPESYMHEILACVRFLIYIFIARLVLGYIAFLGFKMSSMRISAAIRLEYMRCLLAQPVST
LDLLPPGQTAAVITMAASTLQLGISEKLSTLLQSTTLVISAIVISFYYSWSLTLVTSSGTVFIIIVYAVT
TPMLVKIMNQVQDIEIKAATVASEIFGSIRMVDACGAESKMADRYDECADQSRQKGMRMSPVIACQQTPV
FFAIYATFALSFWYSLNEYMKGEIDSPQTLVIVLFSVMMMTSAIGGITSPLSGAARAATSATMFYAMIDA
PKPMTSGFGDGTPEAAAARTGDITLENVHFVYPMRPDIKILDDLTVTFPSGKMTAIVGPSGSGKSTVVSL
IERWYELEDPDSLIAAYAPASGRIAAGGVSLKDLDRRWWRTQVGLVQQEPFLFNDTIFKNVAFGLVGTPW
EDESEDEKRRRVEDACREAFADEFVARLPQGYKTVVGDGGGLKLSGGQRQRLAIARAIIKQPSVLVLDEA
TSAIDVRSEQIVQAALDRASQNRTTITIAHRLSTVRKADNIVVMRKGGKVAEQGTHAELMARGEGGAYHA
LATAQQLIREKVEEGDDEESSSTSKDKLVLEGRTEVSSPYTHDRKSVDLHDIATTVRPESIVGSRADGLG
TTVVGADDVAVDADIDIEGATGVDKRRKKKEPKERERSFLTSFFLLLREQKAQWPWYIIMAFGALIAGAS
SPLQSWLFAILISLFSFLAQEELLTVLTNFWCLMFTMLAIAVGASYFALGWSATTTAFNITHFYRKEYLR
NIINQPISFFDNTSNSVGALTARLATDPSQLQQLLGMNLAFVAISVLNVVGCLAVSFAFGWKLTLVTVIT
TMPIMLGAAFIRLRYEQQFEKATMAVFAESAQFATESVGAFRTVAALTLENGISDRYEKLLQDHIRGAFL
KSGISTFVFALSDSISLLCMAFVLWYGGKLLSTGEYYSFQYVVVYIAVLQGGMGAGQWLSFGPNIAQASV
AANRILNLRQDEKVEAPLVPLNRPDPENPQLGDDNTGVKLEFRDVHFRYPTRDAPVLNGLDMTIEKGQFA
AVVGYSGSGKSTIISLLERFYKPSSGDIFYNGQRVDDVILSDYRRDISLVAQEPSLFDGTLRENILLGIS
GNDLLNEELHAACQAAGIHDFIQSLPDGYNTEVGSKGVALSGGQKQRVSIARALVRKPRLLLLDEATSNL
DAETEKKVQAIFERDGSTKKNVDNPLSWCTMVVVAHRLATIQKADVIFVLGDGKVLEKGSHASLLAQRGV
YYQMCQAQALDQ

>gi|770389861
MSSKDSEDDQSSRRNIFLFFRLPFAVQPTYIDVLLVVFGTLCAAAAGVPFPLMGVLFGQLVDDFNSATCA
AQDGPGQDAFRYESAINDKVIKTAWIGAIALVLIYCHLTSWGIISQRLARRLRNHYVAALLRQPPSFFDS
RGSAGQVSSRLQNDIAAVQSATSEKVGTIITTFSFIITVFVIAFSTQPSLAGILISVMPVFLVSGILSSK
YIGKFTKQQNESTSHASSIASEALSHIPVVHAFGAAARLEKMFVGHMASARKHAIAKVAVAAIQTGLLYF
IAYCANALAFWQGSVRIADAVSDASNSSSIGQIYAIVYLLIDACVMLGGLAPLLPFLGAGVSAYQRLMED
IETPSPIDGTSDSGRPLSEGMDKTITFQNVTFEYSTRPGQPALREVSLEIPAGKHTAIVGLSGSGKSTIA
SLIARLYDPTSGTIEMGGQDLRELNVRSLRSSMTFVQQQPSLFDSSILENIALGLVNSARPEHQHLKPLL
ARPELALAASKGKEAITWASSQGSGFAEIVQLVRQAAEKADAANFIDRLTSGYGTSVGPRGTSVSGGQRQ
RIALAQALIRDPEILILDEATASVDSASEQKMQAAIEQAAASGKRTVISIAHRLSTIQGADNIIVLEAGE
VVERGTYAELMAVQGGKFAHLVQLQKLSATSSSAGEVESRSSASLADVNEKLEETTAGNAETDKKKAATE
STEETSEEADGTVPQPFSSVLRGISWLVRPSLGWVLMALMAAAIVGATFSGSGLIFGYTVSALNPCQSTV
ERILSMGRFFGGLIFMLGAVELIANFLAWWGFGIIGERILYALRQLSFRSLLQQKLEWHTSEGRTPSRLL
SIITKDCMAIGSFSGSTFGTVFAICVNIIIAVVISHVYAWKIALVTLVTIPILLGSGFMQLRMLARFEER
HQEAFSTANALAAEAIQSIRSVATLSLESTYMVSYKRLLEPPAKQIVRSAAQTNILLAISHTISTFVNGL
TYWWGSQLIMRGEYTQRDLLIILVAMLTSAQLWGTMFTLAPEFSRARLAISRVMAIVHMGSGLPDSSRKP
DAEATAETKDPDPTAASGKTGATVVFDRVSFAYPGNRDASVLDNVSFTIKPKQFVGLVGPSGAGKSTIMN
LVQRLYEPTAGAILIDGLDIASLPDSFRDGIALVPQDPALFDGTVLHNVSLGAVPGHEATAAEVEEACRV
ANIHDEIMALPDGYNTQCGPSASRLSGGQKQRVAIARALVRRPRLLLLDESTSALDAAGEAALQRGLQRA
SRDTTVLAITHRLHTVLRADMIFVVEGGRIVDQGRHADLVETNESYRLNAMQQMLQ

>gi|770388580
METQHGIEPPGVADNAGSYQALLEEWLRTQKSRRRSRIGISFRNLQCIGRRASEQYLDTYISALSRPCRA
IRSRQQVQILSGFEGLILPGEMLLVLGRPGSGCSTFLKTLSGDTHSFHVGAGSVINYQGIAQINNHPYHA
EINKLKFYLPCTGTSFKEMHRNAPGTCINLGELDVHFPELTLGQTLEFAASTRPSYNLASEKHDDTQRAE
GTARVIASLFGLSSGYDTRMGDALIRGVSGGEKRRTSIAEAYIGGAQVQCWDNSTRGLDSLTAQRFIDFL
RRSTDVLQSTVAMSLYQASESMYKQFDKVMLLYEGREIYFGPIDDAADYFTALGFARPINATTPDFLTSM
TNPAERVAREGWGNRTPRSRDDFVSAWNMSRQAKSLRDEIAEFELANPIRGRGSSHLTDKEATGDVASLP
PSTFSLSIYKQIMVCLRRAYQRQRNHFVPVVSMLAANVVLGLIIGSAYYNLDEGSDSLLPRSTLLFFVTM
LNSFVPAFEVDLMYAQRPIVEKQSQYAFYHAFVERVAFMILDFPAKVALSFMLHLPIYFMTNLRRTGDSF
FTYWLFMMVNLLAMAMLFRMIGFLSRSRDGTLTPVSILTLLCVLYTGYVVPPPYMVPWLGWFRYINPIAY
TYEGVMINELRHRQFLCSTTIPDGPDYRNITSAEKLCMEVGRLAGTDLVDGTEFLRLKYGYVEAHMWRNM
AILLAMMVIFCIGHLLAAEYIPAQKSRGEVLLFKKPLSKLECSEETGIPESEFGAIDANLGSKTCGQGAH
TEPDVTTPMQRSRQTSTFQWSEISYDIKTRGGNRRLLSDISGWLKPGSLTVLMGATGAGKTTLLDVLAAR
ALRGKVHGTIFVDGRPRGATGDYQQRMGYVKQDDNHLPTSTVREALQFSALLRQPSTRSRSEKLAYAETV
LKMLDMEAYAEAAVGVPGEGLNVEQRKRLSIGVELAAMPDLMSRHRVLIVRQPGQSLFNQFDRLILLRSG
ETVYFGDIGPEATVLKEYFESRGSRKCSIDENPAEWMMDVIEDSTKPADDHQAWSQKWNASTERQEVLDQ
LAGFTTERDHQADVPADARRQNKGGYGATMLHQLLILVQRTFRDQWRNPIYLYTKTATCFGLVWLHFCTS
RMTIFLTLTSPQSLVNGISFYKTDSDIQGLISLLFSCFLTCQLFSILSMLIIPRFIRARHLFEVRERDSK
LYSWVVLVAANLIVEVAWFTLISVFIFVCWYYPTGMYRNGDASFGVIERGGLAFMLLWLFIIWSCTISQA
FAAIIEEIETAIQMSTLCFWLSLVFCGILVTPDHLPGFWKFMYRVSPLTYYLEGIAIAGIAGIRVQCSSV
EMLHVPLPPGYGSCQKYLGAYMRDTGGYIVNSESADGPCVFCPVSRADTVLKSLGLSTDKSVAWRNVGIL
TGYIVFDVICVFALYYLLRVPRFKAQSSIKR

>gi|770310280
MRTPWSSLLYLSCSLLGDVLFLTSPEPSFQEQVTSWVVARLALLKAVLIFLESGNKKSILMPHCRDLPPE
HLAGTFGKTFFTWINPILRKGYTDILTPQDIPGLERKLSSERLRRDILRAWDQRRKPETTLTLPVTLLRF
AKGAFLSAILPRMFLILFQYSQPVLINVAVWFVNNGDEDSNYPNYGYWLIVVTGIIYFGLAGSINITGPP
YSALHVQSERHDNGGPITLMSVDVETISTLGDMLHETWAYTLEVIIGTALLASQIGWLCLVPLVGVCCSS
WMSAYVARHLQSRQRNWNAATEKRMAVTTSLLQSVKSMKMLGISDSVKTWLCGLRGDEIQASIRLRCVML
AYNASANALGMFTPVITLVLYVLFTRSKSDGALPAETAFTSIALLAMVTHPANMVMTIVPRAIASLANSE
RITNYLIHGTIEDRRLDIRQAQVGSGITETHERTAILLADVSIQYPHTSKPTLKQLNCKVNKGSIVMCAG
PVGSGKTSLARALLGEISPTSGVIYTSSKRIGLCAQEPWLPSGSIKEVICGGHQIDQIWYKQVLLASELM
KDLEALPDGDGTEIQFPGLNLSGGQRQRVALARVLYARCEIVILDDTFRALDGKTEKAIVHNLLGPDGVF
RNHGTTAIVITNSDHVLVLSDSKIQLQGSWDKLQHDSKQIDKFMPDERQYRHISQGSEAQGSANMQKDSR
VDAARDLTRQSGDLRLYGYYLNAMGYWVKWWAEARDKQTAFYMGGYIILALIAWISTNGTMWSTCMRISP
RAGAILHSRLLDSIFGAPLSYFSDNNIGVILNRFGEDIQLVDRQLPNAFQALGTQVFKLLVQATILFSVI
PVMAITLPFCIVVVYFLQRVYLRTSRQLRFLEIESKSALYSSFVEIVDGLGTIRALQWQQKYTSDIVGTI
DASQKPEYLLFCLQRWLNLVLDLLIAVVAVGLVALAVTSRGTERATAVGLSLNMIILANTTLLRLVESWT
SLEVSLGAIARLRSVVTETPQEENTGEQKLSPPANWPVSGRIVVHGLEASPPKLALQDIHLNVNSGQKLL
ICGRTGSGKSTLLLSLLRLLDLQHGSVMIDNVDISNISRAYLRRQCFITVPQDPFVLAAATLRFNLDPEE
SLHDTVLMEVLKRTRLLEHFCQFSEPTHQNPCEVNAVLDHPMSSLPPLSAGQQQLLSLSRALAHKEASTA
PEYSDLQTRLSVAERKPILLLDEATSALDPPTEAVMQDVIEEEFTQKGYTVIVVAHRVGGMVKYFRDGID
AVVWMSEGRIERVVRTQAAVGLALKDDRGGGSNLCSTDLP

>gi|770310236
MSLTRIRNLQSHQSLTESSSSQYHPVHIEARDLSVYLSAYSFKGIKCTSRQVERTPSTTRVLTVLSDIQV
DIPPAKLTVLLGGSGCGKTSLLNVLSGRTQNSHLKSTGFITYNNNPNIGTFQSGYLSQQDILPTTLTVRE
ILQYAAELSLSCSDSQELDRSVDNVLSRLGLKDCAENRIGDSRNKGCSGGEKRRVSIAIQLLKQTSVLFC
DEPTTGIKMKVHYNDNAANSLTMYAGLDATTAFQVIQTLKQLADAGMTIIMSLHSPRSDAWRLFDNIILL
SGGHLIYSGASNMVEEYFKNCGFELPPYVNPADFLLEITSIDPDSEMSRSESIARLDHLKLCWKNHTMST
TANYPTAHWATCGHTGSKPKERSYRRRCKALIRRNMKQYMRDWKSLVGIWCAVACLAATNGWIFWQLDGS
LTGIRSREGSLWDATGLYGYLILIHEICRLVSEVHLFDHERRDGLISASTFLLGRRLSKLLIEDIPLPLL
FTAIYYPMVGYRGSTPQICIFLLIMMLTHYLAVGVALFCVATTRSFHGAGLMGNLYFTLQTIASGYFIQI
DQTPGYARWLRWITHTFYTFGALATNEFIGVRGPEQGQLYDCPYSQTPTDPRCMQYTGKFVMNSLGIPRD
WVWRPISILCSMTCIVHLAAAVVLHTRQPKPRFIKKRNTSDAHVTTVGIQVRPTRTIPIHICLQNYALET
LTQQSSNSAKIRICGPISTDFQPGQLNVIMGASGCGKTSLLTSLAERIPSSNSSWTCTGLALYNGNKLPK
DQTRAIVSFVGQDDDNLMPALTVGETLFFAARLTLPSSMSDDEKRERVSEVMVKFGLDSCAGRLVGSATR
RGISGGERRRLSIACEVLTMPQVLILDEPTSGLDSFMALTVLKTLQSLAAEGRTIIFTIHQPTSSMWSLF
STCLLLSPDGFPLYSGKASQMCPYFNQAGFECPRVMNPADFFMDLAAYRGMHDGYETEKQRICSLVNMWR
AHEPSLRIPSDTIPLGRVYDDTRVISNAAKINYHSFLAAFPIVLHRAVINIFRQPLLVLARSIQAPGVGV
LLTIFAAPIKQDYNSVQTRMGAIEQYAPLAFIGLLQNIATFPPEVDMFYREASEGLYGTEAFLAQYTILE
ILFEAFSAMVFALLLSYATQLAPNVNLAGLLFLSALCTINSGESISMLSYLIFPHLGLAVSFTASLLAIF
TVLGGSMSLDPPTALQWFNYISPIKYAMTSVSIFTLKDTVFTCTEGQRDANGTCPIQTGEEVLQLYNLDQ
KNPWLEVLGSVVTMLCYRLLVYVFLRVQVKRMNSRDIRGWFRRQRQRISSEESRA

>gi|770310228
MTGNPEIWSATTGVLGLLLIALNTSPATLNVVHRLSKRSQPIRLETLLIAKPGYQDEDGEATESSLLSFA
DSWQRVTIAILSVVGLELSLALAIICLETGHGYFILPFWLLLGCWALLCLQSVAFFTESSTIERYRLSIY
SFWTSALTVAVPCIELCLFWSAGYDANPGHAQTGLLVSQIVAALLRGLCSILIPRRPNVYHDGQIVDQEL
TYSVYSRFTFSWVNDLMKYAAENNSLEIDSLPKLPFAVRAENLYTRLEQTRQSRKLWKALVLGNMRPLIW
QAVLSLITCVLSFGPQIAMYGILKALEERSVGLGNNLHAWLWVAALGVVIVVSYSIESWLWWIISSQLWV
PIYEGLSSIIFAKSIRCKDVKGMKSTKDDSTPADEGAQEEKGRQSIMNLAAVDSKRVADFATFNYLIPSC
IMRLLLAAGFLAHLLGWKSLLAGLSVSLVITPLNTFVTKRYSAAQQEFMKANDKRTSTVTEVLQGIRQIK
FAALEQQWQDRINEKRRVELDLLWKTSLYTTALVTVWILGPLMLSAVSLTVYALTYGDLPASVAFTALSV
FGNLESAMAGLPDLISKGMEAKVSSDRIDEYLASAEKVPHTSDVDEISFESATIAWPSQEEGTPKLPEMD
DSFVLRNLNLKFPPKGLSIVAGRTGSGKSLLLAAILGECDIIQGSIAVPHAPSLEERQDDRATRDNWIID
TALAYVAQNPWMENATIRENILFGLPYNWRRYRKVLKASGLEKDLTILPDADMTDIGANGINLSGGQRWR
VSFARALYSRAGILVMDDIFSALDAETGRHVYEHGLTGELAQNRTRILVTHHVGLCLPRTDYCVLLENGY
MTHAGTVEQVRAAHGLTEFLHGLNAEMRDLKDREIARDASFRKRSSVGPPPPTESHTPKQFTQDEDRATG
SIPLKVYAAYMTKGNSWLAWTFTILMYAGFMALLVGRSWWVSLWTSPKSVSPMTEPTTIWEDTIDRFKAV
QVDNDLMFYLGVYLALSAAACVIGALRQFAITYASLQSSRQLFQDLLAVVLRAPMRWLDTVPLGRILNRF
TSDIYTVDWRLAFDLGHFVYKALELASIMVAGLLVSPVLLVFASLLLLFCLYLSNSYLAGARELKRLESN
SKSPVMELFDSSLAGLTTIRAFNKADVYIRKMYSKLDRHAQTVWNSWLFNRWLSFRMSIVGAVFSTGAAA
LVVYVPTIPAALAGFAISFALQYNYAVSMGLRFYAEMEMDMNATERVLEYSNIETEDQGGYEPPAAWPLR
GRVEVEDLVVSYAPDLPPVLNGLSFNMQPNQRVGVVGRTGAGKSSLTLALFRFLEAREGRIIIDGLDVSR
MTLQALRSRLAIIPQDPVLFSGTVRSNLDPFHEYTDTELYNALERVHLLSFEDAITLASQSYHGSSSGSD
TVASTPMSPTGGPAKPSSFFTSLASPISEGGLNLSQGQRQLLCLARAIVSQPKIMILDEATSAVDMETDA
LIQRSIRSEFGRNESSLLVIAHRLSTIADFDRILVMDAGKAVEFGPPQELLGIEGGVFRNLVENSGERAV
LEQMILGKGN

>gi|770306030
MSDEEILLGEIPPIVSTPCAAEIIECQIRTEPSTANLFSVYQHTNAPWLCALLISVICAVVAGAAMPLVT
IVFGALAREFINGDENTPDDARGRVQHLTLLLVYIAIGSFIATMISTLGLNAVGEHITRRLQRRYLSSVL
QQNMAYFDIVGTGELTSRIDQDMKLIQTGISQKLGNIISGVSGFVVAIICAFIQNRRFASIMISQPIAMI
LLVGLMGFWLSVTQQRGLPHSIKLENLAQEVLNAMRSVIAYRSQERYARKYHDTLLQPAALDFRERLIFG
VIVAGSFTILHWANGLGFWQADRLFRQGYCTVSEALSILYATVVAGGMLCQALPYVVDVTKASQAANRVF
SVIERVSPINSMADTGRIYGPIRGEICFDNVEFAYPSRPEQTILKGINFTVPAGHTVALVGPSGSGKSTV
FGLLARLYHPIGGSIMLDNEPIEEINVAWLRAQIGYVSQDVTLFRASIHENIAHGLPKHTIEALDAAAIR
DLVIQAAKTAQIHSFIVNLPDGYDTVIGSNGSSLSGGQRQRLAIARAIVSQPSILLLDEATTALDSQSEK
EIQEALSKAAYGRTTMIIAHRLSTVQNADAIIVMKDGQILNHGSHSELMITSALYRDLVEQQTLRQNDAV
GHSLSPAKSIETKSSNITVSHDVRKRSQDAPGLNPSPERSIKQVWLLNKPELPYVIAGIIFSALAGMTYP
VQAIFFGNGIISIISPGASTGGHNVHFWARLYLIHGIVVFLVYSVRGYCFAVSASQLHLRVRSRLFKALL
LKDLAFFEVKDHSAGAMVSFLSSGTPKITGVSGTSLGLVVESIVMLATGITVGCIFGWKLGVAAMATVPL
IAMSSFLQYYIEAQVQKHVKRETNAVAIAHEAFSAIKTVTILNLQTTIIEAFQRESRQDRQSGYWVISAA
LHACTTSLRVLSIAFVFWYGGTRLIATGEYTIQQFFICFAATVWGSQSAATLFAHAPDIAGAHAAAARLA
ELLRPDNSPAQVPDKYQKHSYGSALVPNTAEDLALQHITFRYPSRPTQLTLNDITFNARSGSFIALVGST
GSGKSSVINLIERFYAAESGQITLGHNPIERYDLNNYRGYLALVDQNPCLVGEDLRDCLQSDERIISDEK
ILIALKDVGLVDFVLSLPQGLSTPVMANGSTLSGGQRQRMAIAKALLWGPKIFLLDEATSALDSASEALV
QEALQRARKGRTVIAIAHRLKTIVDADEILVLDHGRITERGRHEELMKLGGKYWQMAKLQKLHGEVGR

>gi|440486081
MTSLAIALLATALTPLERPLPVALLRLTEVGMEEEDSTLPSTQESTSWLNGFFWYGWLYGIVHKAWHKDG
CINLEDLPMLSRSDRPVLLLEEIRNARFSSPLPWYVILGGLGYFMRAVFVQQYYAISTQLCVRFKSSMTQ
ELYHTAMESLEIDDCVVTALLESAGSKAKAKKKSKGAKATAAGKLVNLMSSDIDEVYKARDFIITAFNIP
LGLMLATWMLWDLLGWRAVPGLIVVLAGLRLAKLAATRIAKAKKAVKKAQDRRVSLLHEYTTSIQCLKQL
SWEDLAAVAIGKVRAEELAHLWTYNLWYAISSQVIEAIPVSMVLAMFIPFAWGNHPLSASLAFTTVSLCG
SLRAGLTTVNATVRKYESALISLNRLDKYFKNVHDLVEGQLNVLTGKSGSGKTMLLRSILGETLMDGGDA
FMTRPRDIVYASQTPWLMNQSIKLNIILGKGFDEQRYHRVVQACSLNPDLALLPHGDETAVGPNGSSLSG
GQRSRIALARTLYAADTASLVLLDDVFAALDTRTIAKVWQECFCGEGSLLDNKTVLLVTQLASIRGQAAA
VIKMRNGEVVRTYHPARISPRHDLGAVATSNDNITATPETQKLSVASKPNSRPTGLLALSKYQTSEDVNK
GAAKGQRDQALFIAIWQYLQRFGGSRYWAVCCLVTLAASLVPLLPPWALSKWAQSSDVDHGKYFSGPKGH
LVIFFGLSLVEAGLTMGMHIMFARGAWQAANRLNNEAVLAIMEASPKWHSQEIPGSIVTCLTKDLDSLDT
DLGRSLLNVIRLVLQTISRIVVTASIITDFIWPALTCCVLAAVVGRAYSKTTRPVKNLVQAARSPVFTLY
SETLGGLAILRAARDPGPTAMRVVFGKMLAHKLLVYSRALATQLNLGRWLAIHVEALAMLLSVAAGAIAL
LRKDSLLSNGTPAASLALSIHHAVALGDVSLKLIKAWSDLDMEINALTRILHLAEAEPEDIDDSEHTIYN
MEDGVWPRCGSIRFTNVTAKYDQSDKLVLKDVTLEIKPGERVAIVGRTGAGKSSIIQTLLRRTQVVSGSV
EIDGVDIRAVSRKRLRGSVAYIPQDAVLFNGSIRDNLTLGESIEDKLLYKTLKDCAKAAGWNVEALSDTE
TPSQDDAAVTILHIPSTEETSEHSPLLPRHLAGAAPSPVTGWPWSVYSKAVNAAARLYSWTRNLPTERRP
RDINFAGLRISRLESEIDTQNEGHCAIRTEETGPSSAYLNDGMLVNHRGTTIRLSTQVGAGGQNFSHGER
QVLSLARALVRGRANNGRAGKVFLMDEATSSMDPKMDRAIQAVIRREVGLPSEAGRGGNSSNSDMDEGGS
LSTQRGAAQSRPSIQTTYEQDAAPKGRTLVTIAHRLQTIRDYDKIVVMDEGRIVQVGCWETLIRDSNGLF
AKMVEATGEDGLVAADGQPGPSVARGSNLSVS

>gi|440470910
MTSLAIALLATALTPLERPLPVALLRLTEVGMEEEDSTLPSTQESTSWLNGFFWYGWLYGIVHKAWHKDG
CINLEDLPMLSRSDRPVLLLEEIRNARFSSPLPWYVILGGLGYFMRAVFVQQYYAISTQLCVRFKSSMTQ
ELYHTAMESLEIDDCVVTALLESAGSKAKAKKKSKGAKATAAGKLVNLMSSDIDEVYKARDFIITAFNIP
LGLMLATWMLWDLLGWRAVPGLIVVLAGLRLAKLAATRIAKAKKAVKKAQDRRVSLLHEYTTSIQCLKQL
SWEDLAAVAIGKVRAEELAHLWTYNLWYAISSQVIEAIPVSMVLAMFIPFAWGNHPLSASLAFTTVSLCG
SLRAGLTTVNATVRKYESALISLNRLDKYFKNVHDLVEGQLNVLTGKSGSGKTMLLRSILGETLMDGGDA
FMTRPRDIVYASQTPWLMNQSIKLNIILGKGFDEQRYHRVVQACSLNPDLALLPHGDETAVGPNGSSLSG
GQRSRIALARTLYAADTASLVLLDDVFAALDTRTIAKVWQECFCGEGSLLDNKTVLLVTQLASIRGQAAA
VIKMRNGEVVRTYHPARISPRHDLGAVATSNDNITATPETQKLSVASKPNSRPTGLLALSKYQTSEDVNK
GAAKGQRDQALFIAIWQYLQRFGGSRYWAVCCLVTLAASLVPLLPPWALSKWAQSSDVDHGKYFSGPKGH
LVIFFGLSLVEAGLTMGMHIMFARGAWQAANRLNNEAVLAIMEASPKWHSQEIPGSIVTCLTKDLDSLDT
DLGRSLLNVIRLVLQTISRIVVTASIITDFIWPALTCCVLAAVVGRAYSKTTRPVKNLVQAARSPVFTLY
SETLGGLAILRAARDPGPTAMRVVFGKMLAHKLLVYSRALATQLNLGRWLAIHVEALAMLLSVAAGAIAL
LRKDSLLSNGTPAASLALSIHHAVALGDVSLKLIKAWSDLDMEINALTRILHLAEAEPEDIDDSEHTIYN
MEDGVWPRCGSIRFTNVTAKYDQSDKLVLKDVTLEIKPGERVAIVGRTGAGKSSIIQTLLRRTQVVSGSV
EIDGVDIRAVSRKRLRGSVAYIPQDAVLFNGSIRDNLTLGESIEDKLLYKTLKDCAKAAGWNVEALSDTE
TPSQDDAAVTILHIPSTEETSEHSPLLPRHLAGAAPSPVTGWPWSVYSKAVNAAARLYSWTRNLPTERRP
RDINFAGLRISRLESEIDTQNEGHCAIRTEETGPSSAYLNDGMLVNHRGTTIRLSTQVGAGGQNFSHGER
QVLSLARALVRGRANNGRAGKVFLMDEATSSMDPKMDRAIQAVIRREVGLPSEAGRGGNSSNSDMDEGGS
LSTQRGAAQSRPSIQTTYEQDAAPKGRTLVTIAHRLQTIRDYDKIVVMDEGRIVQVGCWETLIRDSNGLF
AKMVEATGEDGLVAADGQPGPSVARGSNLSVS

>gi|406868775
MLETVSISLATGACSLALVSLITIPSLLGISSHLRSFKPLPGIYEDRDGVATARSVAEYSSKLPKALLAF
FTGAGLLTSIALAVLATLGDGGSMFVENWLLVAEWSLILVQTVGIILIKSSVKSYTLGVYTALSSVSLLA
ALLYQDGLIAQQTAGERYVSSAELSLRITQLFLVVLVTFSSVSLPRRPEVFHNGVPVDGMQTVSAFDRYT
FTWVEHLLRLSRQNNRIELVDLPKMDSNTRSQDLSESWAEKPHPKKLWVEIFLDHSRSFRNQWCLTLIQA
FGNFAPQFVTYHLLKILEKRVSGDTVSPEAWIWVVVLTITTIGASWIESWLYWVSWSELAIPIRAQLSAL
IFQKAMRRKDVKGAAKASKKKVPAGPDTASVAGNKPELNDEEGENKGKQSTVNLIGVDTKRVSDFCSFNN
YLPGSLFKLIVSFAFLLSIIGWKALVAGFLAMSLTIPLNIFCSKRYSAAQDRLMKVRDVKMGVVTEALQG
IRQIKFSALEQNWQRKIGKVRRKELEEQWNVYLSDTFLLFCWITSPVALAATSLAVYASIYGELTPSVAF
TAIGVFTNLEVTLSVIPELTTDLIDAYVSMERIEKYLGAPEISQNTSHGPNIAFENASIAWPSDEEKEVD
DLRYVLRDINLSFPPDELSVVSGKTGTGKSLLLAAILGEVDLLAGKINVPQPPRSRDRHDHLANKDNWII
PSAVAFVAQIPWIENANIKDNILFGLPYDEYRYQKVIEVCALKKDLEMLTDGEATEIGANGINLSGGQRW
RVTFARALYSRAGILVLDDLFSAVDSHVARFIFEKGLTGELGVGRTRILVTHHVALCKSKTKYVVELGDG
TIEHAGLVSELENDGTLQQIINHEAAEVENPDDEDPTAVNSAESSNGDSAEAGEALKKVDSKRAVKKFVE
DEVREQGRVKTKIYLDYMTFSGGWAFWSVAFIAFSLLQVIVTGRSWWIKIWTGNNEKHTSMTHAFTYSYQ
VHDLSPYRANATHIMTTDSSANLRYYLGIYVAFSVANVIVGAFRYWYIFTGSIRASRRLFDKLSFTILRT
PLRWMDTVPLGRILNRFTADFNVVDARLSADIGFGANNAFRLFGILIAGVIVSPYVILLSFSLLAICLQI
ARLYISGAREVKRLESSAKSPVFEQFGSALTGVGTIRAFDKSDVYIARMFSRIDDHSTSFWHLWAFNRWM
GWRMSAVGGLFASFVAAFIIFLDIDASLAGFALSFALEYGNTVIWTIRHYTNLELDMNAAERIIEYINLP
TESLSGTDPPAAWPSEGRLEVTDLVVGYAPDLPPVLKGLTFSVQRNERIGVVGRTGAGKSSLTLALFRFL
EAREGSIYIDGLDISKIKLHALRSRLAIIPQDPVLFSGTVRSNLDAFDEHSDAELRDALQRVHLISASEA
DSINVSLANTGTNTPLPRPGSSSANNAAIAGASSTANVNATPNLNKNPFTSLHTPITEGGLNLSQGQRQL
LCLARAIVSRPKIMILDEATSSVDMATDALIQRSIREEFNDSTLIVIAHRLSTIADFDKILVMGEGRGVE
FGTPRELFQRVPDGVFRSMVLESGERQSLEALMGG

>gi|406860538
MGKIMSEYGIKSQWLTTPGSQSPASGSQSPASPRPDQRLLPESEAKTPITPGNGPSPSHDEEANSQEGEK
KAPPPPRIFSYSTRNDRIILAVATAASIATGVTLPLMNICFARLVGAFGGLHREIKESPERFTHEISYVV
MDLVYLFFARLVLSYVAMFGFRIVSLRVSAAMRLAYIEALFAQPISVLDVLPSGQTAAIITVTANILQVG
ISEKLSMLIQTVSLMLAALVIAARYNWLLTLVTSTGLIFITFVYGYTIPRYVRNIKEVGSADRVLSRIAS
ETFGSIRTIAAYGAEEQMATKYAEWVNISNARGLRISPLIALQQAPTFFAIQATCALAFWYAVKLYRDSY
ITSVTTIIVVLMSVMLIMTTLGSTAAPASAAMHAASAASILFTIIDAPQPKTSGSREPEVSSQDIVFENV
NFTYPMRADVKILDNLSVRFPAGKTTAIVGASGSGKSTIIGLVERWYELDGNMTDNIMTMYFRNGTIKTG
GRHLHEIDLKWWRSQIGLVQQEPFLFNDTIYKNVEYGLVGSMWEYDSHQKKMELVKQACEEAFADEFITR
LPQGYNTPVGDAGIKLSGGQRQRIAIARSIVKQPKILIFDEATSAIDVKGEKIVQAALDKVSRNRTTITI
AHRLSTIMRADNIVVLKKGQVVQQGTHDELLEDTTGPYWHLANAQKLSLGNEQVTLEEEVGDAAKTTDAA
MFHMVSLDNDNRFVTVDKAYVPRGFFGSFVGLLWEQKKHLKLYVAILLGALGAGAALPIQSYLFAHLLSI
FNLTGERLSEETRWWCLMLTALAVFAGLSFFILGWSANTVSFHITSAYRKEYFGNVLQKPISFYDQEENS
IGSLTSRMASDPTQLQQLLGINMAFVYVSMFNLVGCLGLSFYFGIELAGLAVASSMPIILAAGYFRFRYE
IQFEEMNYSVFAESSKFATESIGAFRTVSSLTLEDEISGRYKNLLQTHIRKALRKAAPSSFVFALCESVP
LLCMAFVLWYGGKLLAKFEYEPFNYHIAQASAAANRICGMRPGMIFKPKGKTLEFAIRSEKDGASEVRGV
KLELRDVWFRYPTRDVPVLQGLDMTIEAGQFAAIVGPSGSGKTSIISLLERFYEPDRGSILLRNTDITKL
SLSSYRAAFSLVAQEASLFSGSIRSNVLLGVDPQRTPDEALHRACQQADIHDFITSLPDGYATEVGTRGI
ALSGGQKQRLAIARALIRDPRVLLLDEATSNLDSVTEREVQGVLERTGRGRTMVVVAHRLATVQNADVIF
VVEGGKVVEKGNHAQLLKRRGVYWQMTRP

>gi|400602554
MARKYSEKPVELRRTAPKPASSRGESYDPEIRFLEKADIRLPTPPKTASPDDPYAHLSDHAADILKKQVD
IPTLTKGAGVLYRYASRNDKIIIAVSAICAVASGAALPLMTVVFGNLQRVFRDFFFGTAMSYDDFVGELT
KFVIYFVYLGVGEFIVTYICTVGFIYTGEHISAKIREHYLEACMRQNIGYFDKLGAGEVTTRITADTNLI
QDGLSEKVSLTIAALATFITAFVIAFINYWKLTLILTATVFALVLVMGIGSSFMLKHNKASLESYAEGGT
IAEEVFSSVRNAIAFGTQERLAKKYDKHLAQAEYFGFRVKSSMAIMLGGMMLVLFLTYGLAFWQGSKFIV
EGVVPLNKILTIMMSVMIGAFQLGNVAPNLQAFTTAVAAAAKIFNTIDRASPLDPSSEEGARIDNLMGNI
RLQHVSHIYPSRPEVRVMSNVSLSIPAGKTTALVGASGSGKSTIVGLVERFYLPVQGALYLDGVDMSTLN
LKWLRQQMALVSQEPTLFGTTIYKNIGHGLIGTRAEHESEERRRHLIIEAAKMANAHDFISALPEGYDTN
VGERGFLLSGGQKQRIAIARAVVSDPKILLLDEATSALDTKSEGVVQAALEKAAAGRTTITIAHRLSTIK
DAHNIVVMSQGKIVEQGNHDDLIEKKGAYFNLVAAQNIAATEELTAEEQAQLEEEELALIRRKSTRGDFN
YDADSMRRKSTRGDFNYDTDFMRRKSTRGDFNYDANFMRRQSTRDSIYSTDPDDHIAARLKRGSTQRSVS
SMVLQTTATGDGQKKDGLGTLIMLIASFNRPEWKLMLLGCAFSIICGGGNPTSAVFFAKQITTLSVPITP
INRDQVKHDSDFWSSMFLMLAFSQLIAFGGQGVAFAVCSERLVHRVRDRAFRAILRQDVAFFDNEENTAG
ALTSFLSTETTHVAGISGVTLGTILLTATTLIAACAVSLAIGWKLSLVCISTIPILLGCGFFRFWLLAHF
QRRSKAAYAASASYASEAISGIRTVASLTREKDVLAIYQKSLAAQQRRSLISVAKSSALYAASQSLVFLC
LALGFWYGGTLIGKHEYSMFQFFLCFMSIVFGAQSAGTVFSFAPDMGKAHGAAQELKTLFDRKPCIDTWS
NEGQPITRVKGTLEFRDVHFRYPTRPEQPVLRGLNLTVRPGQYIALVGASGCGKSTTIALLERFYDPLAG
GIYVDGREISTLNVNDYRSFIALVSQEPTLYQGTIKENILLGTTREDVSDAELKHVCREANIYDFIISLP
DGFNTTVGSKGTLLSGGQKQRIAIARALIRDPKILLLDEATSALDSESEKVVQAALDRAAKGRTTIAVAH
RLSTIQKADIIYVFDQGRIVEQGPHSELMRKNGRYAELVNLQSLAKNG

>gi|400600113
MAAENKDDASREKETSPQTAPAGVVDATLEDEKSKKQKHLDIGGFFVYFRLLFAAQPTVVDYALIVVGTI
CAAGAGVPFPLMGVLFGQLVDNFNSATCAAQDGPGQDPFRYESAINDKVIKTAWIGAIALVLIYCHLTCW
GVISQRLARRMRNHYVASLLRQPPSFFDTRGSAGEVSSRLQSDIAAIQSGTSEKVGTIIMTFSFIITVFV
IAFSTQPSLAGILISVMPAFLISGYLSSKYIAKFMGLQNEGTSNASSIASEALSHIPVVHAFGAAARLEK
MFTDFMTEARGNAIKKAAVASIQTGMLYFIAYSANALAFWQGSNRIAAAFANNTGGSSIGQIYAIVYLLI
DACVMLGGLAPLVPFLGSAVAAYKRLMEDIATPSSIDGTSESGVHLPVEADKTIAFRNVTFEYPTRPGQP
ALRDVNLEFPAGKHTALVGLSGSGKSTVASLIARLHDPTAGKIEMCGQDLCKLNVRSLRSTMTFVQQQPS
LFGCSILENIALGLVNSPRPEHQDLKDVIGGPILAEAATKGQDAMSWASSQGPAVARIVELVREAAEKAD
ASIFIEKLASGYGTSVGPSGTFVSGGQRQRIALAQALIRDPEILILDEATASVDSSSERKIQAAIEREAS
SGKRTIISIAHRLSTIRGADNIVVMEAGQVVEQGPYDQLMAIEGGKFARLAQLQKMGSSGSNDVAGSRFS
TSVDDFDDRVSKTSTTIGDGDEAPAPKAEQKESGADDDEDTSVKAPFSSVMRGISWLIRPSLGWLLIALL
AAAIVGGTFSGSGLIFGYTVSALNPCQSTVERIKSNGRFFGGMIFMLGGIELVANFLAWLGFGIIGERIL
FALRKLSFRSLLEQNLQWHVSEGRTPTRLLSIITKDCMSIGGFSGSTFGTVFAVCVNIIIAIVVSHIYAW
KIALVTLVTIPILLGCGFMQLRMLARFEERHHEAFSTANSLATEAIQSIRSVATLSLEKTYMNSYKRLLE
PPAKQIVRSAALTNILLALSHSMSAFVNGLTYWWGSQLIMRGEYTQRDLLIVLVAMLTSAQLWGTMFTLA
PEFSRARLAISRVMSIVNMGSNLDLSESNDLESSAEAKAPSPLSHEKTGATVTFKEVSFSYPSNPDVAVL
DQVSFMIKPKQFVGLVGPSGAGKSTIMNLVQRLYAATSGAVLIDNMDISTLPDSFRDVIALVPQDPALFE
GTIRHNVALGAVPGHDASDAEIEEACRTANIHEEIMALPDGYNTACGPSASRLSGGQRQRVAIARALVRR
PRLLLLDESTSALDAAGEAALQKGLERATQGTTVLAITHRLHTVHKADMIFVVEGGKIVDRGRHSELIER
NESYRLNAMQQMLQ

>gi|402083749
MPDTTAPVPPATWNQSPRVLALQESHNEYGSYWIRLLGSISASGWPQTLLLLAALLLASRAYRQGRTLPV
RRVSVDSVVLDVLSQIFRFSALVFVVIAAAETGGHAADSVVVGAVFGLGLSDLLPSTRWRQSCLAVVNLL
LVGAFVLLAAQELLPWFEIRPERQHNTMAVLATLSLAAAVLTAMVTPKAWRPPAHVRPAWAAAAAAVAAD
EESPIGPSAEETASFVSRYCWYGWLSPLVYKSFASEAVIGMDDLPGLPWYDEPRLLRARMSGARQGGRRT
LESVLRFLSWELASMAVWVALATVFELVVPLAMFNFSAYFESPQAAQLRPSFWIALGFASYMVRSQTSQQ
YIFISTRLCVRLKSGMTQELYQTAMGSMELSSAVIGDLVGKKERPPGAPAKGKSSKTTPAGQLANLMSSD
IDAIYKARDFVITIVSVPISCFFICLGLYQLHGWPALAGFAVILLSIVLPLKLATRMAQAQKEAKKSQDK
RISLVSEYLGLIRPIKYFAWEDMVARRIQHVRVKEQARLWTVALMQALMAQLTESIPILAVVVILACHVC
VVREPLSAAGAFTTIYLTTTLRGNLTNLGSIWRKGQNAWISIGRLDTFFTKVTPLAKYPEGPLRLRNASF
QKGAFTLDNITLGRDDIVEGGLHVLSGDSGSGKTTLLRSILGEVSLVEDDDEGTRRGPRVTRPSSAVYAS
QTPWLMNMTIKDNIVFYADFDHARYNRIVTACCLDDDLMVLPKGGMTMAGENGSALSRGQRARVALARAL
YAAKEGSLVLLDDIFAALDSRTINQVWQRCFCSDLLQGRTVVLATRLEQVLSQSDRHFVMDGGRIVARDS
RVVSERQSIDVPAVHPDEGGDEGAADVRKEAAAMRDDAATTTTTTETSVHHAEPEAGPSTWPPATLNRQL
SVLLQYLHFFGTPGYIATVLCSTTMTHLAYMASSRWLAHWVSAYQDGLATPSSPRALHYLGVFALLCALE
ALFALARLLLFANGAWIAAKRLHSALVAAVLGAPLGWHDATPAGRVVNRLSRDVDSLDSDLNRSLMATLG
LTVSTAVRLLAVTAVLPVFVAPALVFGALGGLAGELYTRAAVPAKRLVSSAQSPVFSLMGDTLAGLAVIR
ATSGGLFQDLLADRLRDYSRAMEANYNLNRWVAVRIDLAAACIMLFAGVIALFFGSSIPAAMIAFSMSQA
TGLGETILKLVRSTNDLEVELQSFARVREYIEIKPEDADEDDLDPEPRASWPEHGGVVFDRATVRYRPDG
PDILRDVSLSVAPGERCAVVGRTGSGKSTLMLSLMRFTHVASGAITYGGLDVSAVPRRVLRSRLTVIPQE
AVLLAGSVRSNLDPTGEVPDDELNAALAECARSASLSHLVVANDGDDEEEEQDMGGSSSSGPAAPREGAK
QQAGGGEAQEEQDEQQQHAEEVEEDEEEPSERTALLGIRPATTSPTPAPAQAARTTGLSLDSEVEPAGAN
FSHGQRQILSLCRALVRSRTMRPPGRLMMLDEATASMDDKADEMAQDVLRCELARDEEEEEQGHNPKDPE
RDRGRTLITIAHRLSTIMDYDKVVVMDQGTVREVGVPRELEHKPGSLFAEMVLAERLRSE

>gi|351644205
MRAVFVQQYYAISTQLCVRFKSSMTQELYHTAMESLEIDDCVVTALLESAGSKAKAKKKSKGAKATAAGK
LVNLMSSDIDEVYKARDFIITAFNIPLGLMLATWMLWDLLGWRAVPGLIVVLAGLRLAKLAATRIAKAKK
AVKKAQDRRVSLLHEYTTSIQCLKQLSWEDLAAVAIGKVRAEELAHLWTYNLWYAISSQVIEAIPVSMVL
AMFIPFAWGNHPLSASLAFTTVSLCGSLRAGLTTVNATVRKYESALISLNRLDKYFKSVTPLTTYPTGSL
SIHNASFYRRRSDTMLALKNINLDVHDLVEGQLNVLTGKSGSGKTMLLRSILGETLMDGGDAFMTRPRDI
VYASQTPWLMNQSIKLNIILGKGFDEQRYHRVVQACSLNPDLALLPHGDETAVGPNGSSLSGGQRSRIAL
ARTLYAADTASLVLLDDVFAALDTRTIAKVWQECFCGEGSLLDNKTVLLVTQLASIRGQAAAVIKMRNGE
VVRTYHPARISPRHDLGAVATSNDNITATPETQKLSVASKPNSRPTGLLALSKYQTSEDVNKGAAKGQRD
QALFIAIWQYLQRFGGSRYWAVCCLVTLAASLVPLLPPWALSKWAQSSDVDHGKYFSGPKGHLVIFFGLS
LVEAGLTMGMHIMFARGAWQAANRLNNEAVLAIMEASPKWHSQEIPGSIVTCLTKDLDSLDTDLGRSLLN
VIRLVLQTISRIVVTASIITDFIWPALTCCVLAAVVGRAYSKTTRPVKNLVQAARSPVFTLYSETLGGLA
ILRAARDPGPTAMRVVFGKMLAHKLLVYSRALATQLNLGRWLAIHVEALAMLLSVAAGAIALLRKDSLLS
NGTPAASLALSIHHAVALGDVSLKLIKAWSDLDMEINALTRILHLAEAEPEDIDDSEHTIYNMEDGVWPR
CGSIRFTNVTAKYDQSDKLVLKDVTLEIKPGERVAIVGRTGAGKSSIIQTLLRRTQVVSGSVEIDGVDIR
AVSRKRLRGSVAYIPQDAVLFNGSIRDNLTLGESIEDKLLYKTLKDCAKAAGWNVEALSDTETPSQDDAA
VTILHIPSTEETSEHSPLLPRHLAGAAPSPVTGWPWSVYSKAVNAAARLYSWTRNLPTERRPRDINFAGL
RISRLESEIDTQNEGHCAIRTEETGPSSAYLNDGMLVNHRGTTIRLSTQVGAGGQNFSHGERQVLSLARA
LVRGRANNGRAGKVFLMDEATSSMDPKMDRAIQAVIRREVGLPSEAGRGGNSSNSDMDEGGSLSTQRGAA
QSRPSIQTTYEQDAAPKGRTLVTIAHRLQTIRDYDKIVVMDEGRIVQVGCWETLIRDSNGLFAKMVEATG
EDGLVAADGQPGPSVARGSNLSVS

>gi|326462524
MAFTRQVWSLVKKNFLLALVRPYITTPLRAFVLPVIFIAFLSFARNSFVVPSKYGIAPSTPILPLDEALK
AVSSSRTNVVFVNNGFEDGDIGRVIERVSMPVRASGKTVTVLSSTNAVQDVCKSSILGTSSCVAVAVFAS
SPTEGNGGRWNYTIKADGALGKNIDVESTTNDAQTYILPFQHEIDWAIASVNGTHGPVGKQVFQYPYTSK
SEEERIKDNRIRYTGTIISILGIAFLVGSIGITYQLTGIVATERELGLSQLIDCMIPTTSPWKSQAARFL
SVHLALDLIYLPGWIAMAIILKAVVFTKTSVGIQIIFQLLSGLSLASFALFGASFFKKAQLSGITVVIAS
LGLGIIAQVVHPSSSAAVAILSLLFPPMNFIHFVVFMARWERQDQATNLVKSAPESPWSIPGIVLWIFAI
IHIILFPILAAVVERLLHGTGSKCRKSIRSDLAPYAVILNGFTKEYKPSWFHRTIAPIFGSRRETVLAVD
NLNLNVNKGEIMVLLGANGSGKSTTLDAISGVSKTTSGEVSVAYPEHAGGFGMCPQKNVIWDKLTVQEHI
SIFNGLKTLGKADSKADIAELVAACDLDKKLNARAGTLSGGQKRKLQLAMMFTGGSSVCCVDEVSSGLDP
ISRRKIWDILLAERGKRTILLTTHFLDEADVIADSIAILSKGVLKAEGSSVELKHKLGSGYRIYVYQGLT
SEKLHLPETLRTEILHDQVIYTVADSSQAARFVNQLEENGITEYRVSGPTIEDVFLKVAEEIYKEAENWE
DDGKTGKGSDQTPHLLTGRRIGMARQAWVLLCKRATILRRNYFPTIAAFLLPIIAAGLVSLLMKDYELPV
CTGPAAFSQSNVNSILNQVKLKLVIGPSSKLSAGSLLSLGGGIGGAGGGSLPANVTDALREGTHIVNSLK
EFNDYIATNFRNVTPGGFYLGDDTSPPTFAWQGSSGPALASILQNQMNNLLNNVSISTQYQILEVPWISS
ASSTLQLVIYLGLALSAYPAFFSLYLTIEKLRHVRDLHYSNGVRSLPLWLSYLSFDFGIALTSTVIMVVI
FRAVSASWYHLEYLFVVFLLYAITSTLFAYIISVFAASQLAAFAFAAGGQAILFLVYLIAYMSVVTYAPT
DQVQNLLLVVHFAIAAISPIGNVIRALFVALNVFSTICRDKEIVSYPGDITAYGGPILYLILQALVLFGV
LLFWDSGLSFRRFTKKKQSDREKEVSGDPNLGNELQRVSSSNDGLRAVNLTKSFGKFTAVEDVTFGVPRG
EVFALLGPNGAGKSTTISLIRGDIQPSNSNGEIFIENIPVTTQRATARSHMGVCPQFDAIDQLTVLEHLR
FYARIRGIPDVEHNVREVIRAVGLTPYGNRMAMQLSGGNKRKLSLGIALMGNPTVLLLDEPSSGMDAASK
RVMWRTLESVVPGRSLVLTTHSMEEADALASRAGIMAKRMLAIGTTDDLRRRHGNAYHVHIVHKNAPHTS
MADMEEIRDWVVSTLPGASVERKTYHGQLRFSLSNSSSLSNKGTSHSPMHQPDEDDNIYTDSPVTRWSNE
DNDSGEISTSRLFSLLEQSKEILGFAYYSVSQTTLDQVFLTIVGEHNIKEEGE

>gi|310796042
MVTENGQDVVSDGEDLDPSKLLGDGVKISSWKAYWRVFTYAGPVERALMAVAAFAAVASGVGIASQNIIF
GQFITVFTDLENDPAGTRGFRRYGSNLALYLIYLAIGRFVMAYVYNTLLHYTAYRIVRNIRHEYIKSALR
QEVAYFDFGTGGSIATQAYSSGRLVHNGISEKLGLTIQGISAFVSSFIIAFLTNWKLALTVCCVAPLTVA
VMAVTSFIEAGYETRIIDCHSMANSFAEGVVSSIRTVHAFEMRSRLVKKFDTFLTEAHRWGDKSSLPLGI
LFSAEYTIIYCGDALGFWQGIRMISSGEIQNTGDVFTVLLSVTVAAISITQLAPYCIEFTRAASGAVQLF
LLIDRKSAIDPFDPSGDQPKLEKGDVELEHITFAYPTRPNTTILDDFSLKVPAGKTTALVGQSGSGKSTI
VGLLERWYNPASGTIKIDGRPIETLNIGWLRRNVRLVQQEPTLFRGTVFDNISHGLIGTPWEHQSREKKM
EQVQEAARIAFADDFISQLPNGYDTEIGQRGGLLSGGQKQRIAIARSIVSQPKVLLLDEATSALDPHAEE
IVQKALDKASINRTTIVIAHKLATIRKADNIVVMSKGRIIEQGTHESLITQDGAYARLVKVQQLMSSHKA
SAEDSGEDRMYINDKLDEYNEKSLTRSTTADLDHVDGKISSEDYETHNHGGLIMVVYRLMKESTDLSMSY
AATVIGCILCSGLFPAQAILVAYMVEVFTLSPSQMTVPGNFFASMYVVLAGACLISWFLVGYGSNAMSQT
LAHRLRKRIFEDMLRQDLKFFDRPENSIGALTSRLDSHPQAVFELMGYNIGVIIIAALSVIACSVLAIFF
AWKLGLVIVLVGLPPLVGSGWLRMRLDGKLERDISKRLSASSAIASESVTAIRTVSSLAIEGSVLDHYTA
ELDHAISTSIKPLVWMMLWFSLTQSIEYLFLALGFWYGIQLFTSHEITVFSFFVALMAVFFSAQGTDQIF
QFSTSMTKGVNGANYIFWLGKLQPTVRETPENQNHEPKSGGPIDLRDVQFSYPLRPKFPVLKGVSLDVQK
GQFVALVGASGCGKSTIISMLERFYDPTAGTVSIAGESLQDINPRMYRRKVGLVQQEPTLFEGSIRENIS
LGVDAGEPGQDDKISSTPDHEIEAALRQANAWDFVSSLPDGLGTQVGSNGTQLSGGQRQRIAIARALVRN
PSILLLDEATSALDTESEKIVQSALAEAAKRGDRITIAVAHRLSTVKDADLICVFYGGRIVEMGTHIDLL
AKGGMYSDMCAAQSLN

>gi|761842531
MRAIHKFLSGSRSSRSYSGGSNRSPNQANEAAQQPSTVENGQFPMEQDSKETSSSCNPYGHLPPHHAEML
ERQVQVPTYRGSIFQLYRYASHHDIIIMIVAAVCAMASGAALPIMTIIFGGLQGTFQDFFNNTVQPSQFR
DEMTTYVLYFVYLGIGQFSVTFLSTVGFTYLGEHLTGKFRERYLQSCIRQNIAFFDNTGAGEITTHITAD
MNLIQDGISQKVGLTLAAIATFVSAFVIGFANSWKLTLMLCCTVVAWIITTTLTTRLMVKNTIKSLAAYS
EGGNLVEEVLTFIHSTTAFGNQDHLAKKYDAHLAKAEHYGFRARTATGLMIAGLQIVMILGYALAFWQGS
KQLIQGELPVSKLLTVLLSVLIGAFALGNAAPNVQAFTTAAAASRKVLATTDRVSPIDPMASSGIILDQV
SGHLSFQHIHHIYPSRPGAPVIADLSLDIPAKKTTAIVGASGSGKSTIIGLLERFYDPVEGTIRLDGHDI
QSLNLKWFRAQMALVSQQPGLFGTTIFQNIRHGLIGTAFEHESQDSQRQRVIRAAKAAFAHDFIIALDKG
YDTHIGQRGSILSGGQKQRIAIARAIISDPKILLLDEATSALDSVSEQAVKAALQVAATGRTTIIIAHRL
STIKHADNIVVMAEGRIVEQGTHEELLNNNAAYLELVQAQNVGSSVDETQDSSVSSPGFEKQTSYKQETT
AGSHDEIKSSRLSRDDLGGQTNRDSLYALISFILSINKSQWSLMVIGCMLSVICGLGNPSSAVFFSKQIS
TLSQPIPPNEPGKIEKDSDFWSTMYVMLAFVLGISFAAQNLAFAKSSERLVRRIRHAAFRAMLRQDMSFF
DNKQNTTGYLTSFLATEAAHIAGLSGTTLGTLIVSVTTLIAACSLSIAVGWKLSLVCIATLPILVGCGFL
HVWLVAKFQRRARASYDESASYAAEAVSDMRTIASLGREMDVLEEYRTLVRTQLRQNILFILKPSALYAA
SQSFLFFCYALCFWWGGTLISRREYDMFQFFLCFMAVLFGAQNIGLIFAHAPEMGKAYTSTQKLKKLLDQ
TPTIDPWSDAGDSVKDVAGSLEFQDVHFTYPGQQDQRLVLKGLNIKIHPGQYAAFVGTSGCGKSTAFKMI
SRFYDPQSGAVLFDGRDIRKLNIRQYRNQFGLVSQEPALYQGTIKDNISLGCPDGQVTDKAIESACREAN
IYDFIVSLPDGFNTLVGVRGGLLSGGQKQRVAIARAILRNPRVLLLDEATSALDSESETVVQAALDKASR
GRTTIVIAHRLSTIRKADVIFVFDDGKVVEIGTHSQLIEKAGKYAELVSIQSLA

>gi|629722391
MASQPAEKGTLPSQFDSERSSSRARDSLDGKGTPQNEKADLKRALTKADSKVVAAPPKATDPDEMFRHLP
PDEAEVLRRQLVTPELKQGVAVLYRYASRNDLIIIAISSICAIASGAALPLMTVIFGNLQRTFQNYFYSA
GQMSYNSFVDELSKYVLYFVYLAIGEFVVTYICTVGFIYTGEHISAKIREHYLESCMRQNIGFFDKLGAG
EVTTRITADTNLIQEGISEKVSLTLAAIATFITAFVIGFVNYWKLTLILSSTVFALLLNIGIGSSFMLKH
NKNSLEAYAQGGSLADEVVSSIRNAIAFGTQDRLAKQYDKHLAKAEYFGFRVKSSMAVMVAGMMLILFLN
YGLAFWQGSQFLVDGIIPLNKILIIMMSVMIGAFNLGNVAPNIQAFTTAVAAAAKIFNTIDRVSPLDPSD
DKGNKIENLQGNILLENIKHIYPSRPEVVVMDGVSLEIPAGKTTALVGASGSGKSTIVGLVERFYDPVQG
AVYLDGQDISKLNLRWLRQQMALVSQEPTLFGTTIFKNISHGLIGTQYEHEGEEKQREMVIQAAIKANAH
DFISALPEGYETNVGERGFLLSGGQKQRIAIARAVVSDPKILLLDEATSALDTKSEGVVQAALEVAAAGR
TTITIAHRLSTIKDAHNIVVMTSGRIIEQGTHDELLEKKGAYFKLVSAQNIADAEDLTAEKEEDINEHQE
ELIRKMTTNKEVDPDDDIAAKLHRSSTRKSVSSIALQKNKPEGEKRYGLWTLLKLITSFNAPEWHLMLFG
LVFAAICGGGNPTSAVFFAKQIVILSQPVTPANRDQIKKDSDFWSAMYLMLAFVQFLAFSAQGIAFAMCS
ERLVRRVRDKAFRAMLRQDVAFFDKDENTAGALTSFLSTETTHVAGLSGVTLGTLLMMSTTLIAACAVGL
AIGWKLSLVCIATMPILLGCGFFRFWMLAHFQRRSKAAYSSSATFASEAISAIRTVAALTREHDVLKQYH
DSLVEQQRRSLMSVLKSSALYAASQSLLFLCFALGFWYGGTLIGKGEYDQFQFFLCFMAVIFGAQSAGTI
FSFAPDMGKAHHAAGELKTLFDRKPTIDSWSEEGERLPQVDGTLEFRNVHFRYPTRPDVPVLRGLNLTVH
PGQYIALVGASGCGKSTTIALLERFYDPLFGGVFIDGKEVSSLNINDYRSHIALVSQEPTLYQGTIKENI
LLGSAKEVVPDEAIEFACREANIYDFIVSLPEGFNTVVGSKGTLLSGGQKQRIAIARALIRDPKILLLDE
ATSALDSESEHVVQAALDKAAKGRTTIAVAHRLSTIQKADIIYVFDQGRIIEEGTHSELMKKNGRYAELV
NLQSLAKHG

>gi|742076123
MAGESHAPGDEQDRNRVLSQQTDSTEAQVGFFGLYRYASISDKLLLFLSVACCIIAGAAVPGMTIVLGGL
TSKIRDFVSGTETADQFRDDVSTYALYFVYVGIGEFVTVFIGTAGFVYVGERVTSKIREQYMQAILRQNV
GFFDQLGPGEIANRITVDTHLVQTAVSEKVGTTLTSIGTFATALAISLGYSWRLALISCSSVVAIVLLMG
TVSRFIVKFNQLAQQEFDRAISLAEEAIGYIRVISSLNARNQLSDQFEVHLKQSEKWGRKVKVLLGVSIG
GMICIVMLNIGLDFWEGSRLLVDSKITEGEILTITLSIVIGAFSLGYVAPNMQHITAGIAAAAKIFGTID
RESPIDPLKETGDTLPAIDGDISFNDITHVYPSRPDTVALNGVSLHVPAGKTVALVGASGSGKSTFINLL
QRFYTPLSGEITVDRHDIRTLDLTWLRQRMSLVGQQPTLFSATIFENIAHGLIGTASEHSPRDVKEELVL
QAAKIANADSFIQSLPDGYNTWVGERGSQLSGGQKQRISIARAVIRNPKILLLDEATSALDSTSERLVQE
ALDRAVEGRTTIMVAHRLSTVRRADRIVVLDRGQIVEEGSHEELLEKKGVYYRLFEAQRIRQDIAEGNRP
VSPISFMTDDTSQTRFEFGSLADLSLLPMHVDEKSSEATPIRDETKKSPTIWSLLRVVASLNRPEMKLMM
LGLVCSILAGGGTPTHVVFLAKNVEALAKPPSLYSELRRDVNFWSVLYVALGLAMLLVQGTQGYALGFCS
ERLLRRARSTAFQSILSQKMRFFDQKQNSSGSLVSFLSMQTINLVGLSGSTLGTVLTGATTLIAAISVSI
AFGWKLGLVCVAMAPILLACGFLRFYLLSRYESKSKALYEKSAGYACEAVTDVRTVAALTREREICAEYG
QQVKQIVSGNMGSVLTTSTLYACSQSLFFGCTALSFWYGGNLIADGEYTLFQLFVCFIEIMFATQSVGTI
FSFAPDMARAKEAAANLKSLYEQQPEQSDGKPLNAKDIGGKIIFQNVSFRYPTRRSKYALRNVNITIEPG
QHVALVGSSGSGKSTIISLLERFYPADNGLVTLDGEDIGGFHIGQYRAAFGLVSQEPTMLRGTIRENLLL
GIEDAMDEEIILKACKDANIYDFIQSLPDGMSTLVGSKGVLLSGGQKQRIAIARILIRDPRILLLDEATS
ALDSESAALVQQALDKLRKGRTCISVAHQLSTIQDADQIYVLHEGSVMERGRHEELVRRPGIYSELARLQ
DLDM

>gi|734838813
MRAIHKFLSGSRSSRSYSGGSNRSPNQANEAAQQPSTVENGQFPMEQDSKETSSSCNPYGHLPPHHAEML
ERQVQVPTYRGSIFQLYRYASHHDIIIMIVAAVCAMASGAALPIMTIIFGGLQGTFQDFFNNTVQPSQFR
DEMTTYVLYFVYLGIGQFSVTFLSTVGFTYLGEHLTGKFRERYLQSCIRQNIAFFDNTGAGEITTHITAD
MNLIQDGISQKVGLTLAAIATFVSAFVIGFANSWKLTLMLCCTVVAWIITTTLTTRLMVKNTIKSLAAYS
EGGNLVEEVLTFIHSTTAFGNQDHLAKKYDAHLAKAEHYGFRARTATGLMIAGLQIVMILGYALAFWQGS
KQLIQGELPVSKLLTVLLSVLIGAFALGNAAPNVQAFTTAAAASRKVLATTDRVSPIDPMASSGIILDQV
SGHLSFQHIHHIYPSRPGAPVIADLSLDIPAKKTTAIVGASGSGKSTIIGLLERFYDPVEGTIRLDGHDI
QSLNLKWFRAQMALVSQQPGLFGTTIFQNIRHGLIGTAFEHESQDSQRQRVIRAAKAAFAHDFIIALDKG
YDTHIGQRGSILSGGQKQRIAIARAIISDPKILLLDEATSALDSVSEQAVKAALQVAATGRTTIIIAHRL
STIKHADNIVVMAEGRIVEQGTHEELLNNNAAYLELVQAQNVGSSVDETQDSSVSSPGFEKQTSYKQETT
AGSHDEIKSSRLSRDDLGGQTNRDSLYALISFILSINKSQWSLMVIGCMLSVICGLGNPSSAVFFSKQIS
TLSQPIPPNEPGKIEKDSDFWSTMYVMLAFVLGISFAAQNLAFAKSSERLVRRIRHAAFRAMLRQDMSFF
DNKQNTTGYLTSFLATEAAHIAGLSGTTLGTLIVSVTTLIAACSLSIAVGWKLSLVCIATLPILVGCGFL
HVWLVAKFQRRARASYDESASYAAEAVSDMRTIASLGREMDVLEEYRTLVRTQLRQNILFILKPSALYAA
SQSFLFFCYALCFWWGGTLISRREYDMFQFFLCFMAVLFGAQNIGLIFAHAPEMGKAYTSTQKLKKLLDQ
TPTIDPWSDAGDSVKDVAGSLEFQDVHFTYPGQQDQRLVLKGLNIKIHPGQYAAFVGTSGCGKSTAFKMI
SRFYDPQSGAVLFDGRDIRKLNIRQYRNQFGLVSQEPALYQGTIKDNISLGCPDGQVTDKAIESACREAN
IYDFIVSLPDGFNTLVGVRGGLLSGGQKQRVAIARAILRNPRVLLLDEATSALDSESETVVQAALDKASR
GRTTIVIAHRLSTIRKADVIFVFDDGKVVEIGTHSQLIEKAGKYAELVSIQSLA

>gi|322707146
MASQPAEKGTLPSQFDSERSSSRARDSLDGKGTPQNEKADLKRALTKADSKVVAAPPKATDPDEMFRHLP
PDEAEVLRRQLVTPELKQGVAVLYRYASRNDLIIIAISSICAIASGAALPLMTVIFGNLQRTFQNYFYSA
GQMSYNSFVDELSKYVLYFVYLAIGEFVVTYICTVGFIYTGEHISAKIREHYLESCMRQNIGFFDKLGAG
EVTTRITADTNLIQEGISEKVSLTLAAIATFITAFVIGFVNYWKLTLILSSTVFALLLNIGIGSSFMLKH
NKNSLEAYAQGGSLADEVVSSIRNAIAFGTQDRLAKQYDKHLAKAEYFGFRVKSSMAVMVAGMMLILFLN
YGLAFWQGSQFLVDGIIPLNKILIIMMSVMIGAFNLGNVAPNIQAFTTAVAAAAKIFNTIDRVSPLDPSD
DKGNKIENLQGNILLENIKHIYPSRPEVVVMDGVSLEIPAGKTTALVGASGSGKSTIVGLVERFYDPVQG
AVYLDGQDISKLNLRWLRQQMALVSQEPTLFGTTIFKNISHGLIGTQYEHEGEEKQREMVIQAAIKANAH
DFISALPEGYETNVGERGFLLSGGQKQRIAIARAVVSDPKILLLDEATSALDTKSEGVVQAALEVAAAGR
TTITIAHRLSTIKDAHNIVVMTSGRIIEQGTHDELLEKKGAYFKLVSAQNIADAEDLTAEKEEDINEHQE
ELIRKMTTNKEVDPDDDIAAKLHRSSTRKSVSSIALQKNKPEGEKRYGLWTLLKLITSFNAPEWHLMLFG
LVFAAICGGGNPTSAVFFAKQIVILSQPVTPANRDQIKKDSDFWSAMYLMLAFVQFLAFSAQGIAFAMCS
ERLVRRVRDKAFRAMLRQDVAFFDKDENTAGALTSFLSTETTHVAGLSGVTLGTLLMMSTTLIAACAVGL
AIGWKLSLVCIATMPILLGCGFFRFWMLAHFQRRSKAAYSSSATFASEAISAIRTVAALTREHDVLKQYH
DSLVEQQRRSLMSVLKSSALYAASQSLLFLCFALGFWYGGTLIGKGEYDQFQFFLCFMAVIFGAQSAGTI
FSFAPDMGKAHHAAGELKTLFDRKPTIDSWSEEGERLPQVDGTLEFRNVHFRYPTRPDVPVLRGLNLTVH
PGQYIALVGASGCGKSTTIALLERFYDPLFGGVFIDGKEVSSLNINDYRSHIALVSQEPTLYQGTIKENI
LLGSAKEVVPDEAIEFACREANIYDFIVSLPEGFNTVVGSKGTLLSGGQKQRIAIARALIRDPKILLLDE
ATSALDSESEHVVQAALDKAAKGRTTIAVAHRLSTIQKADIIYVFDQGRIIEEGTHSELMKKNGRYAELV
NLQSLAKHG

>gi|734657684
MRLIRQLGSLVYKNLLVSIARRPLGFLISVYVIPLAILALLLAIPSFLPQLNTFGVSSAEPVKSLASTVT
RKLVIVKRPDVGKDVDAVIGAFTQPVRRDLLVFHDDEASLQSVCLPNTRGVSDCHAIVIFKDSPLTTSEA
RLADAPKGKGNRNHTWTYTIQADPARDNQVFDVKNHRSDQEDLYMPLQLAINNAISNSTTVPDTVMFTPQ
EQASEDQKNFNSKAAIVGRIYAFALITAHFTIIYRLASFITSERDSGMSQLIDSMGGGTAIVSRVLSWLL
TLDLVALPCYIGMGALYQRLAFPSSSASVLIGWQILLGFAVNSSTAFASAFFSKSRVSAVYIMFAFLVLS
IAAQMYASESRPHPGHSTVAVLSFLFPSSNNVYFTQQMSLWQLAGLPADLATMPVESAGLFSTSYAVSQS
NLLLFLALDIFLYAAAAIGVEKTLHGIHYRKRRFTAAASTGAVVQARELRKRFKPSLLSRICCCCCFCGR
KRTVAAVDGISFEAQRGQIMCMVGPNGSGKTTTLHLLSGFLNPTAGSVSLEAAPSQVGICPQRNTLWDDL
SVEEHVRIWNGIKSGRRTSEELELLVSQCDLSPKRGFKAKELSGGQKRKLQLACMFVGDSSVCLIDECTS
GLDPLSRRAIWEILLQQRARRSIIFTTHFLDEVDILADHIVLLAGGKIRCQGAPAQLKTQHGGGYRVLVP
PSAPPLDHRYPSTTHQDKVVYAVPDSAAASRIMSTYLDAGVRDVTISGPQFEDVFLNLLQDDLALAPAKG
SAHVDPSFVMSPGRTTSSWTQFWVLYGKRWNVMTRFWSPYLFALVVPLAITFLAGGMIKDYSPPGCDALQ
DSSSLQVPGLEWADSCPQSGACDRLSIAPSQANATLFSLVKGGYRGVSNVSVKGYGEFVRVQGSRDDILR
QIEQNKTAAGYGGVFAGTPTEAPMIAYRMSSWGGQSGSQLLDVWSQMQAGLEINSSQEAMPKSRRAADQG
GIAYLLFFSLVQIFYPASFVLYPAIEKSRKVRAVQYANGVRRAPLWAAYAAFDLLWILIISAGVVGLSSM
RLKFNGPILILLPILALYGLAATLMGYVVAHFTDGPLKSYLATLGIGFLSWIVLAISTLVNGSASNLAAL
AFGADLFLPIGNIFRTLLIGLNLMEAGCKNGKPVEVGTMDGFGGPLLYLCLQILALLIIITWLEGGLPAL
RSLVSSRAPSPHRFSDVELANMSSYEARLGSDPVSREVSRAEKTNTDLLRVLHTSKSFGTNTAVEDVTFG
LPRSDVMALLGPNGAGKSTLVNMIQGELPPSRGKVLLCQEDGRSPSSRRHLGVCPQYDAPDLMNTRDHLY
FYARIKGIQKVKQNVDYLMAKLDLARHARTQASKLSGGNKRKLMLAVALMGTPSILVLDEPTSAMDAVAK
RQFWKVIREIAKDRSVLLTTHSMEEADALCTRTLIMARRILAIGTTQALRQRYSNEYYVSMVLASAPKSS
PGEMSLVTEWVRRAVPHARFDREVLGGQIRFTLPADNGQSGGGTSIAELIETLEQSKHVIGIAHYSVSGP
TLEDVFLSVVRENNVEEESGAESKGPRGRAESKGPRGRAESKGPRGRAESKGPRGRAESKGPRGRAESKG
PRGRAESKGPRGRAESKGPRGRAESKGPRGRAESKGPRGRAESKGPRGRAESKGPRGRAESKGPRGRAES
KGPRGRAESKGPRGRAESKGPRGRAESKGPRGRAESKGPRGRAESKGPRGRAESKGPRGRAEMAFRRRGD
EQLYDGGYKLHYCTADLVRRRDGSGGSSKYTGASEKDTKDTRRPARAMNAKRVCGVLESQTNPKQL

>gi|695570791
MRRTTALEVDTGAAAMAATPATTSSFAHTPESAAALNAHTHEKEYIPPTPSIRLLFSLLSRRDVLLLVLP
AVLSSVIAGGVAPFMTYVVGQVFNSFAQFPLTSNPPQDAKSALLHDVGLSALELVGLAAAALSLSSLTSC
LWIWTGERNTMLLRKKVYSSVTSKDMIWFDTKMGAEDSVQSTEGDGPVGAGGLMAKFARETEEVRMASSL
ACGMILQHLTTTVACLILGFDRSWALTLVILSAVPVLMIIQGVSQGVAGPLLTIERAQTATAATLVDRAV
AAIATVKAFNAATYEHSTLSVALDKMRAVAKKCNAVWGFTSGLAQFVMMAMFVQGFWFGSKLVREHKVAA
GDVMAVFWACLIATTNLQMCIPHFITLAKGKFSMAALLALVDAPNPPASPASTRRPSMASYTLAASKNRK
PASFRRIVPRKCSGELAMDNVTFAYPSRPTVPVLDDVSLYLPAHETTFIVGGSGSGKSTIAQLLLRMYDV
QHGTISLDNQDIEYLDVDWTRRQVGAISQGCILFDMSVHDNVAMGLAGAGSSRRPEDVTREEVVDACTGA
LMHEFVRDLPNGYDTLLGTGGANLSGGQKQRLAIARAKLRDPKILILDEATSALDATSRILVFEALKRWR
TNKTTIVITHDLSQITPGDFVYVLKDGRVVEQGYRHDLEATEGGEFRAMAGAQGATGGLPETEDDWWSDD
ARRARGLEVGDILEQQEKVRGETAAGDADAFKRQTLVQPSLRPLTLGNWVFDAIADLTLARTDDVEDTKR
ASRFISTEAFGTAREQPADAPRRPSTIAIDLPEQPATARTSIPRRLSLQFTPTSPVFSNNLYSASSTVFD
DFVFDDEKRALKLSANAASQRRLGGDEAASKRVRARWDDVKMAPLKEVKVSQPEEFGVHHAAHAENQISF
SRLMRDVYPTVPYKPVVALGMLFCVVSGAMTPVFSFVLSRLLYEVSIGAGDATLINKFGGIVLAVAAVDG
LAMGLKYFTMETTAMAWVTRIRKACYARVLAQDKRWFDRSENAPARLVQVLIKDGDDARSLIATVLAQAI
VVATMLGVGLVWALVQGWQLTLVGLAIAPVFAVAMAVQTNLVAKCELRNKRAREEVATGYYDTILNIRGI
RSMGFESVFLERFDRSVDDALTTGVRGAFVEGCTYGVASSLIYLAEALLFYVGAVLVAKGTYTYLQMVQV
LNLVVFTVSIGSQLMAFTQRIAKSVQASKDFNRLLQLSTDTEESRGILRPPIAGAISFSHVKFVYPERPD
VVVLNDFSMDIADGESVAIVGASGSGKSTVAALLQRLYEPDAGSISIGPWDLDSTDVRHLRDHVAVVSQN
PNLFDATVAENIAYGAAGLPIADVERAAEAANVHEFVAALPQGYETMVGENAALISGGQAQRLQIARALV
RPAKVLILDECTSALDSANQAAVMRTIMDAKVGRTTLMVTHKLPVMRMCDRILVLHEGAIAEQGTYEELM
ANKGVFAQLASGGEWAGE

>gi|695570417
MSTEEGFSEKAAPELAPARTPPKRGFFSHRRTNQDVIDEDRSEKTETAAPPAAAGVEKLTPVSFLEMFRF
STRFEIFLDVVGLVAAAAAGAAQPLMSLMFGNLTQDFVSFGQAVASGDSASIPAAAAGFRNNASKDASYL
VYIGVGLFVCTYVYMFVWVYTGEVNARRVREKYLQSILRQDIAFFDKTGAGEVATRIQTDTHLVQQGISE
KVALVVNFLAAFVTGFVLAYIRNWRLALAMTSVLPCIAITGTVMNKFVSKYMQLSLEHVAEGGSLAEEVF
STVRTAQAFGTQKILASLYDVPIQKAFDVDAKAAVWHGGGLACFFFVIYSSYALAFSFGTTLINEGHANP
GQVINVLMAILIGSFSLALMAPEMQAITHGRGAAAKLYHTIDRIPDIDSSSPEGMKPEKVLGEITLENVK
FNYPSRPDVPIVKDLSISFPAGKTAALVGASGSGKSTVISLVERFYDPLSGVVRLDGVNLKDLNVKWLRS
QIGLVSQEPTLFATTIKGNVAHGLINTPYEHASEEEKFKLIKEACVKANADGFISKLPLGYDTMVGERGF
LLSGGQKQRIAIARAIVSDPKVLLLDEATSALDTQSEGVVQNALDKAAAGRTTITIAHRLSTIKDADCIY
VVGDGLILEKGKHNELLKDENGAYARLVAAQKLRDTRDLEPKEIEDDITEGDAEEDIEKAAEEEIPLGRR
NTQQSLASAILHERQQQKAALGEKSYSVSHLFMRMARINKDEWMKYVYGCIFAAMTGAVFPAFGIVWSKT
INGFSLPDAQERRHAGDRNALWLFIIAIISMFTIGFQNYFFAASAASLTQKLRSLSFRAVLRQDIEYFDK
EENSTGSLVSNLSDAPQKINGLAGITLGAIVQSLSTLVLGVILGLIFIWKVGLVGLACVPLVVSTGYIRL
RVVVLKDQSNKKAHEDSAQLACEAAASIRTVASLTREEDCLRLYSESLEEPMQKSNRTAVWSNGLYSLSQ
SFSFFVIALVFWYGSRLVSFQEFTTVDFFIGLMSTVFGAIQAGNVFSFVPDISSARGAAADIIHLLDSTP
EVDAESTEGKIPQNVQGHIELENVHFRYPTRPGVRVLRGLNITVKPGTYVALVGASGCGKSTVIQLLERF
YDPLAGNVLLDGQNISEMNVQEYRKNIALVSQEPTLYAGTVKFNILLGATKPTGEVTQKELEDACRNANI
LEFIESLPDGFETEVGGKGSQLSGGQKQRIAIARALLRNPKVLLLDEATSALDSNSEKIVQAALDSAAKG
RTTIAIAHRLSTIQNADCIYFIKEGCVSEAGTHDELLALRGGYYEYVQLQALSKQ

>gi|695534814
MIKIAHDCAQLYASFLALLSVTAGVKRARTATTHLVVILGTVFAVYAYRDLWPLLTFTKTPSDLRDGSLL
WAKLAVLGLVAIVIPLTVPRQYIPHDPQEPHDDPNPEQTASILSMMFYNFLDPIVFLAYRITHLSFEQLP
PLADYDYTKNLVRRSFSHLDIFSGATRRHLFWGLMTVFRELPFLSAVLPIDLKVFRSRIHGSGDQPYDQG
MITSFFGPLAIYKLLQFLETKGAGAVVRPWVWISGLFFGPVIGTLAIQWYIFLATGMLVRTEGIITQLVF
EHALRIRMKAETDKSPVKLEEASRDSTVAGDTPESASVEGSSSGDSRSGSGDETARSSAISVKSQGKQQA
KAESDEDDKFNKDGTVKADNLVGKINNLVSVDLGNITEGRDFLILILYLPVQIVLCVIFLYTILGWSAFV
GMASMVILFPVPGWVSNLIQRAQKEGIKRTDARVQTVTETMNVLRMVKLFGWEQKINDRVAEKRDDELKF
IKRRQLLNLLNNVLNFIIPVVTMMVTYVTYTVVMKQILAPSTVFSSMSVFDILRDQLHSVFYMIPSLTQA
KVSLDRVTEFLQETELLDTYAEEAKGKTNDLLTRAHSNRDVIGFQDATFTWANDSLDDGAVTPSRRKFVL
NIEGELLFKRACINVIIGPTGSGKTSLLMALLGEMHFVPSGPGSWYSLPREGGVAYAAQESWVQNETIRD
NILFGAPYDAVRYSKVVFQCGLERDLTLFEAGDQTEVGEKGLTLSGGQKARVTLARAIYSSAEIILLDDV
LAALDVHTARWIVDKCFKGDLIRGRTVLLVTHNVAMASPIAEYVVSLGLDGKVASRGSVLDALAHDNALS
KEVAEEVVAIEKADTEIDSEEPDNANKKADGKLTVAEEIHEGHVSWEAMSLYFKSLGGSHTTLFWIVFLG
GITLCDLANSIQTWFLGYWAQQYEIYPPSEVHVSFYLTVYALLLLFAISVYSIGSGVYVFGSIRASRSIH
RRLIESVLGTTLRWLDTTPTSRVITRCTQDIRAIDGPVVNNLLWVIEISATLLIKLAAVVVLTPVFVIPG
ILVSMLGGWCGQIYMRAQLSVKREMSNAKAPVMGHFGAAIAGLTSIRAYGAQAAFRQESYRRIDRYTRAG
RTFYNLNRWVCVRIDALGGLFAAALGAWLVYGPGHSDNLPSDTGFSLTMAVGFSGMILWWVRCLNEFEVS
GNSLERIQAYINIEQEPKATKDGVPPAYWPASGDVKVENLSARYSQDGPNVLHDISFHIKSGERVGVVGR
TGSGKSSLTLSLLRCLFTDGAIYYDGLRTDSVNLDSLRTNITIIPQVPELLSGTLRENLDPFSEHDDATL
NGALRAAGLFSLQSDDDEGRITLDTKISTGGGNLSVGQRQILALARAIVRGSKLLILDEATSAIDYETDS
VIQSSLRHELRGDVTLITIAHRLQTIMDADKILVLDAGRIVEFDTPSALLKNDKGILRALVNESGDKETL
YAMAEGKGASR

>gi|695534771
MESQFILDTGTQPSTQPTQLKNHVVWLHPLAIPAYIVVASIALLLLQTILSYRPLKKLLRSSENELVEAT
RTNTQAGIFSETKEHVQRLGGWTIFSFRLVRLLSIMTLLGLSVTSFVFDEEGLLNGPNADSLSKLWGKGH
KEKHRSADALSFTRHEQIELIQCSTYLYASFLALLSVTAGVKRARPATTHLVVILGTVFAVYVYRDLWPL
LTFTKTPPDLRDESLLWAKLAVLGLEPHDNPNPEQTASILSMMLYNFLDPVVFSAYRVPHLSFEQLPPLA
DYDYTKYLVRRSFPHLDLFSGARKRHLFWGLMIVFRREYIGLAIMLVIRTNTLLLGPLAIYKLLQSLEID
GRGAVVRPWVWISGLFFGPMIGTIVMQRYVFLSGWIRIRTEGIFTHLLFEHALRIRMKAETDKSPVKLEG
ALKDSTVTVSTPNNASLEESSSGDSRSGSGDETANSSFVKVKSQNSKGKQHTGDENAEFIKDDTMGADNL
VGKINNLASVDLNNTADGCDFLLLILYLPLQIVLCVVFLYTILGWSAFVGLASMVILFPFPGFISNLIKR
AQEEGIKRTDARVQTVTETMNVLRMVKVFGWEHKLIERLAEKRDDELNFVQRRQLLNLLNNVLNVIIPVV
TMIVTYVTYTIIMKQILAPSTVFSSISAKVSLDRITEFLHQAELLDSYAEDAEGKTNKSLTEAHSNRDVI
GFQDATFTWANDSLDDGAVTPSRRKFVLNIEGELLFKRACINVIIGPTGSGKTSLLMALLGEMHFVPSGP
GSWYSLPREGGVAYAAQESWVQNETIRDNILFGAPYDAVRYSKVVFQCGLERDLTLFEAGDQTEVGEKGL
TLSGGQKARVTLARAIYSSAEIILLDDVLAALDVHTARWIVDKCFKGDLIRGRTVLLVTHNVAMASPIAE
YVVSLGLDGKVASRGSVLDALAHDNALSKEVSEEVVAIEKADTEIDSEEPDNANKKADGKLTVAEEIHEG
HVSWEAMGLYFKSLGGSHTTLFWIVFLGGITLCDLANSIQTWFLGYWAQQYEIYPPSEVHVSFYLSVYSL
LLLFAIGVYSIGSSVYVFGAVRASRIIHRRLIESVLRTTLRWLDMTPTSRVITRCTQDIGAIDGPVVNNL
LRVIEISATLLIKLAAVVVLTPVFVVPGILVSLLGGWCGHIYMRAQLSVKREMSNAKAPVMGHFGAAIAG
LTSIRAYGAQAAFRQESYRRIDRYTRAGRTFYNLNRWVCVRIDALGGLFAAALGAWLVYGPGHSDNLPSD
TGFSLTMAVGFSGMILWWVRCLNEFEVSGNSLERIQAYINIEQEPKATKDGVPPAYWPASGDVKVENLSA
RYSQDGPNVLHDISFHIKSGERVGVVGRTGSGKSSLTLSLLRCLFTDGAIYYDGLRTDSVNLDSLRTNIT
IIPQVPELLSGTLRENLDPFSEHDDATLNGALRAAGLFSLQSDDDEGRITLDTKISTGGGNLSVGQRQIL
ALARAIVRGSKLLILDEATSAIDYETDSVIQSSLRHELRGDVTLITIAHRLQTIMDADKILVLDAGRIVE
FDTPSALLKNDKGILRALVNESSDKETLYVMAKGEREIEPR

>gi|695531389
MAADLFFRQCNALVWKNWIVLSKHPWLNILRCFVLPVAYGIFLAVAQIFLNRPNNYGIGSPIPVYNLSQT
FDGSLRLIWADGTNGTAGFTTADDIMAHITRGFSAKQLRAVTKVPSPADIPAACPQNFNLYSECFAAVAF
DYIPPSCHTASAVNYTIRGDGGLFHVDVIRHDGDYETRILPLQWAVDQAIIEMRTGLVQPTPMEWPFTQI
TNTQQSLDIRLSYINGILSLLVLALFICYIGIAYQLPGSVMSERALQLTSHLKAMGLLDSARIISWHVSI
SLVYLPAWIIVSIIWHYRIFSGTSAGLVFAIHLLFGLSLASWSFFVGMPFGKSPQLAAVASTFFAIVFAI
IALVMGAVGTGVAFVFSVLFPPAFYIFAIRIIGGFELSQVPTKVWEHDPKSHMLLLPLIIAAVINIFLWP
WLAVLLESRLYDAPPPPKPDPWWHWWGRPSPRPEKPWWRWWDRATPCADDDVVEMPAGVAISIRNLQKTF
KPGVFHRSSGIVTAISDLSFDIPKSGIFVLLGSNGAGKSTALSILANLLGRTSGSVRFEGGVTRPPRGTV
GIVPQKNVLFPELTCHQTLRVWRAVKHSGESLAGEEDLKQLLRDCDLGSKIHSNASTLSGGQKRKLQLAI
GLVGGSKIVLVDECTSGVDPLSRRALWRTLTSVRHDRTIVFTTHFLDEADLLADQIAILAAPGRLLAEGS
PVALKSTLGEGYTIHVTFREGMTVTEKSNSPAPAELVDDIRALAPSTYVSSPSDTQISYHLRSKDSVTVE
GVLHLLEGKRDEFGIASFDVQGTTIEDIFLGLMTDEPVSMVEKADDSVTVDSPGIDQLTNGRKTSPLRQA
LTIYNKRFCIAKRSWLTPLILVLVAVLASCIPLFFMRNRPQSCTTVFHTTPKLPLYLPDSSFALSTITPD
NSANIFVAPPNLLASIGPSISTIVGENVADNAAFVNTISREFQSVFTGGISIDSQTAQALIAWESSPPGS
IGPVLLNLVDNILYNRALNTSDGGNSSASIIQASYQSFPAVETGTLVALKWITFFGAAMAVYPAFFSLYV
SRERHSSVQAMQFSNGLSNPVGLWLGHLLFDSMFVVLLSTIIIIVFAAASNQFHGLGFFWFNLVLYGISA
TLFSYCFSLVTASPLAAFAAAAGYQVIIFILYLAGYLLTLTYAKTSKAGWTLTVIHFTIALISPIASIMR
TAFVSVNMFSLLCSGGGVISPSAYANIKRYGGPILYLIVYSFVLFAILVWVDSGSILPRSVSNRKIQEKE
LKEDVMDEAKAVAVSDDPLRVLGVSKAFGRSKKVVDGVSLGVGRGTIFALLGPNGAGKTTTFNMIRGDIT
PDQGDVLLNDVSVVHHPQSARLSLGVCPQFTAIDSQLTVREHLMIYGRLKGLRREELPSNVSILLRSTGL
EQFADRLASKLSGGNQRKLSLAIALMGNPSVVLIDEFSTGIDAKMKREMWVTLRQVAIGKSIVITTHSME
EASALAQKVGIISKRMLAVGTTASLAARYAAYEVHIPCRSREDVLRAQQLMARIPGARLAEDVATRFEVP
VESDLGGQGGAYLSLSQLFHVLSNQGDFAEYTVEKATLENVFLKVIREHEVQEEDPEARTTRWWRSW

>gi|667650143
MAAENKDDASREKETSPQTAPAGVVDATLEDEKSKKQKHLDIGGFFVYFRLLFAAQPTVVDYALIVVGTI
CAAGAGVPFPLMGVLFGQLVDNFNSATCAAQDGPGQDPFRYESAINDKVIKTAWIGAIALVLIYCHLTCW
GVISQRLARRMRNHYVASLLRQPPSFFDTRGSAGEVSSRLQSDIAAIQSGTSEKVGTIIMTFSFIITVFV
IAFSTQPSLAGILISVMPAFLISGYLSSKYIAKFMGLQNEGTSNASSIASEALSHIPVVHAFGAAARLEK
MFTDFMTEARGNAIKKAAVASIQTGMLYFIAYSANALAFWQGSNRIAAAFANNTGGSSIGQIYAIVYLLI
DACVMLGGLAPLVPFLGSAVAAYKRLMEDIATPSSIDGTSESGVHLPVEADKTIAFRNVTFEYPTRPGQP
ALRDVNLEFPAGKHTALVGLSGSGKSTVASLIARLHDPTAGKIEMCGQDLCKLNVRSLRSTMTFVQQQPS
LFGCSILENIALGLVNSPRPEHQDLKDVIGGPILAEAATKGQDAMSWASSQGPAVARIVELVREAAEKAD
ASIFIEKLASGYGTSVGPSGTFVSGGQRQRIALAQALIRDPEILILDEATASVDSSSERKIQAAIEREAS
SGKRTIISIAHRLSTIRGADNIVVMEAGQVVEQGPYDQLMAIEGGKFARLAQLQKMGSSGSNDVAGSRFS
TSVDDFDDRVSKTSTTIGDGDEAPAPKAEQKESGADDDEDTSVKAPFSSVMRGISWLIRPSLGWLLIALL
AAAIVGGTFSGSGLIFGYTVSALNPCQSTVERIKSNGRFFGGMIFMLGGIELVANFLAWLGFGIIGERIL
FALRKLSFRSLLEQNLQWHVSEGRTPTRLLSIITKDCMSIGGFSGSTFGTVFAVCVNIIIAIVVSHIYAW
KIALVTLVTIPILLGCGFMQLRMLARFEERHHEAFSTANSLATEAIQSIRSVATLSLEKTYMNSYKRLLE
PPAKQIVRSAALTNILLALSHSMSAFVNGLTYWWGSQLIMRGEYTQRDLLIVLVAMLTSAQLWGTMFTLA
PEFSRARLAISRVMSIVNMGSNLDLSESNDLESSAEAKAPSPLSHEKTGATVTFKEVSFSYPSNPDVAVL
DQVSFMIKPKQFVGLVGPSGAGKSTIMNLVQRLYAATSGAVLIDNMDISTLPDSFRDVIALVPQDPALFE
GTIRHNVALGAVPGHDASDAEIEEACRTANIHEEIMALPDGYNTACGPSASRLSGGQRQRVAIARALVRR
PRLLLLDESTSALDAAGEAALQKGLERATQGTTVLAITHRLHTVHKADMIFVVEGGKIVDRGRHSELIER
NESYRLNAMQQMLQ

>gi|667645025
MARKYSEKPVELRRTAPKPASSRGESYDPEIRFLEKADIRLPTPPKTASPDDPYAHLSDHAADILKKQVD
IPTLTKGAGVLYRYASRNDKIIIAVSAICAVASGAALPLMTVVFGNLQRVFRDFFFGTAMSYDDFVGELT
KFVIYFVYLGVGEFIVTYICTVGFIYTGEHISAKIREHYLEACMRQNIGYFDKLGAGEVTTRITADTNLI
QDGLSEKVSLTIAALATFITAFVIAFINYWKLTLILTATVFALVLVMGIGSSFMLKHNKASLESYAEGGT
IAEEVFSSVRNAIAFGTQERLAKKYDKHLAQAEYFGFRVKSSMAIMLGGMMLVLFLTYGLAFWQGSKFIV
EGVVPLNKILTIMMSVMIGAFQLGNVAPNLQAFTTAVAAAAKIFNTIDRASPLDPSSEEGARIDNLMGNI
RLQHVSHIYPSRPEVRVMSNVSLSIPAGKTTALVGASGSGKSTIVGLVERFYLPVQGALYLDGVDMSTLN
LKWLRQQMALVSQEPTLFGTTIYKNIGHGLIGTRAEHESEERRRHLIIEAAKMANAHDFISALPEGYDTN
VGERGFLLSGGQKQRIAIARAVVSDPKILLLDEATSALDTKSEGVVQAALEKAAAGRTTITIAHRLSTIK
DAHNIVVMSQGKIVEQGNHDDLIEKKGAYFNLVAAQNIAATEELTAEEQAQLEEEELALIRRKSTRGDFN
YDADSMRRKSTRGDFNYDTDFMRRKSTRGDFNYDANFMRRQSTRDSIYSTDPDDHIAARLKRGSTQRSVS
SMVLQTTATGDGQKKDGLGTLIMLIASFNRPEWKLMLLGCAFSIICGGGNPTSAVFFAKQITTLSVPITP
INRDQVKHDSDFWSSMFLMLAFSQLIAFGGQGVAFAVCSERLVHRVRDRAFRAILRQDVAFFDNEENTAG
ALTSFLSTETTHVAGISGVTLGTILLTATTLIAACAVSLAIGWKLSLVCISTIPILLGCGFFRFWLLAHF
QRRSKAAYAASASYASEAISGIRTVASLTREKDVLAIYQKSLAAQQRRSLISVAKSSALYAASQSLVFLC
LALGFWYGGTLIGKHEYSMFQFFLCFMSIVFGAQSAGTVFSFAPDMGKAHGAAQELKTLFDRKPCIDTWS
NEGQPITRVKGTLEFRDVHFRYPTRPEQPVLRGLNLTVRPGQYIALVGASGCGKSTTIALLERFYDPLAG
GIYVDGREISTLNVNDYRSFIALVSQEPTLYQGTIKENILLGTTREDVSDAELKHVCREANIYDFIISLP
DGFNTTVGSKGTLLSGGQKQRIAIARALIRDPKILLLDEATSALDSESEKVVQAALDRAAKGRTTIAVAH
RLSTIQKADIIYVFDQGRIVEQGPHSELMRKNGRYAELVNLQSLAKNG

>gi|666433160
MLNLFLRQIWTLTVKNLLLVFVRPAVTTTLRALVLPVIFVAFISYAKNLFIPPSEYGIGRPTPLSSLGAA
LGAVSGNRDKLVFVHNGLTGGDVEQVIHRVADPARASAKQVHILSSEDELRELCRTSLRGVSSCIAAAIF
YSSPTEGPNEYWNYSIRTDGSLGVGIKVNRNDNDQEIYLLPFQHSIDWAIAQVNSTNNGNALPSHVEEYP
FTSLSQEERKEQIRTRYMGAIIDIIAVAIFIEIVGVTYQLTGLIAMERELGMSQLIDCMLPNTSHWQSQA
ARFIAAHLALDIVYCPAWIISGAILKFGVYGKTSAGIVIIYNILAGLALSSFSIFGASFFRKAQLSGITV
VIVCLILGVIAQLAPASTNGAVVILSLLFPPMNFVYFFVLMARWERQGLATDLVRAAPENPWTVPGIALW
ILLIVQIIVYPLLAAVVERDLYGTKSKSRRTVTSGGSIAVRLNEFTKEYQPSWFYRKVAPWFGSSRQSVR
AVNDLSMDVRKGEIVVLLGANGSGKSTTLDAISGLTTITSGSIDVDYGDSGGRFGLCPQKNVLWDKLTVK
EHIKIFNRLKSTGEVDSNEQLLKLLNDCDLAQKVSSLTKTLSGGQKRKVQLAMMLTGGSSICAVDEVSSG
IDPIARAKIWDILLAERGSRTILLTTHFLDEADLLADHITILSKGSLTAQGSSVELKDRLGSGYRIHVLN
VPGSEKVAGLQFDSMEKEVHFDDTVYSAKDSTEASRLMSVLEEKGVTEYRVSGPTIEDVFLSVAEELDSD
RLREEPNIAPKGTDYAEKNPGSSDSEGLRLLTGKRISMFLQSWYLFRKRVTILRRNPIPYLAALLIPVVA
AGLVTLFLKGATKAGCSGDSAYRASGFESLASLENFEFVVGPRDRLSISALESFIGSLSGLIRSTQNTSL
NLDSRFHLVNSLTEFEDYISHNYTNITPGGFYLGDANSAPTFAWKGDNSHFPLSAITQNALDNFLTNVPI
SFHFQFFDIPWQSDSGKALQLIVYFGLAMSVYPALFALYPTVERLKNIRALHFSNGVRGASLWLAYLTFD
FCIVVASSVLAIVIFRAASDVWYHAEYLFVVFFLYGLCTTILSYVVSLVSKSQLAAFAIAAGGQCVLFLI
YFIAYMSVLTYAPTQKVDEYLEITHFTIGLIAPSGNLLRAMFTSLNTFSILCRGREIASYPGEITLYGGP
ILYLICQSFFLFGLLLWIDGGPVLSMMRRKVKQDHVEEKNTVDGDVAAELARVEGSTDGLRVLHLTKKFK
KSVAVDDVTFGVPKSQVFALLGPNGAGKTTTISLIRGDMVPSNNGGNIFVNNISVLRNRAAARSHLGVCP
QFDAMDQMTVIEHLEFYARIRGVTDVKHNVTEVMRVVGLLPFQHRMATKLSGGNKRKLSLGIALMGNPLV
LLLDEPSSGMDAASKRVMWKTLASVVPGRSIVLTTHSMEEADALATRAGIMAKRMLALGTTDDLRKRYGN
KYHVHLVHSQAPHTTDETMERIRDWVQKNFPGAVIEQKTYHGQIRFSIPATAASSSPKAEITEYAAGPIA
EEEELGPGPRYQSVNKSIVSSIFSKLEQSKTDLGVQYYSVSQTTLDQVFLAIVGQHNIREENAG

>gi|666432977
MNSPSGTSDNGEATTLMRTDAESLDGIAGMIHETWSQVIEVLIGIKLLAGQVGWIWPLPLFLIYLCSYTS
RFVAKHFQPRQKTCSDATQSRVAATSSMLSRMKTIKMLGLQHNFSHRIQELREAELQAASKLGWIMVFYN
ASANALGIFSPAITLVTYTVISVARGGNMDTETAFTTIAILGMVTHPANMVMTIVPRVVAAFSGLRRIQS
FLLRESLQAHRGTLLKRSPAIQIRQLRIGYKPLILEDIDIEVAVGSFVLISGPTGSGKSTLLRAILGEVV
PAHGSISLLTRQIPYCAQKPWLPNGTIREVIHGATEIYSASDPNNERWYNEVTAMCCLTHDFKSLPQGDL
TRIGSGGLNMSGGQRQRVALARALFARCDILLLDDSFSELDGETEKTIFENLLGATGLTRRLRTTVVLVS
NSSQYFHAANHIVVLGDRRIIEQGNSQDIKTKAPSIAKFSSSHHTKDNAVLSANYDELRAKYRAKDETEI
DLARQAGDPTLYGYYFRSINITTIFFLTTSTMLYAFFISIPQYWLQLWTELGSRNTPFYVCGFLFLSTLS
WFSTSAQMCAPLAYFSKTDNSLILNSQDIQLIDKQLPSALQTVLTQIFKLLMQIILFCVAEKWLALSLPA
CMLLVYVIQKVYLRTSRQLRFSELESRAGVLLSFLECIEGLETIRSFGWSTAAIRDNIQSIDNSQRPEFL
RLCLQRWLNLVLDLLGAVVAASVVAIAVAFRGLVSGGQVGIALNVMLVANSTLLKLVENWTTLETSLGAI
ARLKALEETTEAEGEGDWNLEGPEDWPSRGRIQFKNVTASYESGSVALQDLSLNVTAGQKLIVCGRTGSG
KSTLLFSLLRLLEVQSGQIELDGIDIKQVRLDLLRQRCFVAVSQDPLLLPDETLRFNLDSDTSLSNDVLL
ATLNKAGLFSHFLEGHTYSGGEPDTMADISDTGAHPILDQKVSLLPKLSVGQCQLFALCRALAKASSLRR
SGVKPVVLLDEVTSSLDPGTESTIHRIIDNEFTEQGHTVIIVAHKLGTLEKHMKAGRDAVAMMADGRLEE
VIDYLGPETFQYSMQMGHRLTGTS

>gi|597586293
MGKIMSEYGIKSQWLTTPGSQSPASGSQSPASPRPDQRLLPESEAKTPITPGNGPSPSHDEEANSQEGEK
KAPPPPRIFSYSTRNDRIILAVATAASIATGVTLPLMNICFARLVGAFGGLHREIKESPERFTHEISYVV
MDLVYLFFARLVLSYVAMFGFRIVSLRVSAAMRLAYIEALFAQPISVLDVLPSGQTAAIITVTANILQVG
ISEKLSMLIQTVSLMLAALVIAARYNWLLTLVTSTGLIFITFVYGYTIPRYVRNIKEVGSADRVLSRIAS
ETFGSIRTIAAYGAEEQMATKYAEWVNISNARGLRISPLIALQQAPTFFAIQATCALAFWYAVKLYRDSY
ITSVTTIIVVLMSVMLIMTTLGSTAAPASAAMHAASAASILFTIIDAPQPKTSGSREPEVSSQDIVFENV
NFTYPMRADVKILDNLSVRFPAGKTTAIVGASGSGKSTIIGLVERWYELDGNMTDNIMTMYFRNGTIKTG
GRHLHEIDLKWWRSQIGLVQQEPFLFNDTIYKNVEYGLVGSMWEYDSHQKKMELVKQACEEAFADEFITR
LPQGYNTPVGDAGIKLSGGQRQRIAIARSIVKQPKILIFDEATSAIDVKGEKIVQAALDKVSRNRTTITI
AHRLSTIMRADNIVVLKKGQVVQQGTHDELLEDTTGPYWHLANAQKLSLGNEQVTLEEEVGDAAKTTDAA
MFHMVSLDNDNRFVTVDKAYVPRGFFGSFVGLLWEQKKHLKLYVAILLGALGAGAALPIQSYLFAHLLSI
FNLTGERLSEETRWWCLMLTALAVFAGLSFFILGWSANTVSFHITSAYRKEYFGNVLQKPISFYDQEENS
IGSLTSRMASDPTQLQQLLGINMAFVYVSMFNLVGCLGLSFYFGIELAGLAVASSMPIILAAGYFRFRYE
IQFEEMNYSVFAESSKFATESIGAFRTVSSLTLEDEISGRYKNLLQTHIRKALRKAAPSSFVFALCESVP
LLCMAFVLWYGGKLLAKFEYEPFNYHIAQASAAANRICGMRPGMIFKPKGKTLEFAIRSEKDGASEVRGV
KLELRDVWFRYPTRDVPVLQGLDMTIEAGQFAAIVGPSGSGKTSIISLLERFYEPDRGSILLRNTDITKL
SLSSYRAAFSLVAQEASLFSGSIRSNVLLGVDPQRTPDEALHRACQQADIHDFITSLPDGYATEVGTRGI
ALSGGQKQRLAIARALIRDPRVLLLDEATSNLDSVTEREVQGVLERTGRGRTMVVVAHRLATVQNADVIF
VVEGGKVVEKGNHAQLLKRRGVYWQMTRP

>gi|597571515
MLETVSISLATGACSLALVSLITIPSLLGISSHLRSFKPLPGIYEDRDGVATARSVAEYSSKLPKALLAF
FTGAGLLTSIALAVLATLGDGGSMFVENWLLVAEWSLILVQTVGIILIKSSVKSYTLGVYTALSSVSLLA
ALLYQDGLIAQQTAGERYVSSAELSLRITQLFLVVLVTFSSVSLPRRPEVFHNGVPVDGMQTVSAFDRYT
FTWVEHLLRLSRQNNRIELVDLPKMDSNTRSQDLSESWAEKPHPKKLWVEIFLDHSRSFRNQWCLTLIQA
FGNFAPQFVTYHLLKILEKRVSGDTVSPEAWIWVVVLTITTIGASWIESWLYWVSWSELAIPIRAQLSAL
IFQKAMRRKDVKGAAKASKKKVPAGPDTASVAGNKPELNDEEGENKGKQSTVNLIGVDTKRVSDFCSFNN
YLPGSLFKLIVSFAFLLSIIGWKALVAGFLAMSLTIPLNIFCSKRYSAAQDRLMKVRDVKMGVVTEALQG
IRQIKFSALEQNWQRKIGKVRRKELEEQWNVYLSDTFLLFCWITSPVALAATSLAVYASIYGELTPSVAF
TAIGVFTNLEVTLSVIPELTTDLIDAYVSMERIEKYLGAPEISQNTSHGPNIAFENASIAWPSDEEKEVD
DLRYVLRDINLSFPPDELSVVSGKTGTGKSLLLAAILGEVDLLAGKINVPQPPRSRDRHDHLANKDNWII
PSAVAFVAQIPWIENANIKDNILFGLPYDEYRYQKVIEVCALKKDLEMLTDGEATEIGANGINLSGGQRW
RVTFARALYSRAGILVLDDLFSAVDSHVARFIFEKGLTGELGVGRTRILVTHHVALCKSKTKYVVELGDG
TIEHAGLVSELENDGTLQQIINHEAAEVENPDDEDPTAVNSAESSNGDSAEAGEALKKVDSKRAVKKFVE
DEVREQGRVKTKIYLDYMTFSGGWAFWSVAFIAFSLLQVIVTGRSWWIKIWTGNNEKHTSMTHAFTYSYQ
VHDLSPYRANATHIMTTDSSANLRYYLGIYVAFSVANVIVGAFRYWYIFTGSIRASRRLFDKLSFTILRT
PLRWMDTVPLGRILNRFTADFNVVDARLSADIGFGANNAFRLFGILIAGVIVSPYVILLSFSLLAICLQI
ARLYISGAREVKRLESSAKSPVFEQFGSALTGVGTIRAFDKSDVYIARMFSRIDDHSTSFWHLWAFNRWM
GWRMSAVGGLFASFVAAFIIFLDIDASLAGFALSFALEYGNTVIWTIRHYTNLELDMNAAERIIEYINLP
TESLSGTDPPAAWPSEGRLEVTDLVVGYAPDLPPVLKGLTFSVQRNERIGVVGRTGAGKSSLTLALFRFL
EAREGSIYIDGLDISKIKLHALRSRLAIIPQDPVLFSGTVRSNLDAFDEHSDAELRDALQRVHLISASEA
DSINVSLANTGTNTPLPRPGSSSANNAAIAGASSTANVNATPNLNKNPFTSLHTPITEGGLNLSQGQRQL
LCLARAIVSRPKIMILDEATSSVDMATDALIQRSIREEFNDSTLIVIAHRLSTIADFDKILVMGEGRGVE
FGTPRELFQRVPDGVFRSMVLESGERQSLEALMGG

>gi|594723052
MAFLLPIILASFFTFAKNLFVPPSNYGIGQVRPIMTLPEAFSAAKGSGRSKIVLVNNGYAGGDIDRVLDK
IANDTTTTGVPDVPMDIVRVSHEDDLVTTCRSTLRGVTTCFCAVVMRSSPTEGPGGFWNYTIRTDAAFWR
EPVKFDVRLSTNVEQVYVLPMQRAVNAVIAAFNGSSSDLLAKTEGLPFASISQKERDTKVLQAYHKAIIN
FMAVAFIANILWITYHLTGFVATERESGMSQLLDAMMPTDKPWKAQAVRIVAHHLSFSLIYAPAWIIGSI
IIRFGVFVNTSVVIVLLFNLLSGLSFASMSILFASFFKKAQLSSITATITILLLGILAQALTRPAIGPVA
TLSVLFAPCNYVYFFTFMAKFEKWNTAANLAKSPPMSSWEMPGIVFFVIVIAQIFVYPLLGAIVEKKLHG
TTTEGRKIQLQDDGESPLVENAVELDKFTKIYYPSFVSRLFCSRLKPREPVVAVNELSLQAGRGQIVALL
GANGSGKSTTLDAIAGLHKLTSGSISIDGRGGLGIAPQKNVLWDDLTVQEHLVTFNRLKAPGAPASKDDI
LELIRSIDLFPKRNALAKTLSGGQKRKLQLGMMLTGGSAVCCVDEVSSGLDPLSRRKIWDILLAERGRRT
LILTTHFLDEADLLADHIAILSKGTLRAEGSSVELKDRFGSGYRVHVRGDTDTAHLPSIPGVRKQQAFDL
VTYMAPTSNLAAQVIKSLEETGVTQYRFSGPTIEDVFLQLAEEINDEEAFKNINAGVPREVDSANEKDLS
SSNGSSTLQGFKLLDGQRVSYIKQAMILYRKRLTVLKRTWILYLIAFLLPIFAAGLTALYVRGKKQVGCT
PADQDSSFGTEDAFTQVRNNMTIVFLAGPTSKLPITTVNSLLQPILNGSRGGASVGSAALQNLKLVDTFD
SWKQHINDEFRNITTAMWLGDENSNPAVGWVANVFISSSITAQQLLDVFLTNTTIATTWSSFDVPFNPGI
GDALSLVIYMGLALSCYPAFFALYPSNERRRFVRALQYSNGVRPFPLWGAYLLFDFTVAIISTALLTALW
AGMSNVWYHLEYVFVVFFLYGLASILYSYFISLFTKSQLATFAWSAASQAVFFLGYLISYICVVTYVQVD
RIDSSLLICHFVISVFSPIANATRAMFLATNLFATACDGDKISKTPTGLVEYGGPILYLIIQCLVLFGLL
LWFDSGNVGSSVRGLFDRGKPVTVAEELDAETADELTRVTSSGQMGDGLRVIHLTKSFGKNTAVENVSFG
IKRGEVFALLGPNGAGKSTTISLIRGDIKPSRNGGDIFVEDISVAKDLAAARRHLGVCPQVDALDQMTVR
EHLEFYARIRGIPDIEHNVSAVLQAVGLEAFASRMGYALSGGNKRKLSLGIALMGNPTVVLLDEPSSGLD
AASKRIMWKTLAATVHGRSILLTTHSMEEADALAGRAGILSRRMLALGTPDNLRHRFGDILHVHLVSRTA
PRTTDHEMQRVISWIQTRLPAANVDTKTYHGQLRFSVSASEVLALQKQSANSEPEDIKSQDSDTAHAARQ
GSAIGQLIVLLEENKEVLGLSHYSVSPTTLDQVFLTIVGRHNVKEENYEEKKQSRWVKMIKPKHPKK

>gi|594722239
MEPSNPMSGTKSEPSLDSLQVCPSSSVSSMTGYSWKLLLFFTRKQHIGIFSAALGAAALVSALRTLLSIV
LGRVFDIISQLGQGARTGQIALADVSTWCLVLVGLGIGSWMVNSSFLGLWIIFGELQAREARRLVFTSLL
SKRPEWFAALNDGVEGLHIRLHTQIRDLQLATSQVLGFIISDIITSCSSLAIALYYSWKLALVLLTTLPV
SFIILCIVTRNVDAEIWLQKQHLQKASTSAAAAVNGIDLVTVYSGHDREVSKYALALKNAARHFLIQVRC
NSIQAGYIAFWSISVFVLGFWYGLVLVEQGMPPGNVVTTFYAILTAFQGIEALVGHWLVLLKGKGAACFL
SGLAKSEGSLEAPSAKNHQEIIGDVRLERVNFAYESNPDNNCLTEASLHFPAKNMTFLIGDTGSGKSTIC
ALIANLLKPVSGKVLFDGYPVDQLCQSCLRGQIALVQQNSPVIHDTFFNNVALGHTYPSEVTASDVSQAG
GFAGLRSLILNLPFGLSTVISSDGHILSGGQRQKLALARAWLRDPVVLVMDEPTSALDPISKSEFMTAVR
GWRQEKTTVVVTHDLSNIEDQDFVYILKNGSVFRQGQMRELRDVATAFCNSEIKGPSNHRRSRDSLTSNS
TTTKQTSQSSHAYYSQFPTVSPQNIPSLTLSAKTDSCHDRRTSRADCRKSVTRPPSTCWQLPSDCEGTKQ
QFSNYLDRHFETPGANSELLHKDWVFGLKDTQTSVTEKSVRRQYIEDDEESTYTKKESQDDSISAIDGLS
ENDYGPFNRRVASLLGIVSTVWPSIANRDRVALIFAIVLCLVTSAATPAFSYCLSRLLSAMWAKTGKEEG
ARWALYLVAVAVIDGLSTGGAHYLFDRLSQTWVDNLRKQAFRNVLGQSRSWFQRTQTTSAQLSQCLDRNA
QEMRSIVGKVIPAAIIVLALISISIIWAITICWKLTLVTLSPLPLIIFAVKAYSVVSSTWEQRCNDAATN
SSAMLKEALINFEFVRVFALESYFSGKQSSASDEALRVGIKKSLYTGPLFGLYQSVIMPLTALVFYYGTL
IVATDPRTNVDEILQVINLLLFCIGTTFELLNNLPELAASKQAAADFLEYVQLPKATQPSRYLPNQPSSP
LPIQMRNVDFTPDRSSPKILNGLSLDINPGQSLAIVGASGSGKSTALSLLLGVNTPNQLSQNEAEVDRFG
LSFGNVPLPNIDMECLRSTMAYVPQKPFLFPATIAENIAYGIQSASSQSLQESVIQAAKAAGIHEFIISL
PNAYETVVGDGGQTLSGGQSQLVNIARALARKPKLLVLDEPTSSLDSDSAATVRSATLTLIRSSQRKTRG
MAVVVATHCVKMMQVVDEVVLLDAGTKVDQGTYTSLVANRGPLRRLVRYGAE

>gi|594721231
MASQPAEKGTLPSQFDSERSSSRARDSLDGKGTPQNEKADLKRALTKADSKVVAAPPKATDPDEMFRHLP
PDEAEVLRRQLVTPELKQGVAVLYRYASRNDLIIIAISSICAIASGAALPLMTVIFGNLQRTFQNYFYSA
GQMSYNSFVDELSKYVLYFVYLAIGEFVVTYICTVGFIYTGEHISAKIREHYLESCMRQNIGFFDKLGAG
EVTTRITADTNLIQEGISEKVSLTLAAIATFITAFVIGFVNYWKLTLILSSTVFALLLNIGIGSSFMLKH
NKNSLEAYAQGGSLADEVVSSIRNAIAFGTQDRLAKQYDKHLAKAEYFGFRVKSSMAVMVAGMMLILFLN
YGLAFWQGSQFLVDGIIPLNKILIIMMSVMIGAFNLGNVAPNIQAFTTAVAAAAKIFNTIDRVSPLDPSD
DKGNKIENLQGNILLENIKHIYPSRPEVVVMDGVSLEIPAGKTTALVGASGSGKSTIVGLVERFYDPVQG
AVYLDGQDISKLNLRWLRQQMALVSQEPTLFGTTIFKNISHGLIGTQYEHEGEEKQREMVIQAAIKANAH
DFISALPEGYETNVGERGFLLSGGQKQRIAIARAVVSDPKILLLDEATSALDTKSEGVVQAALEVAAAGR
TTITIAHRLSTIKDAHNIVVMTSGRIIEQGTHDELLEKKGAYFKLVSAQNIADAEDLTAEKEEDINEHQE
ELIRKMTTNKEVDPDDDIAAKLHRSSTRKSVSSIALQKNKPEGEKRYGLWTLLKLITSFNAPEWHLMLFG
LVFAAICGGGNPTSAVFFAKQIVILSQPVTPANRDQIKKDSDFWSAMYLMLAFVQFLAFSAQGIAFAMCS
ERLVRRVRDKAFRAMLRQDVAFFDKDENTAGALTSFLSTETTHVAGLSGVTLGTLLMMSTTLIAACAVGL
AIGWKLSLVCIATMPILLGCGFFRFWMLAHFQRRSKAAYSSSATFASEAISAIRTVAALTREHDVLKQYH
DSLVEQQRRSLMSVLKSSALYAASQSLLFLCFALGFWYGGTLIGKGEYDQFQFFLCFMAVIFGAQSAGTI
FSFAPDMGKAHHAAGELKTLFDRKPTIDSWSEEGERLPQVDGTLEFRNVHFRYPTRPDVPVLRGLNLTVH
PGQYIALVGASGCGKSTTIALLERFYDPLFGGVFIDGKEVSSLNINDYRSHIALVSQEPTLYQGTIKENI
LLGSAKEVVPDEAIEFACREANIYDFIVSLPEGFNTVVGSKGTLLSGGQKQRIAIARALIRDPKILLLDE
ATSALDSESEHVVQAALDKAAKGRTTIAVAHRLSTIQKADIIYVFDQGRIIEEGTHSELMKKNGRYAELV
NLQSLAKHG

>gi|594717269
MADTIGAQPVTGQNPLSINATSEKHTLVDMGDEKTDRKGPGEAKEDHGGYMRIFTYAGRTEYIILGVATF
AAIASGAAIALQNLVFGRFVTVLTDFTSGKSTGADMRRESSTLALYFVYIGIGRFVLAYTYNSLLTYNAY
RIVRNIRYAYLKAALSQEIAFFDLGTGGSISTQATTNGRLIQGGISEKLGLTFQGLSAFVTGFIVAFATN
WKLTLITLCIAPATIAVMAVTGIIEAGLETKILDIYAQANSFAEGVLASARTVHAFEMRSRLVNKFDEYL
IEAHRVGNKISPLFGILFSSEYCIIYLGFGLAFWQGVHMLGRGEIKSSGEVFTVLLSVVIAAVSLTSLAP
YFIEFTRAASGAAQLFTLIDRQSAIDPFDESGEKPSDVVGHIELENATFSYPSRPGTNVLDAFTLDIPSG
KVTALVGQSGSGKSTIIGLIERWYNVTSGSIKLDGREIKDLNINWLRKNVRLVQQEPVLFQGSVFENIAY
GLIGTEWQDAPKEVQLEKIKEAAKMAFADDFITELPDGYDTQIGQRGGLLSGGQKQRVAIARSIVSQPKV
LLLDEATSALDPHAEGVVQQALDRASKGRTTIVIAHKLATIRKADNIVVMKAGRIVEQGTHESLLAEDGA
YAQLVKIQNLTLKPSESDSESDDTDDEVTADDPADLAKPMSKIATRDRARMEMRKDRDDYDKHKQLGFIT
VIFRLVKESPELRWTYLLVFLGCAGAAAAFPGQALLLANVTNVFTLTGSAMVDRGNFFAAMFIVLAVGCF
ISYFILGYTTNIVAQTLSHRFRRQTFNDMLRQDLQFFDRTENNTGALTSRVDSNPQAILELMGFNVGLIL
IAVLNVLACSILGIAYSWKLGLVVVLAGLPPFVGSGWFKIRFDAKLDRAISKRNSNSAAIASEAVTAIRT
VSSLAIEESVLDKYLTELEHAVSGSVKPLFSMMVWFALTQSIEYWFMALGFWYGCRLVSFSEISMFDFFV
TFMGVFFSGQATTQLFQFSTSMTKGKNAANYIFWLHELQPTVQETPENQDKGPKSGGPIVLDHVRFSYPL
RPDTQVLRGVDLEIRKGQFAAFVGASGCGKSTMIAMLERFYDPSSGNICIDGDDLTTLNPRLYRKMVSLV
QQEPTLFQGSIRENIALGIDDPSPSSSLKSPTTVGTTVADAQIEAALRSANAWDFVSSLPDGLSTAAGSN
GTQLSGGQRQRIAIARSLIRNPKVLLLDEATSALDTESEKIVQSALAEAAQEGDRITIAVAHRLSTIKDA
DVICVFYGGKIVEMGTHGELLAQGGMYKKMCEAQSLD

>gi|594713020
MRAIHKFLSGSRSSRSYSGGSNRSPNQANEAAQQPSTVENGQFPMEQDSKETSSSCNPYGHLPPHHAEML
ERQVQVPTYRGSIFQLYRYASHHDIIIMIVAAVCAMASGAALPIMTIIFGGLQGTFQDFFNNTVQPSQFR
DEMTTYVLYFVYLGIGQFSVTFLSTVGFTYLGEHLTGKFRERYLQSCIRQNIAFFDNTGAGEITTHITAD
MNLIQDGISQKVGLTLAAIATFVSAFVIGFANSWKLTLMLCCTVVAWIITTTLTTRLMVKNTIKSLAAYS
EGGNLVEEVLTFIHSTTAFGNQDHLAKKYDAHLAKAEHYGFRARTATGLMIAGLQIVMILGYALAFWQGS
KQLIQGELPVSKLLTVLLSVLIGAFALGNAAPNVQAFTTAAAASRKVLATTDRVSPIDPMASSGIILDQV
SGHLSFQHIHHIYPSRPGAPVIADLSLDIPAKKTTAIVGASGSGKSTIIGLLERFYDPVEGTIRLDGHDI
QSLNLKWFRAQMALVSQQPGLFGTTIFQNIRHGLIGTAFEHESQDSQRQRVIRAAKAAFAHDFIIALDKG
YDTHIGQRGSILSGGQKQRIAIARAIISDPKILLLDEATSALDSVSEQAVKAALQVAATGRTTIIIAHRL
STIKHADNIVVMAEGRIVEQGTHEELLNNNAAYLELVQAQNVGSSVDETQDSSVSSPGFEKQTSYKQETT
AGSHDEIKSSRLSRDDLGGQTNRDSLYALISFILSINKSQWSLMVIGCMLSVICGLGNPSSAVFFSKQIS
TLSQPIPPNEPGKIEKDSDFWSTMYVMLAFVLGISFAAQNLAFAKSSERLVRRIRHAAFRAMLRQDMSFF
DNKQNTTGYLTSFLATEAAHIAGLSGTTLGTLIVSVTTLIAACSLSIAVGWKLSLVCIATLPILVGCGFL
HVWLVAKFQRRARASYDESASYAAEAVSDMRTIASLGREMDVLEEYRTLVRTQLRQNILFILKPSALYAA
SQSFLFFCYALCFWWGGTLISRREYDMFQFFLCFMAVLFGAQNIGLIFAHAPEMGKAYTSTQKLKKLLDQ
TPTIDPWSDAGDSVKDVAGSLEFQDVHFTYPGQQDQRLVLKGLNIKIHPGQYAAFVGTSGCGKSTAFKMI
SRFYDPQSGAVLFDGRDIRKLNIRQYRNQFGLVSQEPALYQGTIKDNISLGCPDGQVTDKAIESACREAN
IYDFIVSLPDGFNTLVGVRGGLLSGGQKQRVAIARAILRNPRVLLLDEATSALDSESETVVQAALDKASR
GRTTIVIAHRLSTIRKADVIFVFDDGKVVEIGTHSQLIEKAGKYAELVSIQSLA

>gi|588906681
MSLESEKPVGASEKSTEVAEKTASNGHSDRASSHGDSTEVDASIQPKNQTANTTNNLEKADSKAIAPRDP
SDDPYEHLPAHEAAILKRQVFTPEVKAGIMTLYRYSSTNDLLILSLSAFTSIVVGAALPLMTVIFGNLQG
TFQNYFAGTTSKDDFNSEMASLVLYFVYLAIGVFVCQYITTVGFIYTGEHISAKIREHYLQSCMRQNIGF
FDKLGAGEVTTRITADTNLIQDGISEKVGLTLAAIATFISAFVIGFVHYWKLTLILLSTVVALLLSMGGG
STFIVKYSKQSIESYAHGGSLADEVISSIRNAVAFGTQDRLAKQYDAHLTKAEFFGYKVKSAIGVMVALM
MTILYLNYGLAFWQGSKFLIDDGIKLSNILIIMMSIMIGAFNLGNVAPNVQAFTTAIAAAAKIYNTIDRV
SPLDPSRDDGTKLEQVEGTIRLENIKHIYPSRPEVTVMDDVSLTIPAGKTTALVGASGSGKSTIVGLVER
FYDPVRGSVFLDGHDISTLNLRWLRQQMALVSQEPTLFATTIYQNIRYGLIGTQHENASEEEQKKLIEEA
AKMANAHDFISGLPEGYLTNVGERGFLLSGGQKQRIAIARAVVSNPKILLLDEATSALDTKSEGVVQAAL
EVASQGRTTITIAHRLSTIKDAHNIVVMSSGRIVEQGTHNDLLAKQGAYYNLVTAQNIARVNEMDAEEEE
AIDAEDDEIIRKASRASDKGYVADPEDNMAAKLQRTSTSKSLSSIALQNRKDDGEVKYGLWTLIKLIASF
NQKEWKLMLIGLFFSIICGGGNPTQAVFFAKQIMTLSVPITPQTTQETLHQMKKDSDFWSAMYLMLAGVQ
FIAFVIQGIAFAKCSERLIHRVRDQAFRTMLRQDVAFFDKDSNTAGALTSFLSTETTHLAGLSGVTLGTL
LMVTTTLVAALALAIAIGWKLALVCTATIPILIGCGFFRFWMLAHFQRRSKTAYSNSASYASEAISAIRT
VASLTREDDVIRQYQTSLAIQQRASLISILKSSLLFAASQSFMFLAFALGFWYGGTLIANGEYNMFQFFV
CFSAVIFGAQSAGSIFSFAPDMGKAHQAANELKILFDRKPTIDTWSKEGASLDAVDGTLEFRDVHFRYPT
RPEQPVLRGLNLVIRPGQYVALVGASGCGKSTTIALLERFYDPLSGAIFVDGKEISTLNVNEYRSFIALV
SQEPTLYQGTIRENILLGAHTEVTDEAIEFACREANIYDFIVSMPEGFNTVVGSKGALLSGGQKQRIAIA
RALIRDPKILLLDEATSALDSESEHVVQAALDKAAKGRTTIAVAHRLSTIQKADIIYVFDQGRIVEQGTH
AELMKKNGRYAELVNLQSLEKNG

>gi|588901221
MGAEKKEHTPAEDTVAAIASPNEAVKAEGGAFKAYLRIFSFGGPFEKLLQVVAIVCALGAGAGVALQNLI
FGSFVTTIQDFTTGQSTPQYFRNEVSKLALYFVYLGIARFVLAYGYISLTTFSAYRVTRNIRHAYLHAAL
RQEVAFYDIGSGGSIATQAISNGRLIQVGIAEKLALTFQGLAVFVTAFVIAFVTQWKLTLIVCCIAPLIL
VVMGVVSTIEAGLETKILDIYAQAGSFSEGILSSARTVHAFEIRSRLVQKFDRFLEDAHRIGNKKSALFG
VLFSFEYFVIYAGFALAFWQGIHMLNRGEITESGDIFTVLLSVVIGATSLTMLAPYIIEFTRAASAAAQL
FKLIDRVSEIDPFDKSGHQPTETVGVVDLENVSFEYPTRPGVTVLDNYSLHVPAGKVTALVGSSGSGKST
IIGLIERWYNPKSGTIKLDGQPINELNLNWLRKNVRLVQQEPVLFQGTVFDNIANGLVGTPWESSSREEQ
LRRVQDAAKIAFAHDFVSQLPEGYDTMIGERGGLLSGGQKQRVAIARSIISEPKVLLLDEATSALDPHAE
GVVQQALDKAAEGRTTIVIAHKLATIRKADNIVVMNKGAIVEQGTHEGLLAQGGAYTRLVRAQNLNVAEE
GSITETEEDDDEAVTAAAAATSGKEGIELTKTMSRYRTTDQTRMEAQKERDNFDHYKPIGLISVVIRMVR
ETPELKWAYLATLLAVIVAAGAFPGQSLVIANLVDVFTMTGSEMITKGNFYSLMFFVLALGVLCCYFVMG
WATNVIAQGLNHKLRRQSLNDFLRQDLQFFDRVENNTGALASRLESNPQAILELMGFNIGLILISSLNVI
ACGILAIATTWKLGLVVVLAGMPPLVSSGYIKVRLDSRLDTKTSKRYSASAAIASESVTAIRTVSSLAIE
ESVLKRYTDELDNAVRASTGPLFVMTVAFGLTQAIEYFFMALGFWYGCRLLSFNEITMYQFFVAFMGTFF
SGQAASQLFQYSSSMTKGINAANYLFWLHDLQPSIQETPQNRDAAPKAGASVDFQQLRFSYPLRPDAHVL
RAVDLEIKKGQFVALVGASGCGKSTMIAMLERFYDPTTGSIRIDGDAALSDLNPRLYRHIVALVQQEPTL
FQGSIRENISLGIDAESLDEIVPDTQIEAACRAANAWDFVSSLPEGLATPCGSSGMQLSGGQRQRIAIAR
ALIRQPKILLLDEATSALDTESEKIVQRALEEAARDGERITVAVAHRLSTVKDADVICVFYGGRIVERGT
HAQLVAKGGMYKQMCEAQNLE

>gi|588893536
MAAPKTALWRQVGVLSTKNFIILLSRHPVSTIYTAILLPVILTVYLGIGKNLNSPSNEFGIADSRPIRSL
AEGLAASDGSRDTVVLVNSGLSGGDVDRAIAAISAQVSAAGKNSTTITNPSDLGSICRSSFSATTTCYGA
VVFHSSPTEGDGGIWNYTLRGDGAFGSSFRVNKDDRDIQVYTLPLQYAVDSAILSLNSKNGSSASLENVQ
EWGFTDETEDERQASVRRKYQKTFIDYLAVSFILALIGVSYHLPGHVATEREKGLSQLIDSMMSTRYDWE
SQVIRMLSNFYSFATIYFPGWVVASVIARSMIWRETSIGIVLVFFILGGLALTSQAILGATFFKKAQLSG
VINSLVYVLLGVLAQALPNPSTASVTSLSLLFTPCAFVFFIRSMARFEGEGQPMNLLRTPPGSDSILPGI
MIWIFLILQSIIYPLLAAYVERQIHGVGSESRKVYKGDGVEPQEAVVIDGLTKTYRPGLLRWLFSFISKP
RPSIVAIDRLNLTAKRGQILALLGSNGSGKSTTLDAIAGISRFNSGSISIDASGGIGIAPQKNVLWDELT
VAEHIAIFNQLKSPWNLASKEDSKHLIDSIGLATKRKSQSRHLSGGQKRKLQLGMMLTGGSAVCCVDEVS
SGIDALSRRKIWDILLSERGKRTIILTTHFLDEADLLADNIAILSKGTLKAEGSPVALKNALGDGYHIHV
LNAKDLRAPPEIHGATVAMSSNTIIYTAPSSRITADVIRHLETQSISYRISGPNIEDVFLNVADEVQGEG
LRPFHQGRAHGSVNSSKGLTEKSVVNGGQDSLGLQSGRQTGIFEQIPILIRKRFTLLKTNWVPYAIVFLV
LIVAAAIMQLLVADKSLASCDAADFSQASAEGFDDYREAFERALIAAGPSSFFSGSSFGDSFGFLLPGPN
SSTNTEFVRIATYADLTQYVVDNRKNITPGGFWVGGPDTPSTVAYRADNEGTGAVLAAVIMQNLLSIVKT
NISIATTYSPFDSVIPSSTLSTVQLAIFFSIVCSIIPSFFGLYPNAERHSHARGLQYSSGVRSLSTWTSH
LIFDFGVFFLPLLIAAIIFVVSSDIWYAPGYLFPVFLLYGITSILLSYVISLFTNSQVATFAATMAYNSV
GFAIYLIAFLYIVTFSPSTVTDRNILIGHYTISALFPVTSVFRALLIGLNAFSLSCFATALGYPGAINAY
GGPILYLILQAILLFSILLYHDSGNKLPAIFKRTRNSTAGAGQAHEGPEVASELLRVEPLTNRSGLQVKH
LTKKFGSFTAVDNVSFGVRHGEVFALLGPNGAGKSTTISLIRGDIQPSRNGGDVFVGQVSVTDQRARART
NLGVCPQFDAVESMSVLEHLRHYARLRGVGDVEQQVQAVVRAVSLDGHVNVTAQHLSGGNKRKLSLGIAL
TGNPSVLLLDEPSSGLDAAAKRIMWQTLSTIVPGRSILLTTHSMEEADALANRAGIIAQRMLAIGEVEQL
QNRFGDSLYVHLVSRTAPHSKPEEMDRMRDWILQQFPSAQVESETFHGQLRFSVAASDVLQRSQLSHQTR
RDMQGGEDCQLSAIGRLIVMLEENKDVLGIEHHSVSPTTLNDVFLSIVRQHDVQEEGYGSMAPENGKKKI
NWRKIFLGF

>gi|530475985
MAPENEKSVSEKPAVEKAPSNGGHSSDRASSNGESTEVDAPGQPKTKSVALEKADSKVVVPKEPNDDPYK
HLPEHEASILKRQVTTPEIKAGMLTLYRYSSTNDLIILAVSSFMSIAVGAALPLMTVIFGNLQGTFQNYF
NEFPPTDDAKSTFKSEMAHLVLYFVYLAIGVFVAQYVTTVGFIYTGEHISAKIREHYLESCMRQNIGFFD
KLGAGEVTTRITADTNLIQDGISEKVGLTLAAIATFISAFVIGFVHYWKLTLILLSTVVALLLSMGGASS
FIVKYSKQSIESYAHGGSLADEVISSIRNAVAFGTQDRLAKQYDEHLTKAEFYGYKVKATIGVMVALMMT
ILYLNYGLAFWQGSKFLIDDGIKLSNILIIMMSIMIGAFNLGNVAPNVQAFTTAIAAAAKIYNTIDRVSP
LDPSSDAGEKIEKLEGTIRLENIKHIYPSRPEVTVMEDVTLTIPAGKTTALVGASGSGKSTIVGLVERFY
DPVRGKVFLDGHDISTLNLRWLRQQMALVSQEPTLFGTTIYQNIRYGLIGTKHENAGEAEQRQLIENAAK
MANAHDFITGLPEGYETNVGERGFLLSGGQKQRIAIARAVVSDPKILLLDEATSALDTKSEGVVQAALEV
ASEGRTTITIAHRLSTIKDAHNIVVMSNGRIVEQGTHDELLEKQGAYYNLVSAQNIARVNEMDAEEEAAI
DAEDDELIRKKSRVSEKGDFVPDPEDNIAAKLARTSTTKSLSSIALQGKKEDGEVKYGLWTLIKLIGSFN
KQEWHLMLVGLFFSIICGGGNPTQAVFFAKQIMTLSVPVTPENAHQMKKDSDFWSAMYLMLAGVQFIAFV
IQGVLFAKCSERLVHRVRDRAFRTMLRQDVSFFDKDENTAGALTSFLSTETTHLAGLSGVTLGTLLMVST
TLIAALALAIAIGWKLALVCTATIPILIGCGFFRFWMLAHFQRRSKTAYSNSASYASEAISAIRTVASLT
REKDVIRQYQASLAVQQRASLISILKSSLLFAASQSFMFLAFALGFWYGGTLIADLEYNMFQFFVCFSAV
IFGAQSAGSIFSFAPDMGKAHQAANELKILFDRKPTIDTWSEDGAALDSVDGTIEFRDVHFRYPTRPEQP
VLRGLNLSIHPGQYVALVGASGCGKSTTIALLERFYDPLSGGIYIDGKEISSLNVNQYRSFIALVSQEPT
LYQGTIKENILLGAASEVTDAAIEHACREANIYDFIVSLPEGFNTVVGSKGALLSGGQKQRIAIARALIR
DPKILLLDEATSALDSESEHVVQAALDKAAKGRTTIAVAHRLSTIQKADIIYVFDQGRIVEQGTHAELMK
KNGRYAELVNLQSLEKNR

>gi|530470414
MKEPKPMSATRAYIRIFTYLGPKEIVLEAIAVAAAVVSGSGLALVNLVLGRLITVITNYISGLSTKEQFM
EDVTKHCFYFIYIGAGRLVCTYIYMTLSTYSAFHMVRNLRRQFLRAALSQNISYFDMNSNSISTQASTNG
NLIQSGVAEKLMICFQAMSTFVSAFIIAFTSYWKLTLILLCVPPALMIVIGIVATLEAKIETDMLSLFSE
ASSFAESLISTLRTVQAFGSRETLMSHYETFLNKAQKMGAKKSPLYGVLFSMEYSIMYSAIGLAFWQGTK
MISRNEVADVGTVFIVIMSVIVATLTFTIIAPYMITFQRAGTAATQLFSLIDRDTQMDPFDQWSGERPAD
VFVSGEIEMQNVTFSYPTRPEVAVLDNYTLKIPAGRVTALVGASGSGKSTIVGLLERWYEPTAGTITLDG
IPIEDFNLTWLRTHVRLVQQEPVLFNGTVFENIANGLVGTRWQYASATEQQERVENAARLAFAHDFITEK
LPEGYSTIIGERGGLLSGGQKQRIAIARSIISEPKILLLDEATSALDPHAEGIVQKALESVSKGRTTIVI
AHKLATIRKADNIVVMNSGRIVEQGTHQWLLKKRGAYARLVQVQDLTVHAKESSRQSQIESTVAIIDKET
APEPGLLSEAGIVEERLPLTSANQYDFDQVRERGLVSGVVSLMRESPELKWYFAVIGVTCILGAGALPGQ
SILMARVMDVFRLEPHRLGERGAFYSLMFFVLGLGTFVNYFTLGYTTNAASQKMLVKYRKDLLNGLLKQD
MVFFDRPENTIGSLTGRIDTVAQAMLELMSVNVVLIVITIITIIACATLSIVTSWKLGLVGVFAGLIPLS
LGGYARIRLEMRMDQSNQKRFSESAAIASESILAIRTVSSLAIEGRVLDRYTEGLDQAIRQSILPLFHMM
LWFSFTQSVEYFILALGFWWGCTLVKDSQISFYQFFVSFMGVFFAGNLASTLFSYTSSITKGKGATHFYL
WVKSLQPTVQETQENRAIVPQRAVETIDVDDVKFSYPLRQDVQVLKGANLNIRSGEFVALVGASGCGKST
IISLLERFYDPTSGNISVDGTELVAMNPDAYRSHVSLVQQEPTLYPTSIRANVLMGVRSDASTTTDSEDD
AVEKALRAANAWDFVSSLPEGVNTLCGTNGSQLSGGQRQRIAIARALIRKPRLLLLDEATSALDTESEKI
VQNALAESDVGNRATVAVAHRLSTIKDADRIYVFSGGRILEQGTHSELLAYGGLYKKLCEAQSLGS

>gi|530470054
MGAEAEKRETVPAEDFAAESSPADAVKEEGGAFKAYLRIFSYGGTFERILQAVALVCAVGSGAGIALQNL
IFGSFVTTIQDFTTGKSTPDHFRGEVSKLALYFVYLGIARFALAYGYISLTTFSAYRITRNLRHKYLHAA
LRQEVAFYDFGTGGSIATQAISNGRLIQAGIAEKLALTFQGLAVFVTAFIISFITQWKLTLIVVGIAPLI
LVVMGVASTFEAALETKILDTYAQAGSFSEGILASARTVHAFEIRSRLVQKFDKFLQNAHNLGNKKSPLF
GILFSFEYFVIYAGFALAFWQGIHMMNRGEITESGDIFTVLLSVVIGTTALTMLTPYIIEFTRAASAAAQ
LFKLIDRPSEIDPFDKSGEQPTDTVGVVDLENITFSYPTRPGVTVLDNFSLHIPAGKVTALVGSSGSGKS
TIIGLIERWYNPKSGTIRLDGKPIDRLNLNWLRKNVRLVQQEPILFQGTVFDNIANGLVGTQWENAPREE
QMQRVQEAAKIAFAHDFVSQLPEGYDTMIGERGGLLSGGQKQRVAIARSIISQPKVLLLDEATSALDPHA
EGVVQQALDKASEGRTTITIAHKLATIRKADNIVVMNKGKIVEQGTHEGLLKQDGAYTRLVRAQNLSVSE
EGSITETEGDDDDSAPKENIEMTKTMSRYRTADQTRMELQKERDNYDHHKQKGLISVVIRMVRETPELNW
AYFGTLIAVVVAAGAFPGQSLIIANLVDVFTLTGSEMISKGNFYSLMFFVLALGVFVCYFAMGWTTNTIA
QGLNHKLRKQALNDFLRQDLQFFDRRENNTGALASKLESNPQSILELMGFNIGLILISTLNVVACSILAI
ATTWKLGLVVVLAGLPPLVSSGYIKVRLDSKLDNSTSKRYSASAAIASESVTAIRTVSSLAIEESVLKRY
TDELDHAVRASTAPLFTMTVAFGLTQCIEYFFMALGFWYGCRLLSFNEISMYQFFVAFMGTFFSGQAAAQ
LFQYSSSMTKGINAANYLFWLHDLQPTIQETPDNHDKAPKSGTSLDFDHLKFSYPLRPEAHVLRGVDLEI
KKGQFVALVGASGCGKSTMIAMLERFYDPTTGTIRIDGDAALSELNPRLYRQFVALVQQEPTLFQGSIRE
NIALGIDSDSLTDVPDAQIEQACRAANAWDFVSSLPEGLGTPCGSSGMQLSGGQRQRIAIARALIRNPRI
LLLDEATSALDTESEKIVQRALNEAARDGERITIAVAHRLSTVKDADIICVFYGGRIVEKGTHAQLVAKG
GMYKQMCEAQNLE

>gi|530466872
MAILVAVDPRTNPAKATIKKALRVDFDIKAPEDLAGPISQTFFLWLNSLFLTGYKRAFTTTDLGMISSPL
YAKSILAKFSNIANGHIASSGNGFALQTFTSLGFYALAPVIPRLAVTGFTFSQSFLVTALLKYLEHGEQR
PASHGYGLLGACAFVYIGIAVSNSWYWRHMYKSVSIIRGGLVVSIFEKVLRLPEDGGTEAKATTLMISDV
QRIVSGLAFIHEVWAGILETALATYLLQRIMGVSSMAMLGLALACGAISSFVASKISVQQRNWLKAMEQR
IDATKRLLDSLKAVKMRGAEDRVGQVVNELRRLEIQAARLFRALITVSVFLSYSTVTLSPLLVFAAYIGV
NGADSDLDSATMFSSLVLIALLGSPLIHLFQAMPALGSAQGCFGRIHAFLETPEMFQNASVDLQRTRMHR
GDTRLSSNPSGSYQPAISIRNASLGWSSDETVLENINLEVARGSFVALVGKTGSGKSLLLKSALGEVKHV
SGSIELPLDKVSYCSQTPWLENMSAEQTWTQYGGGDPKSLAEVLEACFLDDLISLPDYRTGRVGSGGVRL
SGGQRQRLALARAIALRKEIVLLDDVFSALDRATRQQISTRLLGPEGLLRRLGTTVLFTTHDSSIAMLAD
QVYEITVDRSLAPLSLQKPANGDAIENRIAQGETTEKGFDEKDTTASDQAINATVQKVKDDQNEKDTKVS
DRQVYLRYVHAMGFKNAGIFLFLVIAFAICLKLPDLWVQWWSTALQQGDTRGNNYWIGMFALLEVLPLLV
LCLCIFHLMFFIVPTSASTLHASLLRTVLLAPFAFISRVDTGSLMNRFNQDLMFVDAFLPLDLFNTCAEL
FTSTFQLILVAIVSKQALAILPALFAVLYFIQRVYLRSSKQLRLLDLSWKADLHTKFGETVSGLSVIRAN
GWLNPMREKFLEKLDRSQEPFYLLYMVQRWLQLVLNLVVAGLAITIAGVAIGMRDKVAVGAVGVAFLNTT
TLGETLTNFIISWTSLETSLGAIARVSMFEQDTPREREEQSNVDVPDDWPKPGQVTFENVWATYDDKDGG
SSWRLSGVTLTVKPGERVAVCGRTGSGKSTLLLALLGMLHMPVGSVRVDGIDISALQMTILRRRFKVVSQ
DSFFEPTSTFRQDLDPSGKISDDDVREILGECRVWEIVAASGGLDSKRSDAKLSAGEAQLLSIARLLLQN
PTESGNIILLDEATSSLDRETEQYIERVMSARLQNATVIAVMHRLEAVSTYDKVAVLDKGVLVDFGDVGD
VKARCELFK

>gi|530464061
MGSSANFDDARDLGGQRVALYGYAALQDVLGAPALHAFPHAKIGNASWVSAESLDAVKVMEFTNLVRAAI
AAFLWCLVAARPLIRHRPSWCSAFAQESHFSSAFHTPQKKKWTHWTVYLIVVAAAGLLQATFAAVAPPRN
LFIISDLMPWVGAVLITAIDRPSKTPKTLLCLYLSIFACGIVSTAFSYKLHGYISIPTVVDPLISLVALM
GIVAMPMRDPRLGDDGIAHSDPSYELRSPEDNLTLWKFMTVSWMGPLIARGSEKQLHDEDVWQLPFDFQH
DRLHTLFRDLRGSMMTKLISANGMDLIIQSCLGIIETAANLSIPILLKQLLQSIQGGDQNVEVSVLYAIA
ILAVRLAACQSAVFQLWYSRRCYERSRGEMITTLYAKTLSRKFFGQPAAEQMLAGDGNANGDANHDDADD
SNAESESASRFRKIMSWFRSPKKNNPKYKKVQEHRQPATTGKILNLMRSDVYEVAQRFWEFPTLVTKPLQ
FILSFVLVWQLLGWPCILGMACVIVAQVLNTIFIAQLLKKERLRRAATDARLQSTSQFVEGIRHLRWYDW
QSKWLDSIMVTRQHELNTRIVTGLWRIAIATINIASGTLFPVATFFAYTFLAGKTLTVDVAFPALQLFAM
LETSFKELPNLITVVLNASIAMGRIEQFMGEPDKDGVYADHLTNDIKFTKASFAWPGYERPVLRNLDLTF
PQGLTVVFGKVGSGKSALLQAILGELDRLVGDVIIPTEPIGFCAQSPWLQHMSIRDNILFSAPFDAARYT
QVLDACALLPDLANFKHGDLSDMGENGIGLSGGQRARVALARAVYSQSRVLLLDDPLAALDHNTAESIVK
KLFQGSLVEGRTVVLVTHRVDLCLHLAQQMVEIVDGTARVLSSEEASNEIAKFLLEDDDQTTHQDEQENT
IDESQQNAAIPSKFIEDEHRAHGGVMLSVYWTYIKAGKLKWWGALVLVFGLFRLGSLLNYWFLKAWGESY
GEETSVEVASAGVDFSHLFDQLPSPDDDLRPWLFVYLGIAIFQALIFTVSEGLALLMIYKAAKNLFRRVI
EKVSRATFRFYDVTPVGRLMNRLVSDIGMIDGGIMSPLQQVAWWSLAWFSSMVVIASVTPLFLLFSVGMT
LWFVYVFMRFLPTSQSLRRLEMVSLSPLMSNFGILLDGLATIRAFKAQHHFQNMNIVVTDAFQKMDHFYW
SLQAWLMYRFDALSALSTFALTLLALYKGLSPGLTAFVLTTASSFVEATHNLCKQYGTLQMDFVSVERVI
ELLHIPEEPCGDTKPPASWPHHVDDVSFENVTLKYAPHLDPSLSNATFTIPGGSTCAVLGRTGSGKSTLA
LALLATIHPSEGCIRIDPVLFPGTLRDNLDPLHQYTDVDCIGVLHRVLGPDWDLYMHIEGGGKNLSQGQR
QLVGIGRAVLRRSPIVVLDEATASIDKETAARVQEVLRNELTTSTVITIAHRLEAVQDANYFIRLDKGKV
AEHGPTQGLNQ

>gi|530459749
MGTSREKLSAKTGVQDVATAQGDPGVLPSYFRIFRYGDNTDFSMQLVATTCALASGVGMAMVNLVFGQFI
TVITDFTTGTSSPGEFRSEAARLALYFFLIGIGRFVVSYGYSTLFTLAAYRVTRNIRHAYLKAGLTQEIA
YFDSGIGGSVAVQATSHGKLVQAGISEKLGLVIQGLSAFISAFVLAFVTNWKLTLITGCIAPATIFVMSV
ASYLEAAIEIQILGWNSQAGSFAESILTSARTVQAFALRSRLVTDFNTYLEKSARLGRKKNPILGCLFSA
EYFILFSGIGLCFWQAIGMLARGETKAPGDVFIVLMSVIVAASSLTAITPYLIDFTRAATAAVELFRLID
RKSMIDPLDQSGDQPQNVIGNIDFENVSFTYPMRPDTRVLDNYSLHIPAGKTTALVGASGSGKSTIVGLL
ERWYNPASGTITLDGRPIEQLNLQWLRKKIRLVQQEPILFSGTVYDNIVNGLVGTPWENEPREAKLARVH
QAAEIAFAHDFIKTLPNGYDTVIGERGGLLSGGQKQRVAIARSIISEPRILLLDEATSALDPHAEQVVQQ
ALDNVSRGRTTITIAHKLATIRDADNIVVMKQGQIIEQGTHNALLAMNGAYPRLVMAQDLAITEEPSDSA
SNSDTIAENEDKSVRLSHALARYSTATRLRAEQRMDKDNFDNWKRVGFCATVWRLLRCTPELRWYYTTLT
AACFFAAAAYPGQAILMSRFIEVFKFTGSQMQKKGNFFALMFFVVGIGAFFVYFVIGWCSNTIATTFNQK
MRKELVDNMLKQDLQFFDRPENTTGALTSRTDSYPQAVFELMGFNIALILVSVVSVLACSILALAYGWRL
GVVIVFAGLPPMLFAGYVRIRIESAMDTKISKRFSSSASIAFEAITAIRTVSSLSIEKSVLERYTTELDH
ANNFARRPIMLIMLPFAFTQSVEYAFMALGFWYGCRLVSFGNISMANFFVAFLGVFFSGQQASILFGFSS
SMTKAVNAANYLFWLSELKPSIRETDENACVGPSDYSAIDLERIKFSYPLRSETKVLQGVDLSIKKGQFV
AFVGASGCGKSTMIAILERFYDPVSGHLRVDCVDVDRMNPWLFRKDIALVQQEPVLYPGTIRHNISMGIP
TEDPSTISDGSIIEACRMANAWEFISSLPEGVDTQCGANGTQLSGGQRQRIAIARALIRKPRVLLLDEAT
SALDTQSERIVQEALNQAASSGERITIAVAHRLSTIRHADVICVFHGGRIVEKGTHEELLAKGPLYKKMC
EAQSLGT

>gi|380492515
MGADSEKREHPPAADALAATSSPDEAVKDEGGAFKAYLRIFTFGGPFEKFLQVVALICAVASGAGIALQN
LIFGTFVTTIQDFTTGKASPEHFRGEAAKLALYFVYLGIGRFALSYGYISLTTFSAYRITKNIRHKYLHA
ALRQEVAFYDVGSGGSIATQAISNGRLIQVGIAEKLALTFQGLSVFLTAFIIAFVTQWKLTLIVLCIAPL
LLVVMGVVSTIEASIETKILNIYAQAGSLTEGILSSARTIHAFEIRTRLVQKFDQFLQDAHRLGNKKSPL
FGVLFSFEYFVIYAGFALAFWQGIHMLNRGEIAESGDIFTVLLSVVIGATSLTMLAPYIIEFTRAASAAA
QLFKLIDRKSEIDPFDKSGDQPTETVGVVDLENITFEYPTRPGVTVLNNYSLHVPAGKVTALVGSSGSGK
STIIGLIERWYNPKAGTIRLDGTPIEKLNLNWLRKNVRLVQQEPVLFQGTVFENIANGLVGTPWESAPRE
EQLRRVQEAAKIAFAHDFVSQLPEGYETMIGERGGLLSGGQKQRVAIARSIISEPKVLLLDEATSALDPH
AEGVVQQALDKASEGRTTIVIAHKLATIRKADNIVVMNKGVIVEQGTHDGLLGQNGAYTRLVRAQNLSVS
DEESVTETDEEEENAPKEDVELTKTMSRYQTTDQTRMEIQKERDNYDRHKTVGLVSVVVRMVRETPELTW
AYLWTLIAVVAAAGAFPGQSLIIANLVDVFTLTGSEMITKANFFSLMFFVLALGVLVCYFIMGLATNTIA
QGLNHKLRKQCLNDFLRQDLQFFDRRENNTGALASRLESNPQAILELMGFNIGLILISTLNVVACSILAI
VTTWKLGLVVVLAGLPPLVSAGYIKVRLDAKLDASTSKRYSSSAAIASESVTAIRTVSSLAIEESVLKRY
TDELDHAVWASTAPLFIMTIAFGLTQCIEYFFMALGFWYGCRLLSFQEITMYQFFVAFMGTFFSGQAASQ
LFQYSSSMTKGINAANYLFWLHDLQPTIQETPQNRDAAPEAGSALGFEQLRFSYPLRPETHVLRGLDLEI
SKGQFVAFVGASGCGKSTMIAMLERFYDPTTGKIRVDGDALSELNPRLYRRIVALVQQEPTLFQGSIREN
IALGIDAESMTDVPDAQIEMACRAANAWDFVSSLPEGLATPCGSSGMQLSGGQRQRIAIARALIRNPKIL
LLDEATSALDTESEKIVQRALNEAARDGERITIAVAHRLSTVKDADMICVFYGGRIVERGTHSQLVAKGG
MYKRMCEAQNLE

>gi|327299332
MTEEPKPVTPVLRDGEAGLDTTAPTEAGSLGEEAPKKEADGIVDVPDAEQQKQEAPQQGFSAYVKLWAWC
EPIDVVLRICGFFAAVASGTALPLMTIIFGKFVNIFNDFGVGKISGDDFRAQISKNALWFVYLFIGKFAL
VYIHTICFNITAIRSVRKLRLQYIRAILRQEMAYFDTYTPGSVATRISNNANLIQTGMSEKVGTCCQGVA
MLISAFVVAFTQSWRLTLPVATSIPTAVTLVGITVALDAKLEAKILDIYSKAGGLVEETLGSIRVVVAFG
AGDRLSKKYDNHLEAAKGFGVKKGPVLGIQYSSEFFIMYCAYALAFWYGIKLLLQGKIGSGGDILTVLFS
IVIGTSSLTMIAPTLGEFTKAGAAANDVLNMINRVPEIDSLSAEGLKPSSVKGDLELSNAVFSYPARPTI
RVLDGVNLKIPARKVTALVGASGSGKSTIIGLLERWYDPASGSITLDGVDIKDLNVGWLRRQIGLVQQEP
VLFNDTIYTNVLYGLPPDEIAQMDEEKKRELVRQACIESNADDFIQGFPKGYDTIVGERGSLLSGGQRQR
VAIARSIISNPPILLLDEATSALDPTAEAIVQAALDKVSQSRTTVLIAHKLSTVKKADNIIVMNKGQVIE
QGTHESLLDTKGQYWSLVNAQSLSLASDDSSSDTDKETDTQPAEILEKHATTKSTHSKVPHEVAAESEDV
ARKFSLFKCLLIIFYEQRRHWLFFLLGGIASVVSGGAFPAQAILFSRIVTTFQLPRDQWQEKGDFWALMF
FVLALCILLTYASIGFFLTVAAFRSSKFYRSEYFKAMISQDIAYFDKPANSSGSLTARLSTDPQNLQDLL
SSNIGLILIVIVSLLAVSLLALVTGWKLALVSLFGCLPPLFLAGFIRMRMEMQAQDKNAKLYLESARFAS
EAVNSIRTVSSLTLESTVYNNYGDRLKRPVARSLKYTAIAMIFFGFSDSVDTAAMALAFWYGGRLMSYGE
YDAQQFFVIFIAVIFGGQAAGFIFGFTMNTTKAHAAANHIIHLRGQVAPINGSTGEEPASTEDSDVAVEF
RNVSFSYPTRPDQPVLRKINLNIRHGQNVGLVGPSGCGKTTMIALLERFYDVTSGDILINGKPLTDIDVT
KYRETASLVSQETTLYQGTIRENILLGVTRDVPDEEIHQACKDANIHDFIISLPEGYNTEAGSRGLSFSG
GQRQRLATARALLRNPDFLFLDEATSALDTESERVVQAALEHAKRGRTTIAVAHRLSTVQDCDAIFVLEA
GKIVEQGTHQELLRRKGRYFEMCKAQSLDREA

>gi|89276442
MVDNYHSSLDGAKTPIQSDGSVQKSDLVETDGPSSASSQIAAPTESIADSVRNFLEIRQGSIPDDTGVIF
DNISAVGSGTGSQDAPTVTSAAQSAFGLLSPLQNRQRKQYSRPILSGFSGTINSGEMLLVLGKPGSGCTT
FLKTLSGLWDEYKEIQGELTLGGHLLQDVMAQRPQDILFCAESDDHFPTLTVAETLRFATRARCGPNVSA
REIDTMVAQLAKLVGLSNVLNTKVGDAKIRGVSGGERRRVSLAEALATCARLICLDNPTHGLDSSTAVEF
MEMMREWTTQSRCVAAMSVYQASDAIVSYFDKVLVINSGRQIYYGPVQEAKAYFEDLGFECLSTTTIADF
LNVMSADPDVRRAQENKENQVPRTAEEFERAFSASRIYQEMQTSVQVAKERSKAHPSALVKASSFALPIW
HQIWYCASRQFRIVTSDYSLWAVELTTIVIQSIVLGTLFRNQQRTTNSLFIFASSLFYSVLVPALQSMAE
FGNGFAQRPLILKQKRYQISRPIAYALGLVTTDVVWKVAAICYNIPLYFLTGFQRTAGNFFTWFLIIYLE
HLALSMFFRSVAIFSPNMHRAVLPVGVFFNMYVLYTGLYVPAPQMQVWLGWLRYLNPLYYAFESVMVNEF
RDLSYQCSASDLAPAGPGYTDMANQVCTVVGSQPGNSLLSGASYIRAQYGFETSHLWRNVGINAALFIFF
ALCSGIGMEMLKTPAGKLATVFYKSGPRGIHRRDKVDSETGPVRETVEISGGQINGEHRSQEHQDSDKSH
NLAWTNLCLDIKTKDGEQRLLNNLSGSVKSGQLKALMGVSGAGKTTLLNALAGRSIGTLTGTLALNGQVL
PTFFRSRMGYVQQQDIHLPTQTVREALQMTARLRRPESISVAEKNAYVEKVIEWLNMEHIADALVGVPGA
GLNLEQRKKVSIGVEMASKPEILFLDEPTSGLDGQSAMLIARLLRRLADSGQAILCTIHQPAAELIDQFD
KLYLLSRGGNLVYDGPLGPRCHEAIQYFQPRSRPCGPEENPAEYFLSVIGAGSRNDAHMDWASLWNDSQQ
GKEREKVEQSLVPAVQQAPALEQQSLYSVPFHVQLWVVVQRTWLYYWREPDYVTSKLWMSVGNALLNSLT
YLQSPNTERGAYNRVFSAFMSLIVGPPLGLQVQPRFVTLRDIFVHRERESLTYHWMAFVLAAFIVELPFT
FLSSLVYWLLWYFPVGYFYAPSRAGYSFLMYELFGVFATSLAQLCASLMPNIEAAFAANGFFFMFCNTFA
GTLSPKPVTPSGWRWFYNISPLFYLGEGVTVDVLQDLPIRCDESEVSIFHAANGTTCGQYAQEFLKSATG
YLLNPASTADCQYCRYRDGQSYYQQYGYEFAHRHRNIGIFIGFIAFNFTMVLVMTYLTKTRRQ

>gi|429858322
MEAINKDTAQPDGIPPVVAVVDEKKAVDQSVKSSDAEPTPEPKVRPEREPTFKDYARVFTYATKWDILAY
IVGGLASIAAGITLPLMNIIFGQLVNDFNAFSAENEAARNDFRKTADRQALYLFILFLARFALNYTNKFA
FRMIGIRLSSAIRLHYLQRLFGQTIHVLDSMPPGMASSTITSTANTLQIGISEKLGVFLEFNGTIIAAIV
IAFTYNWALTLVTASCILFILVVLGALLPFIIKGHSEMTKAEGKASAVASEAFSSIRMVTACGAEDRIAA
RYAVFVEQAKRKGQFTAPLLALQFGLIFFALFSAFGLAFWYGTHSWVDGRVDGVGEVIIVLMSVMLVVMS
LERISTPLLAIGKAMVAACEFLTVIDAPAPTTGELKEPQVSANDNIVFEDVTFAYPSRPHVKVLDSLNLT
IESGKVTAIVGPSGSGKSTIVGLIERWYTLQDQYVIAKTIEKDKKKEAEKKKNKKKGKEESDDEESKPEP
EETGPHVELAGSISTSGHALDDIDVKWWRSQIGLVQQEPFLFNDTIFNNVAYGLIGSQWEHETEEKKREL
VKEACQESFADEFIDRLPDGYDTQVGDSGAKLSGGQRQRIAIARSIVRKPKIVILDEATSAIDVRSERIV
QAALNKISQNRTTITIAHRLSTIKQADRIVVLKKGKVVEQGTHESLLENDEGVYYGLVHAQQLSLGDQTE
DSDSDNKEEDLGAILDREKSAARSEADSTRQKTQVVNRNLFQSFGRLLYEQRSRWLLCILTVVFAGCAAA
GTPLQAWLFAKVIVVFNPDNGPDKIRSDSNFWSLMWVILAIGVGLSYFFMGFVATHLAHFICATYRQQYF
EAILFQRTSFYDEEENAHGSLTARVAGDPKQLEELLGLNMAMVYVAILNIVGAISIAFAFGWKLALVALC
VTMPIGLTGGYFRFKYEIEFDKMNAAVFAESSKFASESIGAFRTVSALTLEGVTCTRYEKLLKDHVSHAF
RKAKWTSAVFGFSDSISMACQALIFWYGSRLLASGEYSPQNFFVCFMAVIQGAEAAGQGLSFGPNAAQVT
GASNRIINMRDSRNKDIIPVTEQIPDTEGGVRIELQNVHFKYPTRNVSVFKGLNLTIEKGQFAALVGASG
CGKTSIISLMERFYDVEKGAILCNGKDIKDINVYEYRKNLSLVAQEPTLFQGTIRENILLGVDENSVTDE
RLHQVCRDASIHEFIVSLPEGYNTNIGSKGVSLSGGQKQRVAIARALIRNPNILLLDEATSSLDSESEKS
VQAAFERAGKGRTMVVVAHRLATVQNADIIFVLGEGRLLEKGSHSELLKKKGVYWHMCHSQALDR

>gi|429856589
MHPSEEVDHFQAPNARASDLSEITITDDMHRQIENLARQVTATSRPQSLHAQDDVLNPPKNSHLDPSSPN
FDSAAWTRAFISLYESDPASTPSRLTGVAFRNLNVFGYSTGTQYQKSTGNIALSIATNLIGLATGRTKGR
IDILQDFEGLVEPGEMLLALGPPGSGCSTLLKTLAGQTEGLNVSTDSYMNFRGINPRYMHDWFRGDVLYN
AEVDVHLAPLTVGDTLEFASRARVPTNVPAGLTSKQYARIMRDVLMAAFGISHTINTKVGDDFVRGVSGG
ERKRVSIVEAALTGAKFQCWDNSTRGLDSGNAIAFCQNLRTQADLLNVAAVVAIYQAPQSAYDLFDKVTV
LYEGRQIYFGRIEQAKLYFEDMGFLCPERQTTPDFLTSMTSPSERRIRPGYENMTPRTPDEFAARWKASP
DRAALMAAIEAYEKTHPAKDRLEEFQQSIKAERSPMQRMKSPYMITYPRQVRLCLWRGWKRLVADPGFTI
SSLVYNIIVGFVLGSMFFNLKTDSSTFYYRGGIIFFALLFNAFASEMEVLTLYAQRPVVEKHNRYALYHQ
SAEAISSYIIELPYKITNVFTFNSILYFMANLNREPGPFLFFCLVSFAVLLAMSGIYRTMASLARTSHQA
MVPVTLVTLGVMMYAGFTVPTSYMQGWSRWMGYINPLSYAFEALMANEFHGRTFKCDNLVPSGPDYDQLP
LSGRTCSVVGAVPGSDAIDGDRYIEESFGYFKSHKWRNVGILCGYIVFFFITYIITAEYAKPPKSEGEVL
VFRRGKAPGVVDDKAHMDEENQRKETTVIEMEHLSRPEKQVAEHRPRPSACGKPIFHWEDICYDVKIKGQ
DRRILDHVDGFVQPGVITALMGASGAGKTTLLDALATRVTMGVLSGDTMVNGQPTDKSFPHRVGYVQQQD
VHMDTMTVREALEFSALLRQSAEIPTSEKLAYIDEVIDLLDMGDFVDAVIGVPGQGLNVEQRKRLTIGVE
LAARPQLLVFLDEPTSGLDSQTSWAICDLIEKLAKSGQAVLCTIHQPSAMLFSRFDRLLLLQRGGKTVYF
GEIGTNSRTMIEYLERNGAPPCPPDANPAEWMLKVTTLSEDGPNWFEVWRSSAEYQDVKDELRLLRQLAE
GQTSQGDPSSEHEFVTSFWTQFVQVFSRTAKHFWRSPVYIWSKLTLTILLALYIGFTFKSDNSLQGLQNQ
LYAFFMCLTTVNEFSKQVMPMFIPQRALYEVRERPSRVYRWTTYLLSNVVIEMVWNTIAAVVFFFCWYYP
ARFFRNTTPDDVSIRGFTVFLFIWMFFLWTSTFSQLAIVAIETADLASIPASFFAILCMSFCGISVIRAD
LPAIWSDFMYYVSPMTYLASGALSTCLHGSKVVCTTKEIVQVPLPSNMTCGDFLGPYVQSAGGYLVDAAA
TDACGYCRMATTDDYLAHFNIKYDDRWRNFGLLWVYIGFNIVVACGLYWLVRVPNGQGVKRK

>gi|429853026
MSSDVRQPGPQSTRQSSTSYFNIGTTSSTAHRNSSSTTVIAGHSNYNDNNNHDHDGNSAAANDRNETSAA
MAEVSRGQQEVDKSGASSNYSNELDVESTQFAPLKTNTSTTERQRPQAKRQGTTMTEEDLFRALSRRRTN
ATNQSEAGQEEEQQEVERLMSRIFGRARQEQSEEEKTRHSGVVFRNLTVKGVGLGASLQPTVGDIFLGLP
RKFKLLLTRGPKAAFAKPPVRELISRFDGCVRPGELLLVLGRPGSGCSTFLKAFCNQRAGFESVEGHVTY
AGIDASEMAKRFRGEVIYNPEDDLHYPTLTVKRTLKFALQTRTPGKESRLEGETRQDYIREFMRVATKLF
WIEHTLGTKVGNEFVRGVSGGERKRVSIAEAMVTRASVQGWDNSSKGLDASTAVEYVRSIRAMTNMAETS
TAVSLYQAGESLYDLVDKVLLIDSGKCLYYGPAEAAKKYFIDLGFECPDRWTTADFLTSVTDEHERHIRE
GWENRIPRTPEAFDSAYRNSEVYRRNVQDVEDFEGQLEQQIEQRRRYESEKTKTKNYELPFHKQVVACTK
RQFMVMVGDRASLFGKWGGLVFQGLIVGSLFYNLPNTAAGAFPRGGTLFFLLLFNALLALAEQTAAFESK
PILLKHKSFSFYRPGAFAIAQTVVDIPLVFIQVVLFNVIIYWMANLARTASQFFIATLILWLVTMVTYAF
FRAISAWCKTLDDATRFTGVAVQILVVYTGYLIPPDSMRPWFGWLRWINWIQYGFECLMSNEFYNLELEC
SAPYLVPQGPNATPQYQGCALAGSPPGQTIVPGSSYIEASFTYTRAHLWRNFGFLWAFFFAFVVLTALGM
EHMKPNTGGGAITVFKRGQVPKKIENSIATGGRDKKRDVESGPTSNSEIVADNTVTKEKTEEDTLDQVAR
NETVFTFRDVNYTIPWEKGSRNLLSDVQGYVRPGKLTALMGASGAGKTTLLNALAQRLKFGTVTGEFLVD
GRPLPKSFQRATGFAEQMDIHEPTATVREALQFSALLRQPREISKKEKYDYCETIIDLLEMRDIAGATIG
KVGEGLNAEQRKRLTIGVELASKPELLMFLDEPTSGLDSGAAFNIVRFLRKLADAGQAVLCTIHQPSAVL
FEHFDELLLLKAGGRVAYHGPLGNDSQELINYFVSNGAHECPPKSNPAEYMLEAIGAGDPNYQGKDWSDV
WAQSKNREARSREIDEMLAKRRDVEPSKNLKDDREYAMPLSTQTMAVVKRSFVAYWRTPNYIVGKFMLHI
LTGLFNCFTFYKIGYASIDYQNRLFSIFMTLTISPPLIQQLQPVFLHSRQIFQWRENNAKIYSWFAWTTA
AVLAEIPYAIVAGGIYFNCWWWGVFGWRTSGFTSGFAFLLVILFELYYVSFGQGIAAFAPNELLASLLVP
IFFLFVVSFCGVVVPPMQLPTFWRSWMYWLSPFHYLLEAFLGAAIHDQPVQCQPGEFARFQPPPNQSCQD
YAQSYIAQAGGYVQTGEGGICEFCQYATGDEFGAGFSVYYSNIWRDFGIFCGFIAFNYFIVFVGTWLKFN
GKNPLKSVMAKRKVGK

>gi|758988093
MRFRSDSRADHQHPKKQGSMDPDTIQALKYQDRSSSSSSNNKPKEKVGSASTSPSPTLFASNDSVKVEIG
VGSSDKEKPDVKVSFFTIFRYASKRQLLINLFGTGMAIAAGAAQPLMNIFIGKIATVFLHFTSAIRSGDL
DAIRAAHSDVYSTINSDALILLYLGIGMFFASMLYMAVFSYTSERIASNIKYAYLSSLFSKPIDFFEQCG
QGTVAAKIGSDVHLIQIGIGEKLPMAIMYFSTFVTAAAVAFAFSWRLSLVLLPIAPLILLAGGVMGALTK
GCKLVELDCIAKAASRAEEAFNAIKILKAFSKERTIGQEYDTLTTDTKAAGAKAGRIQGVGVGALLFIIY
AGYALAFFYGAQLIARGELLPGRIVSVVFANFAGAFAIANLFSMIENFTMATAAASSVIGTIQQDLASSE
LSESRRNEEKSQTSRQLATGYNAELKLDHVHFAYPSKPERPVLKDLSLTIPSCVTTAIVGLSGSGKSTIF
ALLQRFYAPTRGSIRLDDVDISALDVDWLRGQIGVVEQQPTLFAMSIQANIELGLPNRHTRSAEELESLV
VQAAKKANAHNFITALTHGYQTEVGSQGFLLSGGQKQRIAIARALIRDPKILLLDEATSALDSKSEAVVQ
AALDEAAKDRTTIIISHRLSTVRNADNIVVLGPDGIIEQGSHHELSIKPNGTFASMLRHQDDKTKPVMVT
SEPEIVDSSHSLCLTEIPTMEIAHSLEVSRTISALADSVKPKDPSKNFEPPGESYASPAADGVKQDAPKT
DSVGLRTLLHILIKDPETGRLAQLYMLGSLCAAIIGAVYPVYAILFGTAIEDYAPCNSSDGRPCPNPARG
TMLHNNRISSGSFFIVAVGCAFISFYHVRSLYIAGSRVTHRLRVLVFQSLLCLDASFFDDPVNTSNDLAS
SLSVLSQGIYGGVGPTLGSIVQSLATVIVGYAVAIGYGWRLALVVIASTPLTITAGLLRLRVLARKESKT
KQAHQHTTQQACESIGAIRTVSAFNLQPQTLQVYQKNLENASRSLRPTMCYSSVLFGLSQCVQLLVTALA
FWYGGRELAQGHTSSKGFFTILISVVYGSVQAGNIFNYSADFSSAHSAACKSLSILKQAKEVVAEAQAND
RDVQWNTEDSLPSGQIALKEVTFRYPQRPTCTVLDRLSLTIEPGTFCAIVGGSGSGKSTVLQLIERFYTP
ESGRVLLDGYSITEGDPARFRKYMSYVPQEPTLFQGTIGWNIALGATDENPEDVPLAKIQQAAELAQLGD
LLASLPEGLNTQLSARGVQMSGGQKQRIAIARAMIRDPRVLLLDEATSALDPASERAVQGALDNVSQGRT
TIAVAHRLSTIAKADKVIVMQAGKVVEEGSPRELFQRDGLFALMARLQGVSF

>gi|815889046
MSNNSVASKASAHSAEHDDRRGSPSQTRTDHPEDVTGGDRPTYEAIRTFSSSDSGPDNAQLASALSRSVS
HQGGYGGQVERRDTLAGIEIGDPVLDPTKPEFDFYKWARMFMKLMEDDGIKRPRTGVTWKDLNVSGSGAA
MHYQNTVLSPIMAPFRLREYFGTKSEKLILRKFNGVLKAGEMLIVLGRPGSGCSTFLKTISGELQGLKKG
EGSVVHYNGVPQDIFNKEFRGEATYSAEDEKHFPHLTVGQTLEFAAAARTPSLRVMGVPRKVFSQHITKV
VMTIYGLSHTRNTKVGDDYVRGVSGGERKRVSIAEISLAGSQVVCWDNSTRGLDAATALEFTRALKIGSH
VGGMTQLLAIYQASQAIYDLFDKAIVLYEGRQIYFGPAKTAKKYFEDMGWFCPQRQTTGDFLTSVTNPQE
RRPRKGFETKVPRTAQEFEHYWLQSETFKQLQAEIEESDIDHPDLGEILAEQREAHRQAQAKYVPKRSPY
TISIFMQLKLCMKRAYQRIWGDKASTIAVIISQVVMSLIIGSIFFGTPNTTNSFFAKGSILFFAILLNGL
MSITEINGRTHIPLYKSTDMGTDVQRPIVAKHVGFAFYHAYAEALAGLVADIPIKFIIATVFNIILYFLG
GLRREPSQFFIFFLFTFMTMLTMSAIFRTLAAATKTVSQALAFAGVMILAIVIYTGFTIQRSYMHPWFKW
ISWINPVAYGFESILVNEVHGQRYQCAVPVPPYGTGNNFECAVAGAIPGERTVSGDSWVESAYGYSYAHI
WRNLGILFGFMFFFYALYLFATEFNLSTLSAAEYLVFQRGYVPKHLTNHYDEEKDASGLQQDMNIRPEES
PIEETVHAIPPQKDVFTWRNVVYDISIKGEPRRLLDNVSGWVRPGTLTALMGVSGAGKTTLLDALAQRTT
MGVITGDMLVNGKSLDMSFQRKTGYVQQQDLHLETTTVREALRFSAMLRQPKSVSKTEKYAYVEDVIDML
NMRDFSEAVVGNPGEGLNVEQRKLLTIGVELAAKPALLLFLDEPTSGLDSQSSWSIITFLRKLADNGQAV
LSTIHQPSAILFQQFDRLLFLAKGGKTVYFGDIGENSRTLLDYFERNGAEPCGSNDNPAEYMLDVVGAGP
SGKSEQDWPTIWNESEEARRVQEEIDRINAEKEKDESLQEPTETPREFAMPFTSQVYYVTIRVFQQYWRT
PTYIWGKLLLGIMAAVFIGFSFYMQNASIAGLQNTLFAIFMLTTIFSTLVQQIMPRFVTQRSLFEVRERP
SRAYSWQAFLLANVMVEIPYQIFLGVIVWAALYYPVFGVHQSSERQGLFVIFSVQFFIFGSTFAQMVIAG
LPDAETAGNIATTLFSLMLTFNGVLQSPRALPGFWVFMWRVSPLTYTVGGLAATVLHERVVRCAENELAV
FDPPDGATCGQYLERFFALGAPGRLNNPFATQGCEYCPLSSGDQFLAESEIFWNQRWRNFGIGWGYIGFN
VFATVVLYYLFRVRKSSGKTSPKKWLSLAKYYAVTIAYWVRSIFVRRREKTPRGKEHICDKIY

>gi|992086726
MEGGHLSRDIAPDVSDVSASSSNISSNSSLAQNAESNETEKSSQPGSLNRRLTEDEIMRVLSRRRTGESE
EDTEGGTEAMAQIMRLVSRMFGDERKTNSDEEKTRHLGVVWKHLTVKGVGLGAAIQPTNSEVLLALPRKI
KSLLTRGRNKPPLRTLIDDFTGCVRPGEMLLVLGRPGSGCSTFLKVIGNQRSGYKSVEGDVRYGGTDAHT
MASKYRSEVLYNPEDDLHYPTLTVRDTLLFALKTRTPDKESRLPGESRKEYQETFLSAIAKLFWIEHALD
TKVGNALIRGISGGEKKRVSIAEALVTRASTQSWDNSTKGLDASTALEYVQSLRSLTDMANVSTLVALYQ
ASETLYKLFDKVIFIEEGKCVYYGRAESARNYFEGLGFECAPRWTTPDFLLSVTDPKGRRVKQGWEDRIP
RTAEEFRKIYRKSDIYKATLADNESFEEELESQKEEREAARKESAKKNYTVSFYHQVAILTHRQFLIMYG
DKATLIGKWVILTGQALITGSLFYNLPQTSAGVFTRGGVMFYVLLFNALLAMAELTSFFDTRPVILKHKS
FSFYRPSAFALAQVIVDIPIIFVQVTLFELIVYFMANLSRTASQFFINFLFIFTLTMTMYSFFRTIGALC
GSLDIGYLIPPWKMHPWLKWLIWINPVQYAFEGVMANEFYNLDIQCEPPSIVPDGPKASPGHQTCAIQGS
NTNQLIVQGSNYIKSAFTYSRSHLWRNFGIIIAWLALFIALTMLGMELQKPNKGGSSATIFKRGEEPETV
KRALENKELPEDVETGDKEKGVDSNMNESTSEDSGEKVTGIAQSTSIFTWRNLNYTIPYKGGKKQLLQDV
QGYVKPGRLTALVGASGAGKTTLLNTLAQRVNFGVVTGEFLVDGRPLPRSFQRATGFAEQMDIHEPTATV
RESLRFSALLRQPKEVPIQEKYDYCEKILDLLEMRSIAGATVGSGGIGLSEEQRKRLTIAVELASKPQLL
LFLDEPTSGLDSLAAFNIVRFLRRLADAGQAILCTIHQPSAVLFEHFDDLLLLQSGGKVVYNGELGHDSS
KLISYFERNGGKKCPPHANPAEYMLEVIGAGNPEYKGQDWSEVWARSSENKQLTEEIESIIQSRRNKSAE
DNDDDRREYAMPIGVQVLAVTKRAFVAYWRSPEYILGKFLLHIFTGLFNTFTFWHLGNSYIDMQSRLFSI
FMTLTIAPPLIQQLQPRFLHFRNLYESREANSKVYSWVAFVTSAILPELPYSIVAGTIYFNCWYWGVWFP
RDSFTSGYVWMFLMLFEMFYVGFGQFIAALAPNELFASLLVPCFFIFVVSFCGVVVPYMALIPFWRSWMY
WLTPFHYLLEGLLGVVTHNVSLQCVSREESHFSPPPGETCQSYAGSFAQQAGGYVQDAGNGLCSYCPYSD
GDTFAAKTFNVYYSHKWRAYGIFWAFVMFNFAAVYAFSWLYLHGIRDIKKWFSTRKAKGGGQRGVE

>gi|299750073
MAEHIPLANISEEASLSRATSFKWSKKADHHDADFDDDAPPTSPKIQAKRRNSRRMSTASRVSIDFFDPQ
GVEGLRRSMTREKQTQPSTVPFPAPASSDASSDDSFDMDSKDFDLEKWIRQMIQRRSNSEAKPRQLGVVF
RDLQVLGIGASASYQPTLGSVLNPLDAIRSFQTARHPPIKEILTGFEGVVRPGEMLLVLGSPGAGCSTFL
KTLANHRAEYHAVNGEVHYDSISPEELHKYFRGDVQYCPEDDIHFPTLTVDQTIKFAARTRTPRHREEFT
RAQFTEMLSTVLTTVFGLRHVRNTMVGDAAIRGVSGGQKKRVSIAESLATRACMACWDNSTRGLDASTAL
EFVRALRIATDAMQLSTVVSIYQAGESLYKHFDKVCVIYEGRMAYFGPAHKARDYFIEMGYQPANRQTTP
DFLVSVTDPGGRLPVSGVANQPRTADEFAAYFKASQLGRENQRDIEDYIAEHVGKPDRALGYMQSARAEF
AKRSGKKNPYMLTIPQQVAAVMRRKVQILRGDMLATFFNTFSFVFQAIIMGSLFLRMPERTSAFFSRGGV
LFFSLLFSALATMAEIPSLYSQRRIVLRHKKAALYHPFVEALAHTLVDIPIAFCIISIFSVILYFMTGLQ
RSAEQFFTFLLFLLVMAMAMKSWFRALAAAFKSEATAQSVAGIAVLALCIYTGYTIPKPSMIGALRWITY
INPLRYGFESILVNEFRTLVAECDALIPQGPGYENITLENQVCAVVGAQPGESVVNGARFAELSYGFKWS
NVWMNLGIIIAFLVGFMALLLLFSEYNTSTTFDSSVTLFKRGTKRVVRSKSDEEEKRSFDASSTSAMLSR
KKGDAPLKMNDTFTWKNLNYTVPIPGEDDRQLLSNVSGYVAPGKLTALMGESGAGKTTLLNVLARRVDTG
VVTGEMFVNGQALPRDFQSQTGYCQQMDTHVGTATVREALLFSAKLRQPASVPLKEKEAYVEQCIKMCGL
DEYADAIVGSLNVEYRKRTTIAVELAAKPKLLLFLDEPTSGLDSQSAWAIVSFLRSLADQGQAILCTFAS
VDGFIPLRIHQPSAELFQVFDRMLLLKKGGQTVYFGDLGPNSSTLIQYFERNGARKCDPSENPAEYMLDV
IGAGATATTSFDWYSIWKISPEAACVQQEIEGIYAEGRGRPAVEATLQSEFATSWGYQVKELFYRNVQSY
WRDPTYLMAKLVLNAFGGLFVGFTFFNAPNTQQGTQNKLFAIFMITILSVPLASQLQVPFINLRSVYEIR
ERPSRMYSWTALITSQILIEVPWNILGSIILFVTWYWTVGFDSSRAGYSFLLLGIIYPIYYTTIGQAVAA
MSPNAEIAAMLFSLLFSFVLSFNGVMQPYRALGWWKWMYRLSPFTYLIEGLLGQAIGRQAIRCSPVEFVQ
VKPPSGMTCGSYLDPFISMAGGYLTNPDATSDCNYCSMSTTDHFLMSSFNISYDNRWRNVGLMVVFTVFN
FACVYALTYLFRIHKGSLLPSFKRSKKKN

>gi|367026344
MAAGVDFPKEAEQAEKESTSQPTSEDRGNINDTNNKGAEENGWSAYRRIFRYAGPFEYTLQGIAILAAIA
SGAGIALQNLIFGEFVTVITDYASGDSSRQVFLDDVAELALNFVYLGIGRFVLSYTYNALLTYVSHRIVR
NIRHAYLRAALSQEVAYFDLGTSGSIATQATSNGRLIQGGIAEKLGLTFQGLAAFVTAFILAFVTQWKLT
LITLCIAPATIISMGIVAAIEAGYETKILDIHAQANSFAEGVLASVRTVHAFEMRARLVAKFDEFLSEAH
RWGNKNSPLFGALFSVEYTIIYLGFGLAFWQGVQMLARGEVDSPGQIFTVLLSVTIGSINITMLAPYSIE
FTRAATSAASLFKLIDRQSAINPFDDSGEKPSEVTGLVELENVTFAYPTRPGVTVLDNFSLRVPAGKVTA
LVGQSGSGKSTIVGLIERWYNPSSGVIKLDGRPIDSLNLSWLRKNVRLVQQRALDKAAEGRTTIVIAHKL
ATIRKADNIVVMSKGRIVEQGTHEGLVAQDGTYARLVRIQDLAVKAAGSSSDAEGEDTAADEEGHPAELT
KTMTRYATEDQARMESQKGRYDFENHKKLGLLGVIIRLAKFSPELIWWYLCVLVACVAAAGVFPGQAILL
SRMMNVFTLTGDALKERGNFFASMFIVLAAGCLVVYFILGYATLSHKLRRQILHDILRQDLEFFDRPDNS
TGALASRVDSHPQAVFELMGFQVGLILIAVLNVVGCAVLSLAHTWKLGLVIVFGGLPPLLGAGWLKIRLD
MRLDHNVSKKTSTSAAIASEAITAIRTVSSLAIEDRVLSRYTAELDHAVAQTVQPIAAVMVCFGLTQAIE
YWFLALGFWYGCRLMASDETTLYNFFVAFMGVFFAGQATAQMFQFSTSITNAKNAANYMFWISGLQPTVR
ETDENRDNSPKSGGPISLDSVRFSYPLRPDAMVLRGLNLEITKGQFVAVVGASGCGKSTVIAMLERFYDP
STGNIRIDGDVLSELNPRHYRRIVSLVQQEPTLFQGSIRENIALGIDDPTAPVDTAASSATAQGPTVSDS
QIEAALRAANAWEFVCSLPDGLSTAAGPNGTQLSGGQRQRIAIARSLIRNPKILLLDEATSALDTESEKI
VQSALAEAAKDGDRITVAVAHRLSTIKEADMICVFHDGKIVEKGTHEELIALGGMYRKMCEAQNIE

>gi|1002322767
MATSDRAVLGRPHYTPVNIQAHEVSVQAESPILQRITQSLHHLRGKNISSNNTHTVLHSVTAHIPGGKLT
AILGGSGSGKTTLLNALSGRFQNQNQTVSGEITYNGYNDLSRFRTAYVIQEDVLPATLTVRETLQYAADL
RSNWKSGRQRDQAVDELVRRLGLETCTDTRIGHGSGHGCSGGERRRVSIAIQLLIGASVLFCDEPTTGLD
ATTAWQVIQTLKNLAASGMTVIISIHAPTSSVWDMFDHIILLVSGHVLYDGPKEAVPDYLDRSGFRLPAF
VNPAEFIIDKITINTWIQNTPELPFHRLVPFQGSSANALDTVALPAQLPESPTPSSTKPGFWTKWKVMTK
RTMVVCIRDISPLIGIACTIAGLAAVLGWIFWHLDGSLAGIRSRQGSLWDATGLYGYLMLISEICRLLED
VKAFDHERSEKLVGPALFTFSRRAVKLILEDLSLPTLFTAIYYPMLGYRDSTSQVLLFWLIMFLTHITAV
GFASVSVATTRNFYGAIFIGNMYFTLQTAASGYFLQENQMPVYVQWLKWLTTTFYTFSALCTLEFVGYNG
SSPGYLYDCPSHDAHDPQCKEYMGAFVMDSLGLPIAGRLVTTLRPSWKSDGFIMLNGSPINSQELRGLVS
YVPQDDYNLLSNLTVRETLYFATELRCSRSVPSNERKGRVEDTIRRFGLESCANTIVGSAFNKGISGGEK
RRLSIACETVAEPKVLVLDEPTSGLDSRTALSVLEVLHQLSSDGCTVILSIHQPSSTMWAMLSTCLLLSP
DGRPLYAAEADQMLSYFDRLEHTCPHTASPPDFFMDIAAGSSAQEIERLVDKWTQSQFSAVITASDTPTP
SHSDLSRPQSKCCRFIPTTRVLLHRAYLSMLRNPLSIFVRLVQCPGMGLIWIIFVAPLHKDYNSIQTRMG
LMIQYGPVAFIGMLQNIATFPAERDLFEHESSMNLYGATAFLAQYTAIELPFEIIAAGIFSLLFAYAAQL
GPTATKFGVCFLSAVCALNTGESLSMLACLAFGRNLSLAVNCTSALLSIFTMLGGTMSLNPPRVLQWVNH
ISPIKYAIDNLAYYCLSGLELQCTDSQRRADGSCPLQTGEQALELYGLNTDRPDIGLVAGVVLMVGYRLL
VWAVLMLQVRCRNGFGFRRSVNIRERRES

>gi|326478527
MASQPPQPPSGQPDTQYEEYQSEVITETTNRPTPAADVYEITPTNDVMDDRYEHEHDDYESGAMYETVRT
WSPQSRPELVRIASVFSRIDSHPDVAPTTEDGGQLNRRDTLAGVKIGDPVLDPTKPEFDFYKWARMFTHV
MEKEGIKRNRTGVMFRNLTVLGSGSAVQYQDTFLSPFAAPFRPGELCGKGRNPEKVILHDFNGAIREGEL
LMVLGRPGSGCSTFLKAICGELHGLQKKKESIIHYNGVSQHTFKKELRGEAVYSAEDEHHFPHLTVGQTL
EFAAAARTPSKRVLGLSRKDFSTHLARVMMSVFGLSHTYNTKVGDDYVRGVSGGERKRVSIAEIALSGAP
ICCWDNSTRGLDSATALEFTKALKIGSQVGGITQCLAIYQASQAIYDIFDKVIVLYEGRQIFFGPTRIAK
QYFEEMGWYCPPRQTTADFLTSVTNPKERIAKEGYENRVPRTAVEFERYWKQSQNNKLLLADMDRFEAEY
PPEEGHLEKLRETHGQAQAKHTASKSPYRISVPMQVKLCTVRAYQRLWGDKSSTIATNISQIMMALIIGS
LFFDTPQTTDGFFAKGSVIFFAILLNGLMSITEINGLCKATDPIVPNAQRPIVVKHVNFAFYHAYSEALA
GIVADIPIKFLLALVFNIIIYFLGGLERSAAKFFIFFLFTFITILTMSAIFRTLAAATKTIPQALALAGV
MILALVIYTGFTLQPSYMHPWFKWILYINPIAYAYEALLVNEVHGNRYRCATPIPPYGSGTNFACAVAGA
VPGEMSVSGDAWVESSYDYSYAHIWRNLGILLGFLAFFYFVYLVVSELNLSSASSAEFLVFRRGHLPKNF
QGSKDEEAAAGGVMYPNDPARLPPTNTNGAAGETAPGGSTVAVIPPQKDIFTWRNVTYDITIKGEPRRLL
DNISGWVRPGTLTALMGVSGAGKTTLLDALAQRTTMGVITGDMLVNGRPLDSSFQRKTGYVQQQDLHLET
TTVREALRFSADLRQPKSVSRKEKYEYVEDVIKMLSMEDFSEAVVGNPGEGLNVEQRKLLTIGVELAAKP
QLLLFLDEPTSGLDSQSSWSIVTFLRKLADNGQAVLSTIHQPSGILFEQFDRLLFLAKGGRTVYFGDIGK
NSETLLNYFETHGAEPCGPSENPAEYMLNVVGAGPSGKSKIDWPAVWKESEESRHVQQELDRIQSETSKR
NEGHGQSAEKEPGEFAMPFTSQLYCVTTRVFQQYWRTPSYIWGKLLLGLTSALFIGFSFFLQNSSMAGLQ
NSLFSIFMLTTIFSSLVQQIMPRFVTQRDLFEVRERPSRAYSWKVFLLANIIVEIPYQILLGIIAWASLF
YPTFGAHLSSERQGILLLYCVQFFIFASTFAQMIIAGLPDAETAGGIATTMFGLMVTFNGVLQKPNALPG
FWRFMWRVSPITYTVGGLAATSLHSREVKCAQNELAIFDPPSGATCAQYLQKLVEAGAPGKLYNPMSTSQ
CQYCPLSSGDQFLGGSEIHWSDRWRNFGIGWAYIVFNIFATVALYYLIRVRKSSGRPNRIISVITYHLSQ
FGTYCRAFITGRKEKCPRKREQIGKIY

>gi|325091175
MGGTSLSSISPGDPPGDNPDDEMFGERLNENIAKVASRASISSTSAQTIAQSRALSPAPGSNLDPSSAAF
DARAWVQDFIRVCESDPKSAPSRALGVAFRRLNVFGWGAGAEYQRTTGSVVSEAAKWLARFAVGKYKGQR
VDILRDFEGVVEKGEMLLVLGPPGSGCSTLLKSLSGETQDLSIDPDSHIDFRGVGLDHIRSSLRGDVLYN
AEHDTHLAPLTVNETLTFASRARSPRHVPGGVSRAQLDAIRRDVIMAIFGLTHTYNTRVGDDFVRGVSGG
ERKRVSIAEAALTGAKFQCWDNSTRGLDSGNAINFCRYLRSQADLLDVTSVVTLYQAPQAAVTVIYEGRQ
IYFGRTLDAKAYFEELGFYCPERQTIPDFLTSMTSVDERKVKPGFEDRVPRTASEFAARWQASKERQALL
LELDNYPGRHPPAQRLEEYHSARRAEQAKFQRPNSAYTISYTQQVSLTLWRAYRRLLADPGYTVSFLLFN
AVMAIILGTMYFDLKEDTSSFYYRAGAIFFSLLSNAFGSQLEVLTIYDERPVVEKQNRFAFYHYSSQAIA
SYLIDLPYKVGNMFVFNIIIYFMTNLRLEAGAFFFFCLTTFLATLVQSAIFRTLACLTRTAGQAMIPSAV
LGLGLTIYTGFTTPPNQLPGWSRWMARINPLAYGFEALIANEFHNRDFPCASFVPRGPGYENLPSISRIC
SVVGSEAGSAFVSGDGYINTSFNYSNGHKWRNIGIMFAFLAFFFPAYLLAAELAKPPQAKGEVLVFRRTK
AFTTTDKKIPVDPENQLRDRPVFAEKSGTSSELAGGITGGTDVFHWEDLCYDIKIKNEERRLLDHVDGWV
KPGVSTVLMGVSGAGKTTLLDVLATRVTTGIVSGDTMINGELTDASFQHKVGYVQQQDLHLSTATVREAL
QFSALLRQPSSISRAEKLQYAEKVIDMLEIRELANAVIGVPGEGLNIEQRKRLTIGVELAARPQLLIFFD
EPTSGLDSQTSWAISELVKKLTNSGQAVLCTVHQPSAILFGQFDRLLLIAPGGKTVYFGDLGKGSSRLID
YFERNNAFPCPKGANPAEWMLEVIQPPADGSKGPDWHQIWLDSPEYTAVKSELQRLRSLPTGGINPENGT
KIADEKDHSQHQEFVTSFWTQVLVVLRRTFRHYWRSPAYIWTKTILIALSTIYLGFSFRANNTIQGMTNQ
LWAIFMLFIPFININEQIMPMFLPQRALFEVRERPSKIYRWSTFILSNIIVELFWNTLMAVLMYFCWYYP
IGFVQNTKTDDQAIRGFLVFLLLWTYMLFTSTIAHFAITWIDMPDTAGILTSFMWLMCIFFCGIGVRKQD
IPKFWTFMYRLSPATYLVGGLMSSAVANSEVHCAPHEILEMRSVEGSTCGEFLSAYIESAGGMVLNPGTT
DICRYCTIASSNEFLAGFHIYYDTRWKDFGLMWVYILFNIIGALSLYWVFRVPKGKGSKRA

>gi|320593706
METDSKSVESGETAAMPGQQQISSNAQGLIHAYSMELVRSSSRATGGGGAPGRNPFTGTSNDPALDPHSK
AFDARRWAQAVLHSTGEGPDHCPRPTAGVAYRNLRVHGYGSPTDYQKDVFNVLLQAPLEAAQYFMSSRRG
REVPILRDGFDGLVRSGEMLLVLGRPGSGVTTLLKTVAGETNGLQVDAEAFISYQGIPMQAIQKRFRGEV
VYQAETDVHFPQLTVGQTLLFAAKARTPQMRPDGVTRAQYAKHIRDVVMAVFGISHTVNTRVGSDLVRGV
SGGERKRVSIAEVALSGSALQCWDNSTRGLDSASALSFANTLRLSTELAGTTALVAMYQASEAAYETFGK
VCLLYEGRQIFFGPANEAKAFFVDMGYECPDRQTTADFLTSLTNPGERVVRPGFENRVPRTPDDFVAYWK
ASATRASLLQDIAEFDQEHPMDGTPIEAMATVRKAHQAPLTPNKSPFTLSFPQQVALCMTRGYERTMGDK
TFFIVTVGGNLVISLVLGSVFYQLSPDASSITSRCILLFFAILFNALSSSLEILSLYAQRPIVEKHARYA
LYTPSAEAVSSAFCELPSKIFSAIAFNIPLYFMADLRHGAGHFFFFLLFAFTCTLTMSFILRTIGQASRT
VQEALTPAAVFIISLVIYTGFVIPVKSMQGWMRWINYLNPIAYAYESLLVNELSGRNFPCASFVPAYPNL
SSSEHTCSTAGAAPGADFVVGDTILNSSYEYYHAHKWRNLGILIGFLIAFFFAYLVASEYITAEQSKGEV
LVFRRGHKESAVVERKTATSDDSDGEKGHQTEQKDICHWRNVCYDITIKGQGRRLLDHVDGWVKPGTLTC
LMGVSGAGKTTLLDVLANRVTMGVVTGDMLVNGSPRDSSFQRKTGYVQQQDVHLETSTVREALRFSAQLR
QPTTVSTQDKYIFVEEVIELLEMDEYADAIVGVPGTGLNVEQRKRLTIGVELAAKPDLLLFLDEPTSGLD
SQTAWSVAALIRKLSARGQAVLCTIHQPSALLYQQFDRILLLAAGGRTVYFGDIGPNAETIISYFERNGA
EPCGQDENPAEWMLSVIGAGPGGVAKQDWVSIWRNSDEYSAVQAELDNLAKRKDTMASSGATDAAAVTTY
ATPFFFQLYMCSKRVFEQYWRTPSYIYAKMILCFAVSLFIGLSFRKAPLSEQGLQNQMFSIFMLLVIFAF
LAYQTMPHFIRQRELYEIRERASRTYSWYVFMLANIIVELPWNTIASLLVFLPFYYIVGMNHNAEATHSV
SERGGLMFLLVWVFLVFESTFTDMVVAGSPTAELGATMALLLFAFTLIFCGVMVGKDQLPGFWIFMYRVS
PLTYLVGGLLATGVGHHEVTCTARELLSFQPVGNQTCLEYMTPYMKLAGGKVINPNAVAPASCEFCTLAN
TDAFLASINVSYDQRWRDFGLMWAYVVFNVFGALFMYWLVRAPKGDLKARLFKLVGKTA

>gi|320039656
MTATNGESSDNSSKAPKSRTRTFTSYLRLFVYADPTFYDILLLLGGVIAAIASGVSFPLLGVLFGQVVDD
LNSATCNAGFTSPSSYQSAVNEQVLKVVYIGIAYLILAYISIVCWSLTGERLAQRIRQKYFKALLNQDVA
FFDDLPAGAVSSRLNGDIATIQNGTSEKVGLVLNSISFFVTGYVVAFMKDAQLGGALVSLLPAFMLMSLV
GSYFVQKYTGRITENVASSTSVALEALSNIMVVHALTANTRLESKFSNSLGRAKIAGIKKAITAAIQAGL
LFFIAYSANALAYWLGSKKIADSVASGGTGATVGSTYTVIVILVDASLILSTMAPFFQFFDSASVAFQQL
EKDIDRKPKINGANENINQGIPNVVGHIQLQNVSFTYGSRPDKPVLQNVSFNCPEGKQTAIVGLSGSGKS
TVASLMMRFYDPDDGCIMIDGHDIKDIGVQFLRSYVSLVQQEPCLLERSIFENIALGLINSPAHSHLRQT
LQGAKLSEVAAAIREGQDLDRAAESHGPEVLEIVQLVKNAATIADVSTFVSRLKYGFGTLVGSSGSLVSG
GQKQRISLARALIKDPKILILDEATASLDSASEQRVQAALEKAAVGRTLVTIAHRLSTIRNADNIIVMRN
GQIVEQGTHTELLAQEGSYADLIRLQNLNVHVEEDGQSSNSLVTDVTLEDIPEKLSNEHTFTADEQLNKD
YAIAEKTHPVEPATDEEDAGLGAERPFSATCSVLWGFFRPYILVLFLAFVAAIIVGGTYSACAAVFGHTI
GDLSPCKGESKIRWAGNFYGLMFFVLAIIEFFANFASWSLFGLVAEKIVYQIRVLSFRALLEQDLQWHES
NGRTPSRLLTLITKDGNALSGLTGSLVGNLVSVLVNFLTAVILTHIIAWKIALVFLAVVPLMLGAGAMRV
IQIARFEQHHAEAFAKSIAITIEAVNSIKTVSSFSLEQEIFNTYRRSLQAPTKAVTKHSAYASLWLAISY
GLSNFLYALAYWWGARRVISGDYSQAQFFIVLMALLVSAQLWGQMFTLAPDVSRAFTAINRILNLLDLGS
NSKLSKNRRNRRDIEAPSLTVEKNLDTDRGGISVAFKQVTFSYPARPDVQVLQGLDLSIQPGQFAALVGP
SGAGKSTIISLVERMYTPSSGVIQIDNKDISKYEGVEFRNNIALVSQDNVLFDGSIRFNVALGARPGHEP
SDAEIEEACKIANIHDTIIKLPEGYDTYCGPNGSQLSGGQKQRLAIARALVRKPRLLLLDESTSALDAES
ERLLQNGLEKAAQGITVIAIAHRLNTIQKANVIFLIEDGRCVDRGTHRELMDKSESYRVNALHQAVDGAK
LSAK

>gi|320037307
MSLVGNFGANDNRGAESAKDGVSSVETREEEVHQLARRFTEQSTYSTTVQNPFAADPGSALDPNGDNFNA
RAWCKAMLRMHTEDNQAHPLRTLGVAFSNLNVHGFSSDADYQKSVGNVWLEILSLARTFIGQRQRKIKIL
QSLDGLVEAGEMLAVLGPPGSGCSTFLKTIAGETYGLIVDKTSNINYQGVSAKQMANEFRGEAIYTAEVD
VHFPKLTVGDTLFFAARARAPRHIPGGATVNQYATHMRDVIMAIFGISHTKNTIVGNDFVRGVSGGERKR
VSIAEACLSMAPLQCWDNSTRGLDSANAIEFCKTLRMQTDINDTTACVSLYQVPQGAYDSFDKVLVLYEG
RQIYFGRTTTAKQYFLDMGFACPDRQTDADFLTSMTSHLERVVQPGYEARVPRTPDEFAARWKASAERAQ
LVKDIEAYNAKFALGGEYLDKFKQSRRAQQAKAQRVSSPYILSYVQQVKLCLWRGFKRLKGDPSITISSL
VGNSIMALVIASIFYDLKADTNSFFQRSALLFFAVLMNAFGSGLEMLTLYAQRGIVEKHSRYALYHPSAE
AFASMLMDLPYKTLNAITYNLVLYFMTNLRREPGAFFFFVFTSFILTLTMSMFFRSIASLTRTLVQALVP
AAILILGLSMYTGFTIPTQYMLGWARWIAYINPISYGFESLMINEFHNRDFACVNYVPSGPGYAGIGPNN
HVCSTVGSVPGQPYVNGDSYIESSYGYTASHKWRNVGIIFAFMFILMIVYLFATELVTEKKPKGEILVFR
RGHKALKKSKSEDDVESGSGRSVVVEKSQSDDIAIIERQTAIFQWKDVCYDIKIGKEHRRILDHVDGWVK
PGTLTALMGVSGAGKTTLLDVLATRTTMGVITGEILVDGKPRDESFQRKTGYAQQQDLHLNTSTVREALT
FSALLRQPAHVPRQEKIDYVTEVIKLLEMTEYADAIIGVPGDGLNVEQRKRLTIGVELAARPALLLFLDE
PTSGLDSQTSWAILDLLDKLKKNGQAILCTIHQPSAILFQRFDRLLFLQAGGRTVYYGDIGENSQILIDY
FVRNGGPPCPPAANPAEWMLDVIGAAPGSHTDIDWYDTWRNSPEYRRVQEHLAKLKLESSQQVGLARTLS
DQKREDKASYREFAAPFGAQLCEVQTRVFQQIWRSPTYIYSKTALCVSSSLFIGFSLFNTPNTIQGLQNQ
MFAIFMLLTLFGQLIQQIMPHFVAQRALYEARERLSKTYCWKAFMISNIVVELPWNSLMSVLMFICWYYP
IGLNHNAEPTDSVTLRGVQMWLFIWTFLLFSSTFAHFMIAAFETAENAGNTGNLLFMLCLLFCGVLATPN
QLPGFWIFMYRVSPFTYLVSGMLSVGISNTEVTCAPNEYLRFDPLNGTCGEYMEAYKATMGGYIENELAT
SNCNFCPISDTNVFLSSVSANYSDVWRNFGIMWVYIIFNIFAACALYWWVRVPKAKKPVAAKTN

>gi|320031656
MSNNSVTSKASAHSAEHDDRRGSPSQTRTDHPEDVTGGDRPTYEAIRTFSSSDSGPDNAQLASALSRSVS
HQGGYGGQVERRDTLAGIEIGDPVLDPTKPEFDFYKWARMFMKLMEDDGIKRPRTGVTWKDLNVSGSGAA
MHYQNTVLSPIMAPFRLREYFGKKSEKLILRNFNGVLKAGEMLIVLGRPGSGCSTFLKTISGELQGLKKG
EGSVVHYNGVPQDIFNKEFRGEATYSAEDEKHFPHLTVGQTLEFAAAARTPSLRVMGVPRKVFSQHITKV
VMTIYGLNHTRNTKVGDDYVRGVSGGERKRVSIAEISLAGSQVVCWDNSTRGLDAATALEFTRALKIGSH
VGGMTQLLAIYQASQAIYDLFDKAIVLYEGRQIYFGPAKTAKKYFEDMGWFCPQRQTTGDFLTSVTNPQE
RKPRKGFETKVPRTAQEFEHYWLQSETFKQLQAEIEESDIDHPDLGEILAEQREAHRQAQAKYVPKKSPY
TISIFMQLKLCMKRAYQRIWGDKASTIAVIISQVVMSLIIGSIFFGTPNTTNSFFAKGSILFFAILLNGL
MSITEINGLYVQRPIVAKHVGFAFYHAYAEALAGLVADIPIKFIIATVFNIILYFLGGLRREPSQFFIFF
LFTFMTMLTMSAIFRTLAAATKTVSQALAFAGVMILAIVIYTGFTIQRSYMHPWFKWISWINPVAYGFES
ILVNEVHGQRYECAVPVPPYGTGNNFECAVAGAVPGERTVSGDSWVESAYGYSYAHIWRNLGILFGFMFF
FYALYLFATEFNLSTLSAAEYLIFQRGYVPKHLTNHYDEEKDASGLQQDVNIRPEESPIEETVHAIPPQK
DVFTWRNVVYDISIKGEPRRLLDNVSGWVRPGTLTALMGVSGAGKTTLLDALAQRTTMGVITGDMLVNGK
PLDMSFQRKTGYVQQQDLHLETTTVREALRFSAMLRQPKSVSKAEKYAYVEDVIDMLNMRDFSEAVVGNP
GEGLNVEQRKLLTIGVELAAKPALLLFLDEPTSGLDSQSSWSIITFLRKLADNGQAVLSTIHQPSAILFQ
QFDRLLFLAKGGKTVYFGDIGENSRTLLDYFERNGAEPCGSNDNPAEYMLDVVGAGPSGKSEQDWPTIWN
ESEEARRVQEEIDRINAEKEKDESLQEPTETPREFAMPFTSQVYYVTIRVFQQYWRTPTYIWGKLLLGIM
AAVFIGFSFYMQNASIAGLQNTLFAIFMLTTIFSTLVQQIMPRFVTQRSLFEVRERPSRAYSWQAFLLAN
VMVEIPYQIFLGVIVWAALYYPVFGVHQSSERQGLFVIFSVQFFIFGSTFAQMVIAGLPDAETAGNIATT
LFSLMLTFNGVLQSPRALPGFWVFMWRVSPLTYTVGGLAATVLHERVVRCAENELAVFDPPDGATCGQYL
ERFFALGAPGRLNNPFATQGCEYCPLSSGDQFLAESEIFWNQRWRNFGIGWGYIGFNVFATVVLYYLFRV
RKSSGKTSPKKWLSLAKYYAVTIAYWVRSIFARRSEKTPRGKEHICDKIY

>gi|164644191
MSSAISMSPRSNSVEKSNSQASGDQEKKWHFRLPTFSSKTPPPPAKNSINDALLIPEATASIFSKIIFQW
INPLMTLGYARPLEASDLWKLQPERSAAYIANQINVSFDRRVQEANEYNTRLAEGRIGPGIKGLWWSLTG
TREEKEKLWREKTGRKRASLVWAMNDSVAWWFWSAGALKVVGDTAQVTSPLVVKAIITFATESYIAHRTG
GKIPPIGKGVGLAFVLLVLQLIGSLCTHQFFYRSMSAGVLLRGGLITAIYSRSLKLTSRARSTLTNGKLV
NHISTDVSRIDFCAGFFHMAWTAPIQMIICLILLILNLGPSALAGFAFFIFMMPIQTFVMKKLFGLRRKS
MVWTDKRAKLLQELLGGMKVTKFFAWEVPFLGRIFDYRRREMAYIRSLLLIRSGMNAVAMSMPVLASVIA
FITYSATGHTLEPSVIFASLTLFNLLRLPLMFLPMSFSAIADAANATGRLREVFEAELLEETHIVDENLD
VAIEVKGASFSWDSPPPEEQLSKKKQAAKTKAEALQKRQSAIDDKKKAEVGQDKAEGEHVFKIRDVTLSI
PRGKLVAFVGPVGSGKTSLLQGIIGEMRKTSGSITFGGSVAYCPQSAWIQNATVRENVCFGRPFEEERYW
KAIHDSCLGPDLEILPNGDMTEVGEKGISLSGGQKQRLNICRAIYCDTDIQIFDDPLSALDAHVGKAVFQ
NVLQNSLSGKTRILVTHALHFLPQVDYIYVISEGHIAEFGTYSELMSHGKDFSRFVTEFGSKEEEEKKEV
AIVDQDTKKQEDGLKKAVGGAGMMQAEERNTGAISWQVYKTYLSAGRAQVVLPLLLLSLILIQGATVMGS
YWLVYWQERKWPQPQGFYMGIYAGLGVSQAFFSFCMGAMFSLLTYFASQRLHKAAIERVMRAPMSFFETT
PLGRIMNRFSKDIDTIDNLLGDSLRMFSATASSILGAIILISIVLPWFLIGVVVILGGYWYAAMFYRASA
RELKRLDAVLRSSLYSHFSESLSGLATIRAYGEADRFLLDNEKRVDIENRAYWLTVTNQRWLGIRLDFLG
SLLTFIVAMLTVGTRFTISPAQTGLVLAYILSVQQAFGWMVRQSAEVENNMNSVERIVHYATEIEQEAAH
EIPDMKPPQSWPAHGEVELKDIVLNYRSELPPVLKGISMSVKAGEKIGIVGRTGAGKSSIMTALFRIVEL
SSGSILLDGVDVSQIGLTDLRKSLAIIPQDPLLFSGTLRTNLDPFNLHDDATLWDALKRSYLVADTSRRN
SVVPEEDSSSGVHTPVNRFTLDTVIEDEGGNLSIGQRSLVSLARALVKNSRVIILDEATASVDYETDRNI
QDTIAYEFKDKTILCIAHRLRTIISYDRICVLDAGQIAEFDTPARLYEMTEGIFRGMCERSSITMEDIKM
AMKVTKEDA

>gi|326470888
MDNISLSNETRTNGRLGCATEHILTNSQTEMHHDIANVAGRLSISSASAPAEGQSQVFNPTPGGKFDPSS
PAAFDARLWTPDPVSVPTRSLGVAFKGLSVFAYGTAAQLRKTTGSVVSGAMSYLSKGFGKGRNAARSGAP
WLRVLYSPLVAIGRIIGLACSSGIVHKLSSDVLYNAELDTHLAHLTVGETLIFASCARSIRHIPQGITRL
QFNTMRRDVMMAIFGLNRTINTRVGDDIIRGVSGGERKRVSIAEASLTGAKFQCWDNSTRGLDSANAINF
CNNLRLQADLLDVTSVVTLYQAPQATYDVLTIYAERPAVEKQNRYAFYHQSAQAIASYLADLPYKVVNMF
IFNIVIYFMANLRREVGAPFFFCLTTLLTSLVQSAMFRTLACLTGTPDQAMIPSAVLSLGLMIYTGFTTP
LEYMPGWSRWMAYINPLAYGFEALMANEFHNRDFPCVSIVPSGQGYANLPPVSQTCSVVGSEAGLAFVNG
DNYIGKSLITGTHIHGETWAFFLLLWSSFSLLTCLLLSLQSLPKHVGRLLFHRRSAPPKLEKLLAQDTEN
QVQRYPVEDRKMEPSNQPNNIGVSGAGKTTLLDVLATRVTTGIVTGDTMVNGNPTTSSFQHKVGYVQQQD
LHLSTMTVREALQFSAILRQSTAIPKLEKLKYVEHVIDILGMQEYSDAVIGVPGEGLNVEQRKRLTIGVE
LAARPQLLIFFDEPTSGLDSQTSWAISELIKKLASNGQAVLCTIHQPSAVLFDRFDRLLLIAHGGRTVYF
GDLGKGASTLINYFEKHNAPKCPAGGNPAEWMSEVIQSPPGGPEGKDWHQIWLDSPEYQTVQAELRRLRS
LSTIEVTTIKDDPQNQEFVSTFWTQFSEVLQRTWKHLWRSPIYIWPKTILIILTSLYLGFSFDANNSIQG
LQNQSNIIVELIWHSLMAAIMYFCWYYPEENSVGVPPGDLPKFWSFMHRVSPATYLVGGLISSAVANSDV
KCAAREILHMAPVGNLICKEFLTPYIEAAGGAVLNPASRDICEYCPLASTNEFLNRFQISYDTRWRDFGL
LWVYILVNIVAGLGFYWIFKFPKRGGSRRA

>gi|326470346
MASQPPQPPSGQPDTQYEEYQSEVITETTNRPTPAADVYEITPTNDVMDDRYEHEHDDYESGAMYETVRT
WSPQSRPELVRIASVFSRIDSHPDVAPTTEDGGQLNRRDTLAGVKIGDPVLDPTKPEFDFYKWARMFTHV
MEKEGIKRNRTGVMFRNLTVLGSGSAVQYQDTFLSPFAAPFRPGELCGKGRNPEKVILHDFNGAIREGEL
LMVLGRPGSGCSTFLKAICGELHGLQKKKESIIHYNGVSQHTFKKELRGEAVYSAEDEHHFPHLTVGQTL
EFAAAARTPSKRVLGLSRKDFSTHLARVMMSVFGLSHTYNTKVGDDYVRGVSGGERKRVSIAEIALSGAP
ICCWDNSTRGLDSATALEFTKALKIGSQVGGITQCLAIYQASQAIYDIFDKVIVLYEGRQIFFGPTRIAK
QYFEEMGWYCPPRQTTADFLTSVTNPKERIAKEGYENRVPRTAVEFERYWKQSQNNKLLLADMDRFEAEY
PLEEGHLEKLRETHGQAQAKHTASKSPYRISVPMQVKLCTVRAYQRLWGDKSSTIATNISQIMMALIIGS
LFFDTPQTTDGFFAKGSVIFFAILLNGLMSITEINGLCKATDPIVPNAQRPIVVKHVNFAFYHAYSEALA
GIVADIPIKFLLALVFNIIIYFLGGLERSAAKFFIFFLFTFITILTMSAIFRTLAAATKTIPQALALAGV
MILALVIYTGFTLQPSYMHPWFKWILYINPIAYAYEALLVNEVHGNRYRCATPIPPYGSGTNFACAVAGA
VPGEMSVSGDAWVESSYDYSYAHIWRNLGILLGFLAFFYFVYLVVSELNLSSASSAEFLVFRRGHLPKNF
QGSKDEEAAAGGVMHPNDPARLPPTNTNGAAGETAPGGSTVAVIPPQKDIFTWRNVTYDITIKGEPRRLL
DNISGWVRPGTLTALMGVSGAGKTTLLDALAQRTTMGVITGDMLVNGRPLDSSFQRKTGYVQQQDLHLET
TTVREALRFSADLRQPKSVSRKEKYEYVEDVIKMLSMEDFSEAVVGNPGEGLNVEQRKLLTIGVELAAKP
QLLLFLDEPTSGLDSQSSWSIVTFLRKLADNGQAVLSTIHQPSGILFEQFDRLLFLAKGGRTVYFGDIGK
NSETLLNYFETHGAEPCGPSENPAEYMLNIVGAGPSGKSKIDWPAVWKESEESRHVQQELDRIQSETSKR
NEGHGQSAEKEPGEFAMPFTSQLYCVTTRVFQQYWRTPSYIWGKLLLGLTSALFIGFSFFLQNSSMAGLQ
NSLFSIFMLTTIFSSLVQQIMPRFVTQRDLFEVRERPSRAYSWKVFLLANIIVEIPYQILLGIIAWASLF
YPTFGAHLSSERQGILLLYCVQFFIFASTFAQMIIAGLPDAETAGGIATTMFGLMVTFNGVLQKPNALPG
FWRFMWRVSPITYTVGGLAATSLHSREVKCAQNELAIFDPPSGATCAQYLQKLVEAGAPGKLYNPMSTSQ
CQYCPLSSGDQFLGGSEIHWSDRWRNFGIGWAYIVFNIFATVALYYLIRVRKSSGRPNRIISVITYHLSQ
FGTYCRAFITGRKEKCPRKREQIGKIY

>gi|310795309
MAESPLRTDVTSTPDKGTMATAMTTTTTTPVRKPKFTDYLRVFTYATKWDFCVYVIASVASVAAGVTLPL
MNIIFGQLVSQFTSYFSDDATVSRAQFDSILNRQALYIMALFVGRWALNAVNKFCFRMIGIRLSSAIRLH
YLQSLFAQPIHVIDSMPPGAAATAITGTSAVLQIGISDRLGTFLQFNGTIWAALVIAFIWSWDLTLVTSS
LILYILIVLGVVMPIIVKGETATTEADAQGTAIASEALGGIRLVMACGAQSHIISRYEGWVQEAMRRAQR
TAPVVAIQFGLIFFGVFGAFGLAFWYGTQRYIAGALDNAGVVVVVLMSVMMILTSLERISTPIIAVSKAM
VAACELFTVIDAPLPPAGTLKPEIDSEDIVFEDVTFEYPSRAGVKVLNSLNFRIQPGQNIALVGPSGSGK
STIVGLLERWYSLREQHALPRVADDQASEKPHDETVECVNEELKSLIMPNLSGTISVGGVNIEDLDLKWW
RAQVGLVQQEPFLFNNTIFNNVANGLIGTDWENEPETVKRELVRDACQESYAHEFISRLPDGYDTRVGDG
GAKLSGGQKQRLAIARSIIKKPRIIILDEATSAIDAKSEKIVQAALDRVTHGRTTITIAHRLSTIKKADN
IVVLQRGQAVEQGTHHSLLSDPSSVYSSLVRAQALHLSTPEKSVSEASASGLDSEMEEKVFTDQDHRPTA
AFMDTLEHNVPHKSRGLVRSFGKLLYEHKANWTSYVAVILSCMATAAGTPIQAWLFSKVLSVFLLTGDDL
KRRSDFWGLMWFALAGGVGLAYVAQCWIGLRLQYFVSAAYKKQYLNDMLHQHLSFFDDDKNSHGALSARI
SGDAKLLEELLGLNLAMLLSGVFTVIGCVAIALIFGWKLGLVAMFITMPIMLGAGLWKYRHEVQFDQMNM
AVFGESSQFATEAIGAIRTVSSLGMESTINARYEKLLSGHILAARRKAQWTAVLYGFADSVSLGCQALVF
WYGGRLLASGEYSMEAFFVCFMAIIQGAEAASQILAVAPSAAQAAAAADRILDVRESADVGQAAIRGCEE
IVGAEGGVRVELRDVHFKYPTRDVIVFEGLNLAIEQGQYAAFVGPSGCGKTTIISLLERFYELGKGHGSI
LCNGVNIHDLDVYDYRQNISLVAQEPVMFRGTVRDNILFGIEDPSSISDERIHEVCIEAFIHDFIVSLPE
GYDTDVGAKGVSMSGGQKQRIAIARALIREPKLLLLDEATSALDSESEKIVQAAFERARDGRTVVAVAHR
LSTIQNADVIFVFSEGRVVEKGSHHELIRKQGVYWEMCQSQALDQ

>gi|310789791
MVVEEQQTTLMMGKPPLGADSMSSKEGFEKVVEVRKLHEREPGVKDFIRVFSYATKWDIVIYILASVASV
GAGTTMPLMNIVFGSLAGKFTDYFMDPPRMTKPEFEAVLNQLALFILGLFLGRFFLNCINKFCFRMIGVR
LSSAIRLHYIESLFGQSIHVLDSMPSGSASSTITGTANALQIGISEKLGTFMEFNGTIWCSIIVAFIWSW
KLTLVTSSLVFFILVVVGTLMPFIVRLQDQQSKSEAKANSVASESFSSIRMLTACGAQKTMSARYAEWVD
DARAKGQRSAPLLALQFSLVFFGTYAVFGLSFWFGTKQFADGELTNPGTIIVVLMSVMMIIMSLERLSGP
LMAVSRAMVAACEFFAVIDAPRPENGCLREPDVVATNDIVFKDVTFAYPSRPHVKILDGLNLTIEAGKNT
AIVGPSGSGKSTVVGLVERWYDLREQHIIEKTIGAEKINGTEEDKTKKKKSGKKGRKKKQGDMTELVDYQ
EDTGVEENHPVVPLSGSITTGGRALTDIELKWWRSQIGLVQQEPFLFNDTIFRNVAYGLIGSPFEDSSEE
EKRQLVKEACHEAFADEFIDRLPDGYDTAVGDGGAKLSGGQRQRISIARSIVRKPKIIILDEATSAIDVR
GEKIVQAALDRVAKDRTTITIAHRLSTIKKADRIVVLRKGQVVESGTHDSLLRNELGAYHSLVHAQKLSL
GQPTQADDVTVGEDSSSDQGVAVAKTKSANAPEASEELPLSSYKEPNVFYSFFRLLAEQKNRWVYMAIAF
FAACSAASTPLMAWLFAQIFQVFTHSDINKVRSEGQFWSLMWVALAVGVGFGYFFQGAIAVHVQHKISAV
YKKEYFESILHQKTAFFDDDENSLGTLVARVAGDPKQLEQLLGLNMSALVMAVFNVIGALSIAYAFGWKL
ALVATFVTMPVGLFAGYWKFKYELEFEKMNAAVFAESSRFAAEAIGAFRTVTSLTMENVIHSRYDRLLRS
HVSEAYRKARWTSLLFGLADSVSLGCQGLIFWYGGRLLASREYGLVNFFVCFMAVIQGAEAAGTGFSYGP
NAAQASAAANRIISLRNADTKDGTGATEQIPDAEGGIKIELKNAHFRYPTRNTPVFTGIDLTINKGQFAA
LVGPSGCGKTSVISLLERFYSLDKGDVLCNGKSIYSLDAAEYRKNISLVAQEPCMFQGTIRENICLGIDV
DTISDERLHQICRDASIHDFIVSLPEGYETDIGSKGFSLSGGQKQRISIARALIRDPKILLLDEATSSLD
SESEKLVQAAFERASKGRTMICVAHRLATVQNADVIFVLGEGKVVEKGSHQELLKMQGVYWQMCQSQALD
R

>gi|240274887
MSSTESHHALGMGHGKENEAETPPSNHDENFRTTSSTIIHNNGASGADGDGMTELQVKSLVGLARSMSHA
SAQSSLCAQHPSGDINPFIDSESDPELSPHNENFNLRKWMKSILRITSRDPERYPRRTAGVSFRNLNVHG
YGTAADYQADVANVWLKAYGIVKRLVGFDEKVRIDILRNFEGLVKSGEMLVVLGRPGSGCSTFLKTLAGE
THGLYLGEGTSIEYQGISWDQMHNNFRGEAIYQAETESHFAHLTASDTLYFAAKARAPANRFPGVSRNQY
ALHMRDVVMAMLNLSHTVNTKVGNEYIPGVSGGERKRISIAETTLSGSPLQCWDNSTRGLDSATARTVIE
SLHLSTRYSGTTAIVAIYQASQAIYDIFDKAMVLYEGRQIYFGKTTHAKKYFIDMGFYCPERQTTGDFLT
SMTNPEERLVREGFEAVVPRTPDEFAARWQQSPDRKALLTEIEAYQKEYPLNAQPLDQFNSSLSAQKSKF
NRGKSPYTISYWMQIRLCIWRGVQRLKGDLSITLTSIIGNIIMALVVASMFYNLPNDTSSFFSRGALIFF
AIILNALATTLEVMTLWQQRPVVEKHHKYALYRPSAEAISSIIIDLPAKLCVAIAFNTVLYFIANLRRTP
GHYFVFLLFSFSITLTMSNIFRFIASISRTFAQASPPTIVIVLGMVIYTGFTVPLRDMVVWFRWINYINP
IGYAFESLMINEFHDRSFPCTTFIPAGPGYGDFDNQFKICEGSGAVAGNTFIDGDKLLNTSYEYYAENLW
RNFGIICAFFVFFLVLYIVASELVSAKPSKGEVLVYRRGKISPGLAQKSGSKSMDDPETGKQAHEKQRIE
QNRSEEVASIAKQMSIFHWENVCYDIKIKGQSKRLLDQVDGWVKPGALTALMGVSGAGKTTLLDVLANRV
TMGVVTETSTVRESLVFSALLRQPSTTPRAEKIAYVEEVIKLLGMQEYADAVVGILGVGLNVEQRKRFSI
GVEIAAKPDLLLFFDEPTSGLDSPTAWSICNLMRKLADHGQAILWKTVYFGDLGENMSTLVEYFEKKGAS
KCPPEANPAEWMLEVIGAAPGSHTDKDWPEIWKSSPERVEVRRSLATMKQELSQKKRDSQEEGYSEFAMP
LWYQYLICQQRMLQHYWRNPVYIYSKAFVAILAPLFIGFTFYNVEKSLRGLQNQLFGIFMLLLMFPTLTQ
QSMPFYIAMRSLYEVRERPSKTYSWKAFILSAVVVELPWNTLMAVPAFFAWYYPIGFQRNAGDDVAGRSG
TMFLLIWIFLVYGSTFGSMVVSGIDLAETAGNISQLLFSMALIFCGVLATPDAMPGFWIFMYRLSPFNYF
VSSVLSTGIAGVDIQCSSIELLRVPPPPGKTCLEYFQQYMSFAGGRLLTPDKTDMCEFCTVMTTDDYLKQ
VNIYFADRWFNIGILFAFIAVNIVGAVFFYWLVRVPKMEWKAKKS

>gi|1030143865
MSLVGNFAFGNYDSTAERAGVGNTGAAFQRRASNTNQDAEGQQHVEGQRGLFGRRQSSITPANAPVDIGP
DAALRDIEKDDADKQGFEPREMSASERKLGSSDSDSQEYSDQTVARLARTITNYSQVPSNPFNAEKDSEL
DPHSPNFRARSWVKSMIKLNREDGNNPERQGGVAFRGLSAHGWGSGTDYQKDVGNIWLEGIGAVKKLLGL
AKPNRIDILRDFEGLVESGEMLVVLGPPGSGCSTFLKTMTGEVHGFEVDADSYLNYQGIPAQEMHTHFRG
EAIYTAEVDVHFPMLSVGDTLYFAARARAPKLTPGGVKPREWATHLRDVVMASFGIGHTINTRVGNDFVR
GVSGGERKRVSIAEAVLSGAPVQAWDNSTRGLDSANAIEFCKTLRLSADLAGAVAMVAIYQAPQAAYENF
DKAVVLYEGRQIFFGRTDEAKAYFENIGFDCPDRQTTADFLTSMTSAQERVVRPGWENKVPRTPDEFAAV
WRNSTTRAQLMKDIDAYDKRFPFKGEAYQQFVDSRQAQQAKRQRIHSPFTLSYAQQIQLCLWRGFRRLVG
DPELTYTQIFGNFAMALILGSVFFNLKQDTNSFFQRGAVLFFAVLMNAFGSALEILTLYAQRPIVEKHNR
YAFYHPSAEAFASMLTDMPYKIVNAIVFNITLYFMVNLRREAGPFFFFLLVSFITTLMMSMLFRTIASVS
RTLSQAMAPTAVLILAIVIFTGFVLPTDYMLGWCRWINYIDPVAYCFEALMVNEFAGQQYSCSAFVPDAY
GSLADQSQVCSSVGSEAGLAFVSGSRFLASSYKYYASHRWRNVGIVLGYLVFFMCCYLAATEYISAKKSK
GEVLVFPRGHIPAALREKKADEENISAGRDANAVAQTTSHTAATDVIQKQTAIFSWKDVCYDIKIKGENR
RILDHVDGWVKPGTLTALMGVSGAGKTTLLDVLATRVTMGVISGDMLVDGRQRDSSFQRKTGYVQQQDLH
LSTSTVREALNFSALLRQPKSTPRQEKLDYVDEVINLLDMQEYADAVVGVPGEGLNVEQRKRLTIGVELA
AKPQLLLFLDEPTSGLDSQTSWAICDLMEKLKNSGQAILCTIHQPSAMLFQRFDRLLFLAKGGRTVYFGE
VGENSSVLSQYFERNGAHACPKDANPAEWMLEVIGAAPGSSTDIDWHQVWRDSPEYQATHQELENIKTTR
SAMPSEADSGPDGKDSYREFAAPFGLQTWEITKRVFAQYWRTPSYIYSKVALCTMSALFIGFIFFKAPLT
HQGLQNQMFSIFMTFTIFGQLVQQIMPHFVTQRALYEVRERPSKTYSWQSFMISNIVVELPWNGLMAVIM
FFCYYYPVGLYNNTGDALHERGALFFLIMLQFLLFTSTFTNMVIAGMDSAETGGNVANMAFSLCLIFCGV
LASPESLPGFWIFMYRVSPFTYLVGGFLGAGIANTAVTCADNEYLRFNVGAGFSTCTDYLAQYQNSTNNI
GYLRDPTSTSQCEFCTYDNSNSFLASVNISYDDRWRNFGILWAFIVFNMFAAVFFYWLFRVPKKTRKQRM
EEKEARAEAEEKGGRSEKV

>gi|1030132723
MWGSGVDERKLNTSSHSLNQWHRGDPHSDSDRAHTPLHPTEEVEDGTRGQDGTWGESDVGGWTTESAMAD
YENLRRNLTTMERTRSKEAAQDGNALTRTTTAQSKRSQGGRRRASLLTMSTQADHTATRQPTREEAEAEV
EAGPDDDDDEEEREEFELEKFMRDGHFERREDGKPQKKVGVIYKDLTVKGVGSTASFVRTLPDAILGTFG
PDLWHIITRFVPALGRRSGETRTLLHGFSGCVRDGEMLLVLGRPGAGCTTFLKAISNNREPYAEVTGEVT
YGGISADKQKKMYRGEVNYNPEDDIHFASLNVWQTFTFALYTKTKKKAQEDIPVIANALMRMFGISHTKY
TLVGDEYTRGVSGGERKRVSIAETLASKSTVTCWDNSTRGLDASTALDYARSLRIMTDVTNRTTLVTLYQ
AGEGIYDVMDKVLVIDQGHEIYMGPASDAKQYFIDLGYHCPERQTTADFLTAVTDPVERQFREGYEAKAP
KTPEELEKAFRASPAYQRVLEDMRDYEAYLKESGYADAERFENAVQTGKSKNVRKKSPYTVSFPRQVTAC
VKREFWLLWGDKTTLYTKVFIIISNGLIVGSLFYGQPENTEGAFSRGGALFFSILFLGWLQLTELMKAVS
GRAVVARHKDYAYYRPSAVSIARVVADLPVIFVQVVLFGIIMYFMTNLTVTASRFFIYLLFVYVTTIMLT
ALYRLFASVSPEIDTAVRFSGIALNLLVIYTGYVIPKTQLLSKYIWFGWMYWINPIAYSFEAVLSNEFAG
RTMQCAPEQLVPQGSGIDPAYQGCPIAGAQIGSTEVSGSDYIGTQYNYSRSHLWRNFGVVIAFTVLYILL
AVIATELFDFSAGGGGALAFKKSKRAKNQVKEAAPADEEKAGIAEDSSSSTKKEAGMGESGDSDKENEAL
EQITKSESIFTWRDVEYTVPYLGGEKKLLNKVNGYAKPGVMVALMGASGAGKTTLLNTLAQRQSMGVVSG
EMFVDGRELDGAFQRNTGFCLQGDLHDGTATIREALEFSAILRQDASVPRSEKIAYVDKIIDLLELNDLQ
DAIISSLGVEQRKRLTIGVELAAKPSLLLFLDEPTSGLDSQSAYSIVRFLKKLAHAGQAIVCTIHQPSSV
LIQQFDMILALNPGGNTFYFGPVGENGKDVIKYFSERGVDCPPSKNVAEFILETAARPVQGKDGKKINWN
QEWRNSQQAKDVIQEIEGLKLSRSKTQPEGKRKEQEKEYAAPVGVQCTELLKRTFKQYWRDPSYLYGKLF
VSVVIGIFNGFTFWQLGNTIQDMQNRMFTAFLILTLPPTIVNAVVPKFFTNMALWQAREYPSRIYGWFAF
CTAQVVAEIPAAIIGAVVYWVLWYFATGLPTEASVSGYVFLMTMLFFLFQASWGQWICAFAPSFTVISNV
MPFFFVMFSLFNGVVRPYSMIPVFWRYWMYWVNPSTWWISGVLAATLHNIPVQCAESETAMFNPPPGQTC
SQYAGSFAQSAGGYLLNGDATSTCMYCPYSSGDQYLSTLNIHASQKWRDFGIFLVFVFTNWFLVYFFIWS
VRVKGWSFGMGYLFGGLGKLVSLITKPFARIFDKKKKNKESQE

>gi|453086650
MWGSGVDERKLNTSSHSLNQWHRGDPHSDSDRAHTPLHPTEEVEDGTRGQDGTWGESDVGGWTTESAMAD
YENLRRNLTTMERTRSKEAAQDGNALTRTTTAQSKRSQGGRRRASLLTMSTQADHTATRQPTREEAEAEV
EAGPDDDDDEEEREEFELEKFMRDGHFERREDGKPQKKVGVIYKDLTVKGVGSTASFVRTLPDAILGTFG
PDLWHIITRFVPALGRRSGETRTLLHGFSGCVRDGEMLLVLGRPGAGCTTFLKAISNNREPYAEVTGEVT
YGGISADKQKKMYRGEVNYNPEDDIHFASLNVWQTFTFALYTKTKKKAQEDIPVIANALMRMFGISHTKY
TLVGDEYTRGVSGGERKRVSIAETLASKSTVTCWDNSTRGLDASTALDYARSLRIMTDVTNRTTLVTLYQ
AGEGIYDVMDKVLVIDQGHEIYMGPASDAKQYFIDLGYHCPERQTTADFLTAVTDPVERQFREGYEAKAP
KTPEELEKAFRASPAYQRVLEDMRDYEAYLKESGYADAERFENAVQTGKSKNVRKKSPYTVSFPRQVTAC
VKREFWLLWGDKTTLYTKVFIIISNGLIVGSLFYGQPENTEGAFSRGGALFFSILFLGWLQLTELMKAVS
GRAVVARHKDYAYYRPSAVSIARVVADLPVIFVQVVLFGIIMYFMTNLTVTASRFFIYLLFVYVTTIMLT
ALYRLFASVSPEIDTAVRFSGIALNLLVIYTGYVIPKTQLLSKYIWFGWMYWINPIAYSFEAVLSNEFAG
RTMQCAPEQLVPQGSGIDPAYQGCPIAGAQIGSTEVSGSDYIGTQYNYSRSHLWRNFGVVIAFTVLYILL
AVIATELFDFSAGGGGALAFKKSKRAKNQVKEAAPADEEKAGIAEDSSSSTKKEAGMGESGDSDKENEAL
EQITKSESIFTWRDVEYTVPYLGGEKKLLNKVNGYAKPGVMVALMGASGAGKTTLLNTLAQRQSMGVVSG
EMFVDGRELDGAFQRNTGFCLQGDLHDGTATIREALEFSAILRQDASVPRSEKIAYVDKIIDLLELNDLQ
DAIISSLGVEQRKRLTIGVELAAKPSLLLFLDEPTSGLDSQSAYSIVRFLKKLAHAGQAIVCTIHQPSSV
LIQQFDMILALNPGGNTFYFGPVGENGKDVIKYFSERGVDCPPSKNVAEFILETAARPVQGKDGKKINWN
QEWRNSQQAKDVIQEIEGLKLSRSKTQPEGKRKEQEKEYAAPVGVQCTELLKRTFKQYWRDPSYLYGKLF
VSVVIGIFNGFTFWQLGNTIQDMQNRMFTAFLILTLPPTIVNAVVPKFFTNMALWQAREYPSRIYGWFAF
CTAQVVAEIPAAIIGAVVYWVLWYFATGLPTEASVSGYVFLMTMLFFLFQASWGQWICAFAPSFTVISNV
MPFFFVMFSLFNGVVRPYSMIPVFWRYWMYWVNPSTWWISGVLAATLHNIPVQCAESETAMFNPPPGQTC
SQYAGSFAQSAGGYLLNGDATSTCMYCPYSSGDQYLSTLNIHASQKWRDFGIFLVFVFTNWFLVYFFIWS
VRVKGWSFGMGYLFGGLGKLVSLITKPFARIFDKKKKNKESQE

>gi|453080314
MSLVGNFAFGNYDSTAERAGVGNTGAAFQRRASNTNQDAEGQQHVEGQRGLFGRRQSSITPANAPVDIGP
DAALRDIEKDDADKQGFEPREMSASERKLGSSDSDSQEYSDQTVARLARTITNYSQVPSNPFNAEKDSEL
DPHSPNFRARSWVKSMIKLNREDGNNPERQGGVAFRGLSAHGWGSGTDYQKDVGNIWLEGIGAVKKLLGL
AKPNRIDILRDFEGLVESGEMLVVLGPPGSGCSTFLKTMTGEVHGFEVDADSYLNYQGIPAQEMHTHFRG
EAIYTAEVDVHFPMLSVGDTLYFAARARAPKLTPGGVKPREWATHLRDVVMASFGIGHTINTRVGNDFVR
GVSGGERKRVSIAEAVLSGAPVQAWDNSTRGLDSANAIEFCKTLRLSADLAGAVAMVAIYQAPQAAYENF
DKAVVLYEGRQIFFGRTDEAKAYFENIGFDCPDRQTTADFLTSMTSAQERVVRPGWENKVPRTPDEFAAV
WRNSTTRAQLMKDIDAYDKRFPFKGEAYQQFVDSRQAQQAKRQRIHSPFTLSYAQQIQLCLWRGFRRLVG
DPELTYTQIFGNFAMALILGSVFFNLKQDTNSFFQRGAVLFFAVLMNAFGSALEILTLYAQRPIVEKHNR
YAFYHPSAEAFASMLTDMPYKIVNAIVFNITLYFMVNLRREAGPFFFFLLVSFITTLMMSMLFRTIASVS
RTLSQAMAPTAVLILAIVIFTGFVLPTDYMLGWCRWINYIDPVAYCFEALMVNEFAGQQYSCSAFVPDAY
GSLADQSQVCSSVGSEAGLAFVSGSRFLASSYKYYASHRWRNVGIVLGYLVFFMCCYLAATEYISAKKSK
GEVLVFPRGHIPAALREKKADEENISAGRDANAVAQTTSHTAATDVIQKQTAIFSWKDVCYDIKIKGENR
RILDHVDGWVKPGTLTALMGVSGAGKTTLLDVLATRVTMGVISGDMLVDGRQRDSSFQRKTGYVQQQDLH
LSTSTVREALNFSALLRQPKSTPRQEKLDYVDEVINLLDMQEYADAVVGVPGEGLNVEQRKRLTIGVELA
AKPQLLLFLDEPTSGLDSQTSWAICDLMEKLKNSGQAILCTIHQPSAMLFQRFDRLLFLAKGGRTVYFGE
VGENSSVLSQYFERNGAHACPKDANPAEWMLEVIGAAPGSSTDIDWHQVWRDSPEYQATHQELENIKTTR
SAMPSEADSGPDGKDSYREFAAPFGLQTWEITKRVFAQYWRTPSYIYSKVALCTMSALFIGFIFFKAPLT
HQGLQNQMFSIFMTFTIFGQLVQQIMPHFVTQRALYEVRERPSKTYSWQSFMISNIVVELPWNGLMAVIM
FFCYYYPVGLYNNTGDALHERGALFFLIMLQFLLFTSTFTNMVIAGMDSAETGGNVANMAFSLCLIFCGV
LASPESLPGFWIFMYRVSPFTYLVGGFLGAGIANTAVTCADNEYLRFNVGAGFSTCTDYLAQYQNSTNNI
GYLRDPTSTSQCEFCTYDNSNSFLASVNISYDDRWRNFGILWAFIVFNMFAAVFFYWLFRVPKKTRKQRM
EEKEARAEAEEKGGRSEKV

>gi|1021546263
MDTTPDSPTRGRDDISSEGRTRTNSLEPDSEGKDPLPGKQINSDERVADLARTLSEKKSCHELPFELRKG
SALDPQSPRFNARAWAEAFYNARYNGNDSPPPRVAGLAFNNLNVVGYGSPVDYQMSVGNAALKLPTLAQQ
WFGGKKRRINILQNVDGLLLPGEQLCVLGPPGSGCSTLLKTIAGETHGFEVDPASYINYQGITAKQMSKN
FRGEAIYTAEVDAHYPQLAVGDTLYFAALARTPREIPGGMSREEYATHLRDVIMSTFGISHTVNTKVGND
FVRGVSGGERKRVTIAEAALSYAPLQCWDNSTRGLDSANAVEFCRTLRTQGDVFGLTSCVAIYQAPQAAY
DIFDKVTVLYEGKQIYFGPAQEARGYFTRLGFVCPEAQTTPDFLTSMSSPEERVIKPGFENQVPRTSEDF
AQRWKESPERQALLLEIKQYTDEHPFNAADFDRFASSRKAEKSSKQRLRSPYTLSYWGQIRICLWRDFQR
LKNDPSVTLAMLIGNFFEALIIASVFYNLPKDTSSFFSRGALLFMMVLLSAFSSMLEILVLYEKRTIVEK
HARYALYHPSAEAISSMIMDMPYKITNSLLTNLVLYFMPNLRREPGPFFFLLLVSFSMMMGMSMFFRFFA
SLTKSIDQALAPSSIILLVLVLYTGFAIPVSYMRGWASWLRWLNPVSYGFEAVMVNEFHGREFLCTSFVP
SGPGYENVSGEQRVCSTIGAVPGSDVVQGTDYVRSSFGYENSHRWRNFGIIIAISIFLAVCHLVTTELVS
SERSKGEVLVFRRGKAQQARSKRYQSDEEQSSSAVVQNEKPANDATGTIAGVEKQTSIFHWENVTYSVEI
KGEERRILDHVDGWIRPGTLTALMGVSGAGKTTLLDVLASRTTVGVVGGDMLVDGRPRDGTFQRKTGYVQ
QQDLHLHTTTVREALEFSALLRQPPQFSRAEKLAYVETVIDLLNMREYAEAIVGVPGEGLNVEQRKRLTI
GVELAARPKLLLFLDEPTSGLDSQTSWSICNLMETLTKNGQAILCTIHQPSAMLFQRFDRLLLLAKGGKT
VYFGEVGQGAKALMDYFVRNGGSSCPPGRNPAEHMLEVIGAARGAQATDIDWPAVWRNSPEYLAVRSELA
KLRELANNLSPVSDPGDKSSYAEFAAPFSEQLTHVGRRVFQQYWRTPSYVYSKALLTIGSALFIGFSLFK
AENTKQGLQNQMFGVFVFLFVIVQLVLQILPSFVTQRTLYESRERQSKTYMWQAFILSNIAIEFMWNTVM
AIFCFLVWYYPVGFYRNAEYTDAVHSRGTQTILVIWAAFLFASSFAHMLIAGMDSPEIASSFSNIMFILM
YVFCGILAGPAHLPRFWIFMYRVNPLTYMVSSFLSGAIGEAPMHCADNEVLSFAAPAGMTCGEYMQDYIS
ANSGYLLNPGAQGNCNFCTMGNTTEYLESLSIQFGNRWRDFGLLWVYVVVNTIGAIVFYKIFRVPRSKKG
TKG

>gi|1021539830
MTSETSSFELREKDEQSPPHTGDASTLGDSPMELIDQVDVETLTKIATARSRRQSTLGTTDNLAVLAQQD
PALDPQSGKFDLRKWLKAAFNDINREGHSGHTSDVVFKQLNVYGSGAALQFQDTVTSTLTAPFRLPQIIR
ESKSPQRRILKDFNGLLKSGELLLVLGRPGAGCSTLLKSMTGELHGLNLDKDSVIHYNGIPQSRMIKEFK
GELVYNQEVDRHFPHLTVGQTLEFAAATRTPSHRFQGMSRAEFAKYVAQITMAVFGLSHTYNTRVGDDFI
RGVSGGERKRVSIAEMAVAHAPIAAWDNSTRGLDSATALKFVEALRLSSDITGSCHAVAAYQASQSIYDI
FDKVIVLYEGHQIFFGPAAAAKSYFERQGWACPARQTTGDFLTSITNPQERQTKPGMENRVPRTPEDFET
AWLKSPEYKQLLNETAEYEGKNPIGKDVQALADFQQWKRGVQAKHTRPKSPYIISVPMQIKLNTIRAYQR
LWNDAASTISVVVTNIIMALIIGSVFYGTPDATAGFTSKGATLFFAVLLNALTAMSEINSLYSQRPIVEK
HASFAFYHPATEAIAGVISDIPVKFALSVVFNIILYFLAGLKREASNFFLYFLITFIITFVMSAIFRTLA
AVTKTISQAMGLAGVMILVLVVYTGFVLPVPSMHPWFEWIHYLNPIYYAFEILIANEFHGREFPCSSYVP
SYADLSGHAFSCTAAGSEAGSRTVSGDRYIQLNYDYSYSHVWRNFGILIAFLIGFMIIYFVASELNSATT
STAEALVFRRGHEPASFRQDHKSGSDVESTKLSQAQPAAGTEDKGMGAIQPQTDTFTWRDVSYDIEIKGE
PRRLLDNVSGWVKPGTLTALMGVSGAGKTTLLDVLAHRTSMGVITGDMFVNGHGLDQSFQRKTGYVQQQD
LHLDTATVRESLRFSAMLRQPASVSVKEKYDYVEDVIKMLKMEEFAEAIVGVPGEGLNVEQRKLLTIGVE
LAAKPKLLLFLDEPTRQSSWAICSFLRKLAEHGQAVLCTIHQPSAMLFQQFDQLLFLARGGKTVYFGPVG
ENSSTMLEYFESNGARKCADDENPAEYMLGIVNAGQNNKGQDWYDVWKQSDESKQVQTEIDRIHKEKEHQ
PPSADDSAQSHSEFAMPFMFQLSQVTYRVFQQYWRMPSYILAKWGLGIVSGLFIGFSFYSAKTSLQGMQT
VIYSLFMICTIFSSLAQQIMPVFVSQRSLYEGRERPSKSYSWKAFLIANIIVEIPFMVVMGVLTYASYFY
AVVGVPSSLTQGTVLLFCIIFFIYASTFTHMVIAGLPDEQTASAVVVLLFAMSLTFCGVMQPPSALPGFW
IFMYRVSPFTYWVGGMASTQLHNRQVVCSAAELAVFDPPSGQTCGQYLMQYAAAAGGKLLNPEATSDCSY
CSLEVADQYLSTANIFYSERWRNFGIMWAFIGFNIFVATIMYYLVRVKRWSSADLKESVMKLIPGKKSKG
GN

>gi|1008933181
MGDETSGSAETAGKSRPLSSDPSADPSGPSATAEEPSGQEKQSGSDPAAQAEETAEYAPLKVNNSETDGP
PLERKRTIQSDDDLFRVLSRRRTNATSGSAEDRAGESQEIERLMSRLFGKARQEQSEDENTRHSGVVFRN
LTVKGVGLGASLQPTVGDIFLGLPRKLRSLFTKGEKTSSKPPVRELISNFDGCVRPGELLLVLGRPGSGC
TTFLKSFCNQRSGFEAVEGDVMYGGTDAAEMGRRFRGEVIYNPEDDLHYATLTVRRTLRFALQTRTPDKK
SRLQNESRQDYVREFLKVVTKLFWIEHTLGTKVGDEFIRGVSGGERKRVSIAEAMITRASVQGWDNSSKG
LDASTALEYVRSIRAMTNMADVSTAVSLYQAGESLYQLVDKVLLIDGGKCLYFGPAENAKQYFLDLGFDC
PERWTTADFLTSVSDEHERSIREGWDDRIPRSPDEFSEAYRKSDVYAKNISDIESFEAEVEEKVRARAED
LKKTAEKNYTLPFHQQVLACTKRQFLVMLGDKASLFGKWGGLIFQGLIVGSSFYNIPLTAVGVFPRGGAL
FLLLLFNALLALAEMTAAFSSKPILLKHKSFSFYRPSAFALAQTVVDIPLVLIQVLIFAIIIYFMANLAR
TASQFFIAVLILWLVTMTTYAFFRAIASFCRTIDVATRFTGISVQILIVYTGYLIPPTSMHPWFSWLRYI
NWIQYGFEALMANEFSDADIICVPPYLVPQGPQAAPEFQSCALRGSVEGQTIVQGSAYIESAFGYSRAHL
WRNFGFLWAFFLAFVFLTALGMELMKANAGGGAITVFKRGQVPKSVEAAIKTGGRGKKGDEEETSTPEPA
APAMLEEDQTDADSGDNLKQIAKNEAVFTFRNINYTIPYENGERRLLQDVQGFVRPGKLTALMGASGAGK
TTLLNALAQRIKFGTITGDFLVDGRPLPKSFQRATGFAEQMDIHEPTATVREALQFSALLRQPRETPKKE
KLAYCEAIIDLLEMRSIAGATIGRVGEGLNQEQRKRLTIGVELASKPELLMFLDEPTSGLDSGAAFNIVR
FLRKLADAGQAVLCTIHQPSAVLFEYFDELVLLKSGGRVVYHGPLGKDSQDLIQYFRSHGAHSCPPDVNP
AEYMLEAIGAGDPNYKGKDWGDVWAASEEHEARAREIDDLISKRRQVEPSRQMQDDREYAASMSTQLSIV
VRRAFVAYWRTPGYIIGKFMLHILTGLFNCFTFWRLGYSVIDYQNRLFSIFMTLTISPPLIQQLQPVFLN
SRNIFQSRENSAKIYSWVAWVTAATVVEIPYAIVAGSIYFCCWWWGIFGTRVSSFASGFAYLLVLLFELY
YVSFGQGIAAFAPNELLASLLVPVFFLFVIAFCGVVVPPDALPYFWRSWMYWLSPFHYLFEAFLGVVIHD
QPVECLDDEFATFQPPSNLTCDEYVDPYIATMGGSVETSVEGVCEYCQYATGDEFGVGFSVYYDNIWRDF
GIFCGFIVFNYAVIYFATWMRYGYRGGNPFKLILAKVRKPKKAAS

>gi|996653478
MAKSPVRTDEITSTTGTQAPVRKPKFADYLRVFTYATKWDFFVYVIAAFASIAAGVTLPLMNIIFGQLVG
QFTGYFADGSTVTTAQFESLLNRQALYITALFLGRWFLNSINKFCFRMIGIRLSSAIRLHYLRSLFDQSI
HVIDSMPPGAAATAITGTSATLQIGISDRLGTFLQFNGTIWAALVIAFIWSWDLTLVTCSLILYILLVLS
FCLPVIVKGETATTEADAQGTAIASEALGGVRLVMACGAQKHIISRYEGWVHEARRRAQKTAPVVAIQFG
LIFFGVFGAFGLAFWYGTQRYIAGALSDAGVVVVVLMSVMMILTSLERISTPVIAVSKAMVAACELFTVI
DAPLPPSGTLKPEIDAVDIIFEDVTFEYPSRAGVKVLNSLSFRIQPGQNIAFVGPSGSGKSTIVGLLERW
YSLREQHALPRVVEDSASEKPGAERVESVTDESKSLIRPELSGSITVGGVNLEDLDLKWWRSQVGLVQQE
PFLFNNTIFSNVANGLIGTEWEKEPETVKRELVRDACQESYAHEFISRLPDGYDTRVGDGGAKLSGGQKQ
RLAIARSIIKKPRIIILDEATSAIDAKSEKIVQAALDRVTQGRTTITIAHRLSTIKKADNIVVLQKGQAV
EQGTHQSLLSDPSSVYSSLVRAQALNLSTPGKSLSEASTSGLDSETEEKVNGHEHFRSAAFTDTAEGDSS
HEPRGLVRSFGKLLFERRAKWTSYAAVILSCMATAAGTPIQAWLFSKVIAVFLLSGDELRRQASFWGLMW
LALAGGVGLAYVAQGWVGLRLQYFVSAEYKRQYLTDMLHQKIRFFDQDKNSHGALSARVSGDAKLLEELL
GLNLAMLLSGVFTVLGCVIIALIFGWKLGLVAMFITMPIMLGAGLWKYRHEVQFDKMNMAVFGESSQFAT
EAIGAIRTVSSLGMEPTINARYEKLLNGHILEARRKAQWTAALYGFADSVSLGCQALVFYYGGRLLATGE
YSMESFFVCFMAIIQGAEAASQTLAVAPSAAQAAAAADRILDVRESADVGQSATRGVEDIAESEGGVRIE
LQDVHFKYPTRDVVVFEGLNLTIEKGQYAAFVGPSGCGKTTIISLLERFYDLNRNHGSILCNGVDINELD
VYDYRRNLSLVPQEPIMFRGTVRDNILFGIDDPTAISDERIHEVCIDAFIHDFIISLPEGYDTDVGAKGV
SMSGGQKQRIAIARALIRNPKLLLLDEATSALDSESEKIVQAAFERARDGRTVVAVAHRLSTIQNADVIF
VFSEGRVVEKGSHSELIRKQGVYWEMCQSQALDQ

>gi|996621980
MAAPKSALWRPVGILSTKNFIILLARHPVSTIYTAILLPIILTVYLGIGKNLISPSNDFGIADPRPIRSL
AEGLAASDGSRDTVVLVNSGLSGGDVDRTITAISAQVSSAGRNATTITNTSDLDSICRSSFRATTSCYGA
VIFHASPTQGDGGLWNYTLRGDGAFGSSFKVKKDDSDVQVYTLSLQHAVDSAIASVNSTDGSSAPLENIQ
EWGFANDTEDERQASVRRKYQKTIIDYLAVSFILALIGVSYHLPGHVATEREKGLSQLIDSMMSTRYDWE
AQVIRMLSNFYSFATIYFPGWFVASVIARSMIWSETSIGIVLVFFILGGLALTSQAILGATFFKKAQLSG
VINSLIYVLLGVLAQALPNPSTGAVAVLSLLFTSCAFVFFIRSMARFEGEGQPMNLLETPPGSNSNLPGI
VIWIFLILQFIIYPLLAAYVERRIHGVGSESRKVYKGDGVQPQDAVAIDGLTKVYRPSLLRRVFTFISRP
RAPMVAIDHLDLTAKRGQILALLGANGSGKSTTLDAIAKNVLWDELTVAEHITIFNQLKSPWSIASKGDS
KHLIDSIGLSTKRTSQSHLSGGPKRKLQLSIMLTGGSAVCCVDEVSSGIDALSRRKIWDILLSERGKRTI
ILTTHFLDEADLLADNIATLSKGSLKAEGSFVALKNALGDGYRIHVLNSKDMRAPPEVRGATVAKEVKGE
SLQFLHQERAHGSVDSGKGLTENPVMNGGQDPLGLQPGRQTGFLEQTPIQIRKRLTLLKTNWIPYVIVFL
VPIIAAALMQLLVADESPARCDVADFSQASAEGFDNYKKAFDGAIVAAGPSSSFSSSTFGELFGFLMPGV
DFSTESNLLQSATCTDFIRYVEDNRKNVTPGGFWTGSSDTPSTIAYRADNGGTGAVLAAVIVQNLLTVMK
TNISIAATYTPFDSVIPSSTSSTFQLTIFFSIVCSIIPLFFGLYPNAERHSHARGLQYYSGVRSLSLWTS
HLILDFGVFFLPLLIAAIIFAVSCDIWYASGYLFPVFLLYGITSILLSYVVSLFTNSQVATFAAIMAYNS
VGFAIYLIAFLYIVTFSPSTVTDRNILIGHYTISAFFPVTSVFRALLIGLNTFSLACTATGLGYPGAIKA
YGGPILYLVLQASLLFSILLYHDSGNKLPSAFKRSRSADIRAEQAQEDPEVANELLRVESTTNSDGLQLK
HLTKKFGNFTAVDNVSFGVRHGEIFSLLGPNGAGKINNHLTHPCKFEQLCVAVGLDAHVNVMAQHSSGGN
KRKLSLGIAVTGNPSVILLDEPSSGLDAAAKRIMWRTLSTIEPGRSILLTTDSMEEADALANRAGIIAQR
MLALGEVEQLQGRFGDSLYVHLAGRTAPHSTPEEMDRMRLRFSVVASDVLQTSQQSLRGRSTRQSRENRQ
LSAIGQLIVMLEENKDVLGIEHHSVSPTTLNDVFLSIVGQHDVQEEGYGTAATESGKKKINWRKVLLGF

>gi|996611440
MAKIPVRTDEITSTTGTQAPVRKPKFADYLRVFTYATKWDFFVYVVAAFASIAAGVTLPLMNIIFGQLVG
QFTGYFANGSTVTTAQFESLLNRQALYITALFLGRWFLNAINKFCFRMIGIRLSSAIRLHYLRSLFDQSI
HVIDSMPPGAAATAITGTSATLQIGISDRLGTFLQFNGTIWAALVIAFIWSWDLTLVTSSLILYILLVLS
FCLPVIVKGETETTEADAQGTAIASEALGGVRLVMACGAQKHIISRYEAWVHEARRRAQKTAPVVAIQFG
LIFFGVFGAFGLAFWYGTQRYIAGALSDAGVVVVVLMSVMMILTSLERISTPVIAVSKAMVAACELFTVI
DAPLPPSGTLKPEIDAEDIVFEDVTFEYPSRAGVKVLNSLSFRIQPGQNVALVGPSGSGKSTIVGLLERW
YSLREQHALPRVVDDSSSEKPGAERVDSVTDESKSLIRPELAGSITVGGVNLEDLDLKWWRSQVGLVQQE
PFLFNNTIFSNVANGLIGTEWEKEPETVKRELVRDACQESYAHEFISRLPDGYDTRVGDGGAKLSGGQKQ
RLAIARSIIKKPRIIILDEATSAIDAKSEKIVQAALDRVTQGRTTITIAHRLSTIKKADNIVVLQKGQAV
EQGTHQSLLSDSSSVYSSLVRAQALNLSTPGKSVSEASTSGLDSETEEKVNGHEHFRSAAFSDTAEGDSS
HEPRGLVRSFGKLLFERRAKWTSYAAVILSCMATAAGTPIQAWLFSKVIAVFLLTGDELRRQASFWGLMW
LALAGGVGLAYVAQGWVGLRLQYFVSAEYKRQYLTDMLHQKISFFDQDKNSHGALSARVSGDAKLLEELL
GLNLAMLLSGVFTVLGCVIIALIFGWKLGLVAMFITMPIMLGAGLWKYRHEVQFDKMNMAVFGESSQFAT
EAIGAIRTVSSLGMESTINARYEKLLNGHILEARRKAQWTAALYGFADSVSLGCQALVFYYGGRLLATGE
YSMEAFFVCFMAIIQGAEAASQTLAVAPSAAQAAAAADRILDVRESADVGQSATRGVEDIAESEGGVRIE
LQDVHFKYPTRDVVVFEGLNLTIEKGQYAAFVGPSGCGKTTIISLLERFYDLNRNHGSIFCNGVDINELD
VYDYRRNLSLVPQEPIMFRGTVRDNILFGIDDPSSISDERIHEVCIDAFIHDFIISLPEGYDTDVGAKGV
SMSGGQKQRIAIARALIREPKLLLLDEATSALDSESEKIVQAAFERARDGRTVVAVAHRLSTIQNADVIF
VFSEGRVVEKGSHGELIRKQGVYWEMCQSQALDQ

>gi|996596941
MATPAGAADAAAPAAVNGAAGAPTDPGATPAEPKKPWYKLNAKTLLTIRNFFRIFHYGTLLDKFIIVGSI
FGAIGAGLTMPVMNIVFGQLVGTFTGFFMQGTSETQDDFEKAVNQGVLYIVYLFIARLILTYLSNLGFRM
TSLRISAKIRLHYLRCLFGLPISMLDMLAPGQTAAIITITASILQLGISEKMGQFFSSLAVVIAGFTIAF
AYNWLLTLTTSSGLVFIAIVYAITTPPIIKRLKDVQDMDIQAASVATEAFSSIRMLAACGAEFKLLAKYG
LLADQSRKRGAGMAWLIAIQQGLIFFAIYATFALSFWYAFQMYTMMALTTPTSLIVVLLCIMMMASSLGQ
ITAPLQSASQAADANAIFHTIIDAPKATYGTLKAPEVSAAEDIVFQAVNFVYPKRPDVKILDNLFLKFPA
GKVTAIVGPSGSGKSTIVGILERWYEFNGDMQTNQLVLWLRNGIISVGGRLLSEIDPKWWRSQIGLVQQD
NALFNTTIFKNVEYGLIGTEWEHKSQAVKARLIEEACKDAYADEFISRLPEGYQTEVGDAGIKLSGGQRQ
RLAIARAIVKQPKILILDEATSAIDVRSEQIVQAALDRACKGRTTIIIAHRLGTIKKADSIILLRKGQVV
QQGTHEELMAQVDGPYHLLATAQKLDMGVEEEEDVLFGDLSWRRPEPERLSVHKSLQGGSSTGDLTEKRP
SSEGTSTGMLQHLHEINGSDEELERIEAGSLRIVKEPRGCLGRWRAFHMFGSFGQLLGEQKKRWKTYIII
AFAALGAGASTPVQAYLFAVLVSLFSYWGNFLRVIANHWCEMFMYLATGVGISHFLLGWATTTIGFGIVR
VYRKEYFRNIIYKPSSFFDAEGNSAGSLTARLATDPTMLQQLLGTNMAFVLISLFNVIGCVVVGLVFGWK
LTLVALGTSMPIIVAAMFYRVRHETSFETANNAVFAESAKFASESISAIRTVSSLTMEEGICDRYDTLLS
DHIKDAFRKSRFSVMVFSFSDSISLLCMAFVLWYGGKLLSRHEYTPFQYMVVYIAVVQGGMSAGQWLSFG
PNIAKAKTAADRILALRENEDDDNQPRKGVSDIVPYEVHYEKGVEIEFKDVWFSYPTRTLPVLKGLDLRI
ERGQFAAIVGPSGSGKTTIISLLERFYTLQAGGEILYNGHDIKTLDLVNYRKNISLVSQEPNLFTGSIRE
NILLGIDDEDAVSDEAVHAAARDAGIHDFIISLPEGYNTQVGNAGVTLSGGQKQRVSIARALIRRPSLLL
LDEATSALDSETERGVQAVFDATKGSRTMIMVAHRLATVQNADVIFVMQDGKVVERGDHASLIAEKGIYF
QMCQSQALDK

>gi|996581224
MAKIPVLTDEITSTTGTQVPVRKPKFADYLRVFTYATKWDFFVYVVAAFASIAAGVTLPLMNIIFGQLVG
QFTGYFANGSTVTTAQFESLLNRQALYITALFLGRWFLNAINKFCFRMIGIRLSSAIRLHYLRSLFDQSI
HVIDSMPPGAAATAITGTSATLQIGISDRLGTFLQFNGTIWAALVIAFIWSWDLTLVTSSLILYILLVLS
FCLPVIVKGETETTEADAQGTAIASEALGGVRLVMACGAQKHIISRYEAWVHEARRRAQKTAPVVAIQFG
LIFFGVFGAFGLAFWYGTQRYIAGALSDAGVVVVVLMSVMMILTSLERISTPVIAVSKAMVAACELFTVI
DAPLPPSGTLKPEIDAEDIVFEDVTFEYPSRAGVKVLNSLSFRIQPGQNVALVGPSGSGKSTIVGLLERW
YSLREQHALPRVVDDSSSEKPGAERVESVTDESKSLIRPELAGSITVGGVNLEDLDLKWWRSQVGLVQQE
PFLFNNTIFSNVANGLIGTEWEKEPETVKRELVRDACQESYAHEFISRLPDGYDTRVGDGGAKLSGGQKQ
RLAIARSIIKKPRIIILDEATSAIDAKSEKIVQAALDRVTQGRTTITIAHRLSTIKKADNIVVLQKGQAV
EQGTHQSLLSDPSSVYSSLVRAQALNLSTPGKSVSEASTSGLDSETEEKVNGHERFRSAAFSDTAEGDSS
HEPRGLVRSFGKLLFERRAKWTSYAAVILSCMATAAGTPIQAWLFSKVIAVFLLTGDELRRQASFWGLMW
LALAGGVGLAYVAQGWVGLRLQYFVSAEYKRQYLTDMLHQKISFFDQDKNSHGALSARVSGDAKLLEELL
GLNLAMLLSGVFTVLGCVIIALIFGWKLGLVAMFITMPIMLGAGLWKYRHEVQFDKMNMAVFGESSQFAT
EAIGAIRTVSSLGMESTINARYEKLLNGHILEARRKAQWTAALYGFADSVSLGCQALVFYYGGRLLATGE
YSMEAFFVCFMAIIQGAEAASQTLAVAPSAAQAAAAADRILDVRESADVGQSATRGVEDIAESEGGVRIE
LQDVHFKYPTRDVVVFEGLNLTIEKGQYAAFVGPSGCGKTTIISLLERFYDLNRNHGSILCNGVDINELD
VYDYRRNLSLVPQEPIMFRGTVRDNILFGIDDPSSISDERIHEVCIDAFIHDFIISLPEGYDTDVGAKGV
SMSGGQKQRIAIARALIREPKLLLLDEATSALDSESEKIVQAAFERARDGRTVVAVAHRLSTIQNADVIF
VFSEGRVVEKGSHGELIRKQGVYWEMCQSQALDQ

>gi|966768461
MSLLGTINPNFNPGRSVESHGGHENENEGAQAERAAAVNEGTEHLVREEHTVYTTHHEERHTSLSPESAR
SEKKGTAWGMDGSTLSTAETAMEKRDYSSEDADEDEEEKAAEEEVTRLAQQLTRQSTRFSVSNNAENSFL
EVKDDSTLNPHSPNFKARHWMKNLLALSSRDPERYPKREAGVSFQNLSIHGFGSPTDYQKDVFNSVLQVG
ALMRKLTGTGKQKIQILRDFDGLVRSGEMLVVLGRPGSGCSTFLKTLAGEMNGIYMDKESQLNYQGISAK
QMRKQFKGEAIYTAETDVHFPQLTVGDTLKFAALSRCPRNRFPGVSKEQYAIHMRDAVMAMLGLSHTINT
RVGNDFVRGVSGGERKRVSIAEATLCGSPLQCWDNSTRGLDSANALEFCKTLNLMTKYAGATVAVAIYQA
SQSAYDVFDKVTVLYEGRQIYFGPTDEAKEFFTNMGFECPERQTTADFLTSLTSPAERIVKPGYEGKVPR
TPDEFAAAWKSSEAYSRLKRQIAEYNQEFAIGGESLGKFIESRKAMQSKNQRVKSPYTISLYEQVKLCLI
RGFQRLQGDASLTISQLVGNFIMALIIGSVFYNLQPVTSSFYSRGALLFFAVLLNAFSSALEILTLYAQR
PIVEKQARYAMYHPFAEAIASMLCDMPYKVGNAIIFNITLYFMTGLRREPGAFFVFLLFSFVTTLTMSML
FRTIAASSRTLSQALVPAAILILGLVIYTGFTIPTRYMLGWSRWMNYINPIAYGFESLMVNEFHHRQFLC
SESELIPNYSGASIEYQICSTVGAVAGAKYVQGDDYLHKSFQYYDSHKWRNLGIMFAFMIFFMTTYLLAT
EFISEAKSKGEVLLFRRGQAPPSLDDVETAHHVAADEKTDGSNGQSSAAIQRQEAIFHWQDVCYDIKIKG
EPRRILDHVDGWVKPGTCTALMGVSGAGKTTLLDVLATRVTMGVVTGEMLVDGRPRDQSFQRKTGYVQQQ
DLHLHTTTVREALRFSAILRQPAHVSRQEKLDYVEEVIKLLGMEAYADAVVGVPGEGLNVEQRKRLTIGV
ELAAKPQLLLFLDEPTSGLDSQTSWSILDLIDTLTKHGQAILCTIHQPSAMLFQRFDRLLFLAKGGKTVY
FGEIGDKSSTLASYFERNGAPKLPTEANPAEWMLEVIGAAPGSHSDIDWPAVWRESPERQGVLDHLAELK
STLSQKPVDTNKQDPGELNEFAAPFSVQLWECLTRVFSQYWRTPVYIYSKIALCVLTSLYIGFSFFKAKN
SAQGLQNQMFSIFMLMTIFGNLVQQILPNFCTQRSLYEARERPSKAYSWKAFMAANIIVELPWNALMSVI
IFVCWYYPIGLYQNAEPTNAVHERGALMFLLILSFLLFTSTFAHMIIAGIELAETGGNIANLLFSLCLIF
CGVLATPSQLPGFWIFMYRVSPFTYLVSGMLATGVSGTTATCEAVEYLHFSPPPDTTCQSYMSNYISSYG
GYLENPNATSDCSFCTISSTDTYLAQVNSYFSDAWRNFGLMWVYIAFNIFAAVFIYWLARVPKGQRTKA

>gi|966765102
MDSGRSPPSEPRFAPNEDEKKAPLDSSSESSSNASRSSGLSRKQSAIPVEHQVSNENVIRQESSLQRQLT
QQDIARALSQRRSTGAAGADDTDQIARLVSRMFGQERKANSEEEKTRHLGVVWKDLTVRGVGLGAALQPT
NTDILLGLPRLIKGLLTGGRKSAPLRTILDDFNGCVRPGEMLLVLGRPGSGCSTFLKVIGNQRSGYKSVE
GDVRYGGADAETMAKNYRSEVLYNPEDDLHYPTLTVRDTLMFALKSRTPDKASRLPGESRKHYQETFLST
IAKLFWIEHALGTKVGNELIRGVSGGEKKRVSIGEALITKASTQCWDNSTKGLDASTALEYVESLRSSTD
MAHASTLVALYQASENLYNLFDKVMLIEEGKCAYYGRTENAKAYFERLGFVCPPRWTTPDFLTSVSDPYA
RRIKEGWEDRVPRSGEDFQRAYRKSDICKEAKADIENFEKEIESEQQACEQAREKKKKQNYTVSFYKQVV
ILTQRQFLVMYGDKQTLIGKWVMLTFQALIIGSLFYDLPQTSAGVFTRGGVMFYVLLFNSLLAMAELTAL
YGSRPVILKHKSFSFYRPAAYALAQVVVDVPIVFVQITIFELIVYFMSNLSRTASQFFINFLFVFILTMT
MYSFFRTIGALSASLDVATRVTGVSVQALIVYTGYLIPPWKMHPWLKWLIWINPLQYAFEAIMSNEFYDL
NLQCVSPSIFPDGPSAQPGNQVCAIQGSTPNQLVVQGSNYIQTAFTYTRSHLWRNFGIVIAWFILFVCLT
MVGMELQKPNKGGSTVTIFKKGEAPEAVQEAVKNKELPGDVETGSDGTGTTNGFQEKDTDGSSDEVQGIA
RSTSIFTWQGVNYTIPYKDGHRKLLQDVQGYVKPGRLTALMGASGAGKTTLLNTLAQRINFGVVTGTFLV
DGKPLPKSFQRATGFAEQMDIHEPTATVRESLQFSALLRQPKEVPIKEKYEYCEKIIDLLEMRPIAGAIV
GEGGAGLNAEQRKRLTIAVELASKPQLLLFLDEPTSGLDSLAAYNIVRFLRRLADAGQAILCTIHQPSAV
LFEQFDELLLLQSGGRVVYNDELGTDSKKLIEYFEQNGARKCSPHENPAEYMLDVIGAGNPDYKGQDWGD
VWARSTQHSQLSEQIEKIIQERRNKEIEGGKDDHREYAMPIWVQILTVSKRSFVAYWRTPQYALGKFLLH
VFTGLFNTFTFWHLGNSYIDMQSRMFSIFMTLTIAPPLIQQLQPRFLHFRNLYQSREAGSKIYSWTAFVT
SAILPELPYSVVAGSIYFNCWYWGVWFPRDSFTSGFVWMFLMLFELFYVGLGQFIAAFSPNPLFASLLVP
TFFTFVLSFCGVVVPYSSLNVFWRSWMYWLTPFHYLLEGFLSVVVHGVPVRCVPREESEFSPPSGMTCQE
YAGSYASQIGGYVQDAGNGLCAFCQYSVGDAFARNFNVYYSHKWRNYGIFWAYVIFNFMAVFFFSWLYLH
GARNIKRSISARKSKKAVKQ

>gi|358370072
MSLLGTINPNFNPGRSVESHGGHENENEGAQAERAAAVNEGTEHLVREEHTVYTTHHEERHTSLSPESGR
SEKKGTAWGMDGSTLSTAETAMEKRDYSSEDADEDEEEKAAEEEVTRLAQQLTRQSTRFSVSNNAENSFL
EVKDDSTLNPHSPNFKARHWMKNLLALSSRDPERYPKREAGVSFQNLSIHGFGSPTDYQKDVFNSVLQVG
ALMRKLTGTGKQKIQILRDFDGLVRSGEMLVVLGRPGSGCSTFLKTLAGEMNGIYMDKQSELNYQGISAK
QMRKQFKGEAIYTAETDVHFPQLTVGDTLKFAALSRCPRNRFPGVSKEQYATHMRDAVMAMLGLSHTINT
RVGNDFVRGVSGGERKRVSIAEATLCGSPLQCWDNSTRGLDSANALEFCKTLNLMTKYAGATVAVAIYQA
SQSAYDVFDKVTVLYEGRQIYFGPTDEAKEFFTNMGFECPERQTTADFLTSLTSPAERIVKPGYEGKVPR
TPDEFAAAWKSSEAYSRLKRQIAEYNQEFAIGGESLGKFIESRKAMQSKNQRVKSPYTISLYEQVKLCLI
RGFQRLQGDASLTISQLVGNFIMALIIGSVFYNLQPVTSSFYSRGALLFFAVLLNAFSSALEILTLYAQR
PIVEKQARYAMYHPFAEAIASMLCDMPYKVGNAIIFNITLYFMTGLRREPGAFFVFLLFSFVTTLTMSML
FRTIAASSRTLSQALVPAAILILGLVIYTGFTIPTRYMLGWSRWMNYINPIAYGFESLMVNEFHHRQFLC
SESELIPNYSGASIEYQICSTVGAVAGSKYVQGDDYLHKSFQYYDSHKWRNLGIMFAFMIFFMTTYLLAT
EFISEAKSKGEVLLFRRGQAPPSLDDVETAHHVAADEKTDGSNGQSSAAIQRQEAIFHWQDVCYDIKIKG
EPRRILDHVDGWVKPGTCTALMGVSGAGKTTLLDVLATRVTMGVVTGEMLVDGRPRDQSFQRKTGYVQQQ
DLHLHTTTVREALRFSAILRQPAHVSRQEKLDYVEEVIKLLGMEAYADAVVGVPGEGLNVEQRKRLTIGV
ELAAKPQLLLFLDEPTSGLDSQTSWSILDLIDTLTKHGQAILCTIHQPSAMLFQRFDRLLFLAKGGKTVY
FGEIGDKSSTLASYFERNGAPKLPTEANPAEWMLEVIGAAPGSHSGIDWPAVWRESPERQGVLDHLAELK
STLSQKPVDTSKQDPGELNEFAAPFSVQLWECLTRVFSQYWRTPVYIYSKIALCVLTSLYIGFSFFKAKN
SAQGLQNQMFSIFMLMTIFGNLVQQILPNFCTQRSLYEARERPSKAYSWKAFMAANIIVELPWNALMSVI
IFVCWYYPIGLYQNAEPTNAVHERGALMFLLILSFLLFTSTFAHMIIAGIELAETGGNIANLLFSLCLIF
CGVLATPSQLPGFWIFMYRVSPFTYLVSGMLATGVSGTTATCEAVEYLHFSPPPDTTCQSYMSNYISSYG
GYLENPNATSDCSFCTISSTDTYLAQVNSYFSDAWRNFGLMWVYIAFNIFAAVFIYWLARVPKGQRTKA

>gi|358367400
MDSGRSPPSKPRFVPDEDEKKAPLDSSSDSSSSASRSSGLSRKQSAIPVEHQVSNENVIRQESSLQRQLT
QQDIARALSQRRSTGAAGADDTDQIARLVSRMFGQERKANSEEEKTRHLGVVWKDLTVRGVGLGAALQPT
NTDILLGLPRLIKGLLTGGRKSAPLRTILDDFNGCVRPGEMLLVLGRPGSGCSTFLKVIGNQRSGYKSVE
GDVRYGGADAETMAKNYRSEVLYNPEDDLHYPTLTVRDTLMFALKSRTPDKASRLPGESRKHYQETFLST
IAKLFWIEHALGTKVGNELIRGVSGGEKKRVSIGEALITKASTQCWDNSTKGLDASTALEYVESLRSSTD
MAHASTLVALYQASENLYNLFDKVMLIEEGKCAYYGRTENAKAYFERLGFVCPPRWTTPDFLTSVSDPYA
RRIKEGWEDRVPRSGEDFQRAYRKSDICKEAKADIESFEKEIESEQQACEQAREKKKKQNYTVSFYKQVV
ILTQRQFLVMYGDKQTLIGKWVMLTFQALIIGSLFYDLPQTSAGVFTRGGVMFYVLLFNSLLAMAELTAL
YGSRPVILKHKSFSFYRPAAYALAQVVVDVPIVFVQITIFELIVYFMSNLSRTASQFFINFLFVFILTMT
MYSFFRTIGALSASLDVATRVTGVSVQALIVYTGYLIPPWKMHPWLKWLIWINPLQYAFEAIMSNEFYDL
NLQCVSPSIFPDGPSAQPGNQVCAIQGSTPNQLVVQGSNYIQTAFTYTRSHLWRNFGIVIAWFILFVCLT
MVGMELQKPNKGGSTVTIFKKGEAPEAVQEAVKNKELPGDVETGSDGTGTTNGFQEKDTDGSSDEVHGIA
RSTSIFTWQGVNYTIPYKDGHRKLLQDVQGYVKPGRLTALMGASGAGKTTLLNTLAQRINFGVVTATYVR
RPLPKSFQRATGFAEQMDIHEPTATVRESLQFSALLRQPKEVPIKEKYEYCEKIIDLLEMRPIAGAIVGE
GGAGLNAEQRKRLTIAVELASKPQLLLFLDEPTSGLDSLAAYNIVRFLRRLADAGQAILCTIHQPSAVLF
EQFDELLLLQSGGRVVYNDELGTDSKKLIEYFEQNGARKCSPHENPAEYMLDVIGAGNPDYKGQDWGDVW
ARSTQHSQLSEQIEKIIQERRNKEIEGGKDDNREYAMPIWVQILTVSKRSFVAYWRTPQYALGKFLLHVF
TGLFNTFTFWHLGNSYIDMQSRMFSIFMTLTIAPPLIQQLQPRFLHFRNLYQSREAGSKIYSWTAFVTSA
ILPELPYSVVAGSIYFNCWYWGVWFPRDSFTSGFVWMFLMLFELFYVGLGQFIAAFSPNPLFASLLVPTF
FTFVLSFCGVVVPYSSLNVFWRSWMYWLTPFHYLLEGFLSVVVHGVPVRCVPREESEFSPPSGMTCQEYA
GSYASQIGGYVQDAGNGLCAFCQYSVGDAFARNFNVYYSHKWRNYGIFWAYVIFNFMAVFFFSWLYLHGA
RNIKRSISARKSKKAAKQ

>gi|914759761
MDVHHGHLSRDTASDLSSVSASSSNISSNSSPDQNAELNETEKSSRPGSLNRRLTEDEIVRVLSRRRTGG
SGENTEGKSEDMTQIMKLVSRMFGHERKSNSDEEKTRHLGVVWKHLTVKGVGLGAAIQPTNSEILLALPR
KIKSLLTRGRNKPPLRTIIDDFTGCVRPGEMLLVLGRPGSGCSTFLKVVGNQRSGYKSVEGDVRYGGADA
QTMADKYRSEVLYNPEDDLHYPTLTVRDTLLFALKTRTPNKESRLPGESRKEYQETFLSAIAKLFWIEHA
LDTKVGNELIRGISGGEKKRVSIAEALVTRASTQSWDNSTKGLDASTALEYVQSLRSLTDMANVSTLVAL
YQASENLYKLFDKVIFIEEGKCVYYGRAESARHYFESLGFECAPRWTTPDFLLSVTDPQARRVRQGWEDR
IPRTAEEFRKIYRKSDIYKAALADNESFEEELESHQEEREAARKQSEKKNYTVSFYQQVAILTHRQFLIM
YGDKTTLIGKWVILTGQALITGSLFYDLPQTSAGVFTRGGVMFYVLLFNALLAMAELTSFFDTRPVILKH
KSFSFYRPSAFALAQVIVDIPIIFVQVTLFELIVYFMANLSRTASQFFINFLFIFTLTMTMYSFFRTIGA
LCGSLDIATRITGVAIQALVVYTGYLIPPWKMHPWLKWLIWINPVQYAFEGIMSNEFYNLDIQCEPPSIV
PDGPNASPGHQTCAIQGSSANQLIVRGSNYIKSAFTYSRSHLWRNFGIIIAWLALFIALTMLGMELQKPN
KGGSAATIFKRGEEPETVRRALENKKLPEDVESGNKEKGVDGNMNESASEDSGEKVTGIAQSTSIFTWRN
VNYTIPYKGREKKLLQDVQGYVKPGRLTALVGASGAGKTTLLNTLAQRINFGVVTGEFLVDGRPLPRSFQ
RATGFAEQMDIHEPTATVRESLRFSALLRQPKEVPIHEKYDYCEKILDLLEMRSIAGATVGSGGIGLSEE
QRKRLTIAVELASKPQLLLFLDEPTSGLDSLAAFNIVRFLRRLADAGQAILCTIHQPSAVLFEHFDDLVL
LQSGGKVVYNGELGQDSSKLISYFERNGGKKCPPHANPAEYMLEVIGAGNPDYEGQDWSEVWAKSSENKQ
LTEEIDSIIQSRRNKNEGDNDDDRREYAMPIGVQVVAVTKRAFVAYWRSPEYNLGKFLLHIFTGLFNTFT
FWHLGNSYIDMQSRLFSIFMTLTIAPPLIQQLQPRFLHFRNLYESREANSKIYSWVAFVTSAILPELPYS
IVAGSIYFNCWYWGVWFPRDSFSSGYVWMLLMLFEMFYVGFGQFIAALAPNELFASLLVPCFFIFVVSFC
GVVVPYKALIHFWRSWMYWLTPFHYLLEGLLGVVTHNVPLRCVSREESQFSPPPGETCQSYAGPFAQQAG
GYVHDTGNGLCSYCQYSDGDTFAAESFNVYYSHKWRAYGIFWAFVMFNFAAVYAFSWLYLHGIRDIKKWF
STRKTKRGAQA

>gi|930150382
METDSKSVESGETAAMPGQQQISSNAQGLIHAYSMELVRSSSRATGGGGAPGRNPFTGTSNDPALDPHSK
AFDARRWAQAVLHSTGEGPDHCPRPTAGVAYRNLRVHGYGSPTDYQKDVFNVLLQAPLEAAQYFMSSRRG
REVPILRDGFDGLVRSGEMLLVLGRPGSGVTTLLKTVAGETNGLQVDAEAFISYQGIPMQAIQKRFRGEV
VYQAETDVHFPQLTVGQTLLFAAKARTPQMRPDGVTRAQYAKHIRDVVMAVFGISHTVNTRVGSDLVRGV
SGGERKRVSIAEVALSGSALQCWDNSTRGLDSASALSFANTLRLSTELAGTTALVAMYQASEAAYETFGK
VCLLYEGRQIFFGPANEAKAFFVDMGYECPDRQTTADFLTSLTNPGERVVRPGFENRVPRTPDDFVAYWK
ASATRASLLQDIAEFDQEHPMDGTPIEAMATVRKAHQAPLTPNKSPFTLSFPQQVALCMTRGYERTMGDK
TFFIVTVGGNLVISLVLGSVFYQLSPDASSITSRCILLFFAILFNALSSSLEILSLYAQRPIVEKHARYA
LYTPSAEAVSSAFCELPSKIFSAIAFNIPLYFMADLRHGAGHFFFFLLFAFTCTLTMSFILRTIGQASRT
VQEALTPAAVFIISLVIYTGFVIPVKSMQGWMRWINYLNPIAYAYESLLVNELSGRNFPCASFVPAYPNL
SSSEHTCSTAGAAPGADFVVGDTILNSSYEYYHAHKWRNLGILIGFLIAFFFAYLVASEYITAEQSKGEV
LVFRRGHKESAVVERKTATSDDSDGEKGHQTEQKDICHWRNVCYDITIKGQGRRLLDHVDGWVKPGTLTC
LMGVSGAGKTTLLDVLANRVTMGVVTGDMLVNGSPRDSSFQRKTGYVQQQDVHLETSTVREALRFSAQLR
QPTTVSTQDKYIFVEEVIELLEMDEYADAIVGVPGTGLNVEQRKRLTIGVELAAKPDLLLFLDEPTSGLD
SQTAWSVAALIRKLSARGQAVLCTIHQPSALLYQQFDRILLLAAGGRTVYFGDIGPNAETIISYFERNGA
EPCGQDENPAEWMLSVIGAGPGGVAKQDWVSIWRNSDEYSAVQAELDNLAKRKDTMASSGATDAAAVTTY
ATPFFFQLYMCSKRVFEQYWRTPSYIYAKMILCFAVSLFIGLSFRKAPLSEQGLQNQMFSIFMLLVIFAF
LAYQTMPHFIRQRELYEIRERASRTYSWYVFMLANIIVELPWNTIASLLVFLPFYYIVGMNHNAEATHSV
SERGGLMFLLVWVFLVFESTFTDMVVAGSPTAELGATMALLLFAFTLIFCGVMVGKDQLPGFWIFMYRVS
PLTYLVGGLLATGVGHHEVTCTARELLSFQPVGNQTCLEYMTPYMKLAGGKVINPNAVAPASCEFCTLAN
TDAFLASINVSYDQRWRDFGLMWAYVVFNVFGALFMYWLVRAPKGDLKARLFKLVGKTA

>gi|557723005
MSLLGTINPNLNPERGGRAGPWDEENNEDSGVANSVSTDDTALEKENQEERLEQQVSQLARRLTRESTHY
STKEDLPNPFLDLPEDSTLNPHSPNFKPKNWMKALFAIQSRDPERYPRRTAGLAFKNLSVHGYGSPTDYQ
KDVANSVLALGSLVRNVAGSGKQKIQILRNFDGLIKSGEMLVVLGRPGSGCSTFLKTIAGEMNGIYMDDS
SYMNYQGISAKQMRGQFRGEAIYTAETDVHFPQLSVGDTLTFAALARAPRNRLPGVSRRQYADHMRDVMM
AMLGLSHTINTRVGNDFVRGVSGGERKRVSIAEATLSQSPIQCWDNSTRGLDSANALEFCKTLRLSTEFA
STAACVAIYQASQSAYDVFDKVAVLYEGRQIYFGRTDEAKEFFTTMGYECPERQTTADFLTSLTSPSERI
VKKGYENLVPRTPDEFAAAWKNSDAYAKLMKEIDEYEQAYPIGGESYQKFVEARRAQQAKSQRIKSPYTI
SVYEQVKLCVWRGFLRLKGDASLTLTQLIGNSIMALIIGSVFYNLKKDTSSFYARGALLFFAVLLNAFSS
ALEILTLYAQRPIVEKHARYALYHPFAEAIASMLCDVPYKLLNATTFNITLYFLTDLRREPGAFFIFYLF
SIVTTFAMSMIFRTIAASSRTLAQALAPAAILILGLVIYTGFTIPTRNMLGWSRWMNYIDPISYAFESFM
VNEFHDRHFPCAIEQIVPNGPGYENVPMANKICSTVGAVAGQEIVEGNSYLGKSFQYTKSHLWRNLGIMF
GFMVFFMFTYLLASEYITEAKSKGEVLLFRRGHQPVAARKGSDDVETQPEPVPAEKTDVNNGHTTAAIQR
QTAIFHWQDVCYDIKIKGEPRRILDHVDGWVKPGTATALMGVSGAGKTTLLDVLATRVTMGVVSGEMLVD
GRPRDQSFQRKTGYVQQQDLHLSTSTVREALRFSAILRQPAHVSRQEKLDYVEEVIKLLGMESYADAVVG
VPGEGLNVEQRKRLTIGVELAAKPQLLLFLDEPTSGLDSQTSWSILDLIDTLTAHGQAILCTIHQPSAML
FQRFDRLLFLAKGGKTVYFGEIGEKSSTLASYFERNGAPKLPPDANPAEWMLDVIGAAPGSHTDIDWPTV
WRESREREAVHEHLAELKSTLSQKPVESSQDDPSSYKEFAAPFSVQLYECLVRVFAQYWRTPSYIYSKTA
LSILTALYIGFSFFHAQNSLQGLQNQMFSIFMLMTIFGNLVQQIMPNFCTQRSLYEARERPSKTYSWQSF
MTANILVELPWNTLMAVFIFVCWYYPIGLYRNAEPTDSVHERGALMFLLIWTFLLFTSTFAHMIIAGVEL
AETGGNLANLLFSLCLIFCGVLATPSKMPGFWIFMYRVSPFTYLVSAMLSTGVSGTNVVCEDVELLRFDP
PSNMTCGDYMNRYITSYGGYVSNPAATTNCGFCQMSSTDAYLSQVMSYYKDAWRNFGFMWIYIAFNIFAA
VGIYWLARVPKGKRTKGTT

>gi|927759254
MADHQDRQSESTERTAVPEPQPTKKKSNLTNYLRVFAYATKWDFCVYVVGALASIGVGVTMPLMNVVLGQ
LVGDFSDTVQDPYNMDLKNFKSMLQKQSLYIVGLFLGRWLLNSINKFCFRMIGIRLSSAIRHHYLRSLFS
QSIHIIDTMPPGAAATAITATSNTLQIGVSECLGTFVTYVSTIIAAIAVAFTWSWSLTIVSASLLLYIAI
IIAIVVPIYLKANAATLEADAQGTAIASEALQGIRLVNACGAHERIISKYSKWVNKAMERSQRVAPIIGA
QTGLVFFGIFGVFGLAFWYGTQQFIHGVIKNVGVVIIVLTSVMLILFAFSYLEQPIMAISQAMVAATELF
KIIDTPLPPTGSLSPDIHSKDLIFEDVTFEYPSRPGARVLDGLSFRIQAGQNTALVGPSGSGKSTIVGLL
ERWYSLKYSPALPEAATAPSSKEGELDSHEEKKPERSTYDVPIMTPTDLTGGLSGSISIGAHDLDDLDAK
WWRAQIGLVQQEPFLFNSSIFENVANGLLGTEWENESEAKKREMVQDACQEAYAHEFICSLPDAYDTSVG
DGGAKLSGGQKQRLAIARSIVKKPQIMILDEATSAIDAKSEKIVRAALDRATKTRTTITIAHRLSTIQKA
DHIVVLSKGRVVEEGTHRSLMEHENGVYYSLVQAQSLRLSTTDDTDSDVPATTYVAELKSAAAIDIEQPS
EIRSDNNNNLDVEPKVLRTLTQSFVKLLQSLHAQWSSFLLIAIASMGVGAATPLQAWLFAKAVIVFVSPS
DDLKEEGDFWGFMWLALAGGVGIAYFFQCWISLHLQYYVGATTRQSYLRDMLHQELSFFDDDSRSSGALI
GRIAGDPKQVEGVFGLNLASATSSVFTIVGCLIISLTFGWKLGLVGLCVTVPIMMVSGFWKFRHELQFDQ
MNAAVFAESSQFASEAIGAMRTVSSLTMESAINNRYKQLLDDHVEAARRKAQWTAVIFGFAESATLGCQA
LILWYGGRLISSGEYSLEAFMVSYMAIINGVEYAGQILGVAPSAAQAAAAANRILDVQDSNHSSQEAAKS
GPTMENTEGGVEIKLRNVSFKYPTRNVSIYKNLDLTIKKGQYAALVGPSGCGKTTIISLLERFYDLEPNY
GEILWNGTNINDFGVYQYRNHLSLVSQEPILFRGTIRDNILFGVADPSSVSEERIHEVCRDVFIHDVVVS
LPDGYNTEVGAMSLSGGQKQRIAIARALIRDPKLLLLDEATSALDSESEKIVQAAFEKARKGRTMVAVAH
RLATIQDADIIFVFDQGMVVEKGTHSELLQKRGIYWDMCQTQALDQ

>gi|910294346
MEGGHLSRDIAPDVSDVSASSSNISSNSSLAQNAESNETEKSSQPGSLNRRLTEDEIMRVLSRRRTGESE
EDTEGGTEAMAQIMRLVSRMFGDERKTNSDEEKTRHLGVVWKHLTVKGVGLGAAIQPTNSEVLLALPRKI
KSLLTRGRNKPPLRTLIDDFTGCVRPGEMLLVLGRPGSGCSTFLKVIGNQRSGYKSVEGDVRYGGTDAHT
MASKYRSEVLYNPEDDLHYPTLTVRDTLLFALKTRTPDKESRLPGESRKEYQETFLSAIAKLFWIEHALD
TKVGNALIRGISGGEKKRVSIAEALVTRASTQSWDNSTKGLDASTALEYVQSLRSLTDMANVSTLVALYQ
ASETLYKLFDKVIFIEEGKCVYYGRAESARNYFEGLGFECAPRWTTPDFLLSVTDPKGRRVKQGWEDRIP
RTAEEFRKIYRKSDIYKATLADNESFEEELESQKEEREAARKESAKKNYTVSFYHQVAILTHRQFLIMYG
DKATLIGKWVILTGQALITGSLFYNLPQTSAGVFTRGGVMFYVLLFNALLAMAELTSFFDTRPVILKHKS
FSFYRPSAFALAQVIVDIPIIFVQVTLFELIVYFMANLSRTASQFFINFLFIFTLTMTMYSFFRTIGALC
GSLDIGYLIPPWKMHPWLKWLIWINPVQYAFEGVMANEFYNLDIQCEPPSIVPDGPKASPGHQTCAIQGS
NTNQLIVQGSNYIKSAFTYSRSHLWRNFGIIIAWLALFIALTMLGMELQKPNKGGSSATIFKRGEEPETV
KRALENKELPEDVETGDKEKGVDSNMNESTSEDSGEKVTGIAQSTSIFTWRNLNYTIPYKGGKKQLLQDV
QGYVKPGRLTALVGASGAGKTTLLNTLAQRVNFGVVTGEFLVDGRPLPRSFQRATGFAEQMDIHEPTATV
RESLRFSALLRQPKEVPIQEKYDYCEKILDLLEMRSIAGATVGSGGIGLSEEQRKRLTIAVELASKPQLL
LFLDEPTSGLDSLAAFNIVRFLRRLADAGQAILCTIHQPSAVLFEHFDDLLLLQSGGKVVYNGELGHDSS
KLISYFERNGGKKCPPHANPAEYMLEVIGAGNPEYKGQDWSEVWARSSENKQLTEEIESIIQSRRNKSAE
DNDDDRREYAMPIGVQVLAVTKRAFVAYWRSPEYILGKFLLHIFTGLFNTFTFWHLGNSYIDMQSRLFSI
FMTLTIAPPLIQQLQPRFLHFRNLYESREANSKVYSWVAFVTSAILPELPYSIVAGTIYFNCWYWGVWFP
RDSFTSGYVWMFLMLFEMFYVGFGQFIAALAPNELFASLLVPCFFIFVVSFCGVVVPYMALIPFWRSWMY
WLTPFHYLLEGLLGVVTHNVSLQCVSREESHFSPPPGETCQSYAGSFAQQAGGYVQDAGNGLCSYCPYSD
GDTFAAKTFNVYYSHKWRAYGIFWAFVMFNFAAVYAFSWLYLHGIRDIKKWFSTRKAKGGGQRGVE

>gi|893698673
MSQSEKAIRPSRADDEEQNFDDEVGRLSRRLTRASSTIDQDIRAYNPELGTHLDPKSPTFNPREWVKALL
RLYEADPLSAPDRFLGVAFKHLSAYGWSTGVESQPTVSNMVTSILSSLAGLVGAKRQGKRIDILRDFDGV
VEQGELLLVLGPPGSGCSTFLKTLAGETSGFRVSEESYLNYRGIDRKHVLRSIRGDVLYNAEVDSHLAHL
TVGETLSFAARCRSLRHIPGGFSREQADTMMRDVMMAAFGIAHTVNTRVGDDFVRGVSGGERKRVSIAEA
ALSGAKFQCWDNSTRGLDSANAITFCKSLRLQADLIGVAAAVAIYQAPQAAYEQFDRVIVLYEGRQIFFG
KTTEAKAYFESLGFECPPRQTIPDFLTSMTSPGERRPKPGFENRVPRSPNEFAARWRESQARQNILHELA
TYEENHPSAERLEEFNKSRRAEQAKSQRLKSPYIISYKQQVGLTLWRAYRRLLADPGFTISSLLFNLIIA
LLLGSMYYDLKPDTSSLYYRGGIVFFAILFNAFASQLEVLTVYAERPVIEKQHKYAFYHQSTQAIASYVI
DLPYKTVNMIVFNVVIYFMANLRREAGPFFFFCLTTYVLTLVMSCLYRWLASITRTAYQAMVPSSILSLG
LIMYTGYTIPVNHLPGWSRWMNYINPFAYAFEALMANEFHGLEYPCADIVPKGPGYDNLPNESMVCSSVG
ALPGSTTVNGDRYIALTYEYYEANKWRDIGILFAFLIAFFAMYIIAFEYAKPPKSKGEVLIFPSGKLART
SEKASMDDAEIQPHARNEYFHSNDTNVVTDSTSSGPVNGGAVFHWENLCYDITIKGNGRRILDHVDGWVK
PGTSTALMGVSGAGKTTLLDVLASRVTVGVVTGDTLINGSQTDSSFQHRVGYVQQQDLHLNTMTVREALV
FSALLRQSAEIPKKEKLEYVDYVINLLDIQSFANAVVGVPGEGLNVEQRKRLTIGVELAARPQLLLFLDE
PTSGLDSQTSWAICQLIKKLTRSGQAVLCTIHQPSALLFDQFDRLLLLAPGGKTVYFGDLGPKSRTLINY
FERNGAPKCATEANQAEWMLEIIKPKTDDTVGIDWHQVWRDSSEFEAAKKELAHLRSLATATKANEGTQA
LEAAGSESSQHREFVASLWTQFLLVLSRTWKHFWRSPTYIWSKIGLIVITSLYIGFSFKAENSIQGLQNQ
LYAIFMFLIMFNNINEQIMPMFLPQRSLYEVRERPSKIYQWTTFVLSNILVEAVWNTLMAVLVYFCWYYP
VGFVVNTTADDQTVRGFLCFLFLWMFMLFTSTFSHFAITWVPNAEIGGVIASLLWIFCLVFCGVTIPKAN
FPSFWTWMHPVSPATYLVGGVMAAALAGTTVTCSETELLQILPPANMTCGEFLTPFADAAKGVLLNPAEA
VEACRYCIVATTDQFLSRFDIYYADVWRNFGLLWVYVVVNVGAAMGLYWLVRMPKGKEHKRA

>gi|827066556
MAESPLRTDVTSTPDKGTMATAMTTTTTTPVRKPKFTDYLRVFTYATKWDFCVYVIASVASVAAGVTLPL
MNIIFGQLVSQFTSYFSDDATVSRAQFDSILNRQALYIMALFVGRWALNAVNKFCFRMIGIRLSSAIRLH
YLQSLFAQPIHVIDSMPPGAAATAITGTSAVLQIGISDRLGTFLQFNGTIWAALVIAFIWSWDLTLVTSS
LILYILIVLGVVMPIIVKGETATTEADAQGTAIASEALGGIRLVMACGAQSHIISRYEGWVQEAMRRAQR
TAPVVAIQFGLIFFGVFGAFGLAFWYGTQRYIAGALDNAGVVVVVLMSVMMILTSLERISTPIIAVSKAM
VAACELFTVIDAPLPPAGTLKPEIDSEDIVFEDVTFEYPSRAGVKVLNSLNFRIQPGQNIALVGPSGSGK
STIVGLLERWYSLREQHALPRVADDQASEKPHDETVECVNEELKSLIMPNLSGTISVGGVNIEDLDLKWW
RAQVGLVQQEPFLFNNTIFNNVANGLIGTDWENEPETVKRELVRDACQESYAHEFISRLPDGYDTRVGDG
GAKLSGGQKQRLAIARSIIKKPRIIILDEATSAIDAKSEKIVQAALDRVTHGRTTITIAHRLSTIKKADN
IVVLQRGQAVEQGTHHSLLSDPSSVYSSLVRAQALHLSTPEKSVSEASASGLDSEMEEKVFTDQDHRPTA
AFMDTLEHNVPHKSRGLVRSFGKLLYEHKANWTSYVAVILSCMATAAGTPIQAWLFSKVLSVFLLTGDDL
KRRSDFWGLMWFALAGGVGLAYVAQCWIGLRLQYFVSAAYKKQYLNDMLHQHLSFFDDDKNSHGALSARI
SGDAKLLEELLGLNLAMLLSGVFTVIGCVAIALIFGWKLGLVAMFITMPIMLGAGLWKYRHEVQFDQMNM
AVFGESSQFATEAIGAIRTVSSLGMESTINARYEKLLSGHILAARRKAQWTAVLYGFADSVSLGCQALVF
WYGGRLLASGEYSMEAFFVCFMAIIQGAEAASQILAVAPSAAQAAAAADRILDVRESADVGQAAIRGCEE
IVGAEGGVRVELRDVHFKYPTRDVIVFEGLNLAIEQGQYAAFVGPSGCGKTTIISLLERFYELGKGHGSI
LCNGVNIHDLDVYDYRQNISLVAQEPVMFRGTVRDNILFGIEDPSSISDERIHEVCIEAFIHDFIVSLPE
GYDTDVGAKGVSMSGGQKQRIAIARALIREPKLLLLDEATSALDSESEKIVQAAFERARDGRTVVAVAHR
LSTIQNADVIFVFSEGRVVEKGSHHELIRKQGVYWEMCQSQALDQ

>gi|827055419
MVVEEQQTTLMMGKPPLGADSMSSKEGFEKVVEVRKLHEREPGVKDFIRVFSYATKWDIVIYILASVASV
GAGTTMPLMNIVFGSLAGKFTDYFMDPPRMTKPEFEAVLNQLALFILGLFLGRFFLNCINKFCFRMIGVR
LSSAIRLHYIESLFGQSIHVLDSMPSGSASSTITGTANALQIGISEKLGTFMEFNGTIWCSIIVAFIWSW
KLTLVTSSLVFFILVVVGTLMPFIVRLQDQQSKSEAKANSVASESFSSIRMLTACGAQKTMSARYAEWVD
DARAKGQRSAPLLALQFSLVFFGTYAVFGLSFWFGTKQFADGELTNPGTIIVVLMSVMMIIMSLERLSGP
LMAVSRAMVAACEFFAVIDAPRPENGCLREPDVVATNDIVFKDVTFAYPSRPHVKILDGLNLTIEAGKNT
AIVGPSGSGKSTVVGLVERWYDLREQHIIEKTIGAEKINGTEEDKTKKKKSGKKGRKKKQGDMTELVDYQ
EDTGVEENHPVVPLSGSITTGGRALTDIELKWWRSQIGLVQQEPFLFNDTIFRNVAYGLIGSPFEDSSEE
EKRQLVKEACHEAFADEFIDRLPDGYDTAVGDGGAKLSGGQRQRISIARSIVRKPKIIILDEATSAIDVR
GEKIVQAALDRVAKDRTTITIAHRLSTIKKADRIVVLRKGQVVESGTHDSLLRNELGAYHSLVHAQKLSL
GQPTQADDVTVGEDSSSDQGVAVAKTKSANAPEASEELPLSSYKEPNVFYSFFRLLAEQKNRWVYMAIAF
FAACSAASTPLMAWLFAQIFQVFTHSDINKVRSEGQFWSLMWVALAVGVGFGYFFQGAIAVHVQHKISAV
YKKEYFESILHQKTAFFDDDENSLGTLVARVAGDPKQLEQLLGLNMSALVMAVFNVIGALSIAYAFGWKL
ALVATFVTMPVGLFAGYWKFKYELEFEKMNAAVFAESSRFAAEAIGAFRTVTSLTMENVIHSRYDRLLRS
HVSEAYRKARWTSLLFGLADSVSLGCQGLIFWYGGRLLASREYGLVNFFVCFMAVIQGAEAAGTGFSYGP
NAAQASAAANRIISLRNADTKDGTGATEQIPDAEGGIKIELKNAHFRYPTRNTPVFTGIDLTINKGQFAA
LVGPSGCGKTSVISLLERFYSLDKGDVLCNGKSIYSLDAAEYRKNISLVAQEPCMFQGTIRENICLGIDV
DTISDERLHQICRDASIHDFIVSLPEGYETDIGSKGFSLSGGQKQRISIARALIRDPKILLLDEATSSLD
SESEKLVQAAFERASKGRTMICVAHRLATVQNADVIFVLGEGKVVEKGSHQELLKMQGVYWQMCQSQALD
R

>gi|816344598
MGNDDSLDGLREDLDHTPTRSGESIVDAASVASSSSHSEQEQEQTFSPIQSRPLNEPRERVSIRRRLTED
DIAHGLSHRRTTSMQSTGQTEDMDQIVKLVSRMFGHERKANSNEEKTRHLGVVWKHMTVKGVGLGAALQP
TNADIFLALTRLIKRILTRGRRGAGAGQTPLRTILDDFTGCVRPGEMLLVLGRPGSGCSTFLKAIGNQRS
GYKSVDGDIHYGGTDANTMADNYRSEVLYNPEEDLHYATLTVRETLMFALKSRTPDKASRLPGETQEEYQ
RTFLSTIAKLFWIEHALGTKVGDELVRGVSGGEKKRVSIGEALVTKASTQCWDNSTRGLDASTASEYVRS
LRSLTNMAHVSTLVALYQASEHLYRQFDKVLLIEEGKCAYFGRSENARAYFERLGFECPPRWTTPDFLTS
ISDPHARRVRKGWEDRIPRSAADFQQAYCKSDRYKEALDDIDDFEKELEHHEEERQVARRGSSKKNYTVP
FHKQVLILTERQFRIMYGDRQTLIGKWSILVFQALIVGSLFYNLQPTSAGVFTRGGVMFFVLLFNSLLAL
AELTMVFHHRPVMLKHKSFSFYRPSAYALAQVVVDVPIIFIQVTLFELIVYFMANLARTPSQFFINFLFI
FLLTMTMYSFFRTIGSLSTSLDVATRVTGVSIQALIVYTGYLIPPWKMHPWLKWLIWINPVQYAFEGVMS
NEFYNLNIQCEPPSIVPYGPGAVPGHQSCTIQGSTPDQLVVQGSNYIRTAYTYSRSHLWRNIGIIVAWLI
FFIILTMIGMELQKPNKGGSAVTIFKRGEAPKAGEGSVKQKEIPSDIEAASNGISSSTDVSQDSPGKVDG
IARSTSIFTFQHVNYTIPVHGGKKQLLREVQGVVKPGRLTALVGASGAGKTTLLNALAQRLNFGVITGDF
LVDGKPLPKSFQRATGFAEQMDIHEPTATVRESLRFSALLRQPKEVPIQEKYDYCEKIIDLLEMRQIAGA
TVGAAGGSGLNQEQRKRLTIAVELASKPSLLLFLDEPTSGLDSLAAFNIVRFLRRLANAGQAILCTIHQP
SAVLFEEFDDLLLLQSGGRTVYHGKLGHDSSQLIGYFERNGAKQCPPDANPAEYMLEVIGAGNPDYSGQD
WADVWEDSPERKQLSDEIKDIIETHRTVNKETQTSAEDDREYAMPIWVQTWAVTQRSFIAYWRTPEYNIG
KFMLHIFTGLFNTFTFWHLEDSYIDMQSRLFSIFMTLTICPPLIQQLQPRFLHFRSLYESREANSKVYSW
AAFVTSAVLPELPYSLVAGTIYFNCWYWGVWFPRNSFSAGYVWMLLMLFEMFYVGFGQFIAAFSPNPLLA
SLLVPCFFTFIVAFCGVVVPYFALPDFWRSWMYWLSPFHYLVEGFLGVVIHDVPVRCVPREEALFTPPSN
LTCQQYAGPFAAHAPGYVENAANGMCSYCQYSNGDEFGASFNIFYKHKWRNYGIFWAYVLFNFTAVFFFS
WLYLHGARDIKRWVSARRTRRAESREEDDLSSLHY

>gi|816337957
MGNDDSLDGLREDLDHTPTRSGESILDAASVASCSSHSEQEQEQTFSPIQSRPLNEPRERVSIRRRLTED
DIAHGLSHRRTTSMQSTGQTEDMDQIVKLVSRMFGHERKANSNEEKTRHLGVVWKHMTVKGVGLGAALQP
TNADIFLALPRLIKRILTRGRRGAGAGQTPLRTILDDFTGCVRPGEMLLVLGRPGSGCSTFLKAIGNQRS
GYKSVDGDIHYGGTDANTMADNYRSEVLYNPEEDLHYATLTVRETLMFALKSRTPDKASRLPGETQEEYQ
RTFLSTIAKLFWIEHALGTKVGDELVRGVSGGEKKRVSIGEALVTKASTQCWDNSTRGLDASTASEYVRS
LRSLTNMAHVSTLVALYQASEHLYRQFDKVLLIEEGKCAYFGRSENARAYFERLGFECPPRWTTPDFLTS
ISDPHARRVRKGWEDRIPRSAADFQQAYCKSDRYKEALDDIDDFEKELEHHEEERQVARRGSSKKNYTVP
FHKQVLILTERQFRIMYGDRQTLIGKWSILVFQALIVGSLFYNLQPTSAGVFTRGGVMFFVLLFNSLLAL
AELTMVFHHRPVMLKHKSFSFYRPSAYALAQVVVDVPIIFIQVTLFELIVYFMANLARTPSQFFINFLFI
FLLTMTMYSFFRTIGSLSTSLDVATRVTGVSIQALIVYTGYLIPPWKMHPWLKWLIWINPVQYAFEGVMS
NEFYNLNIQCEPPSIVPYGPGAVPGHQSCTIQGSTPDQLVVQGSNYIRTAYTYSRSHLWRNIGIIVAWLI
FFIILTMIGMELQKPNKGGSAVTIFKRGEAPKAGEGSVKQKEIPSDIEAASNGISSSTDVSQDSPGKVDG
IARSTSIFTFQHVNYTIPVHGGKKQLLREVQGVVKPGRLTALVGASGAGKTTLLNALAQRLNFGVITGDF
LVDGKPLPKSFQRATGFAEQMDIHEPTATVRESLRFSALLRQPKEVPIQEKYDYCEKIIDLLEMRQIAGA
TVGAAGGSGLNQEQRKRLTIAVELASKPSLLLFLDEPTSGLDSLAAFNIVRFLRRLANAGQAILCTIHQP
SAVLFEEFDDLLLLQSGGRTVYHGKLGHDSSQLIGYFERNGAKQCPPDANPAEYMLEVIGAGNPDYSGQD
WADVWEDSPERKQLSDEIKDIIETHRTVNKETQTSAEDDREYAMPIWVQTWAVTQRSFIAYWRTPEYNIG
KFMLHIFTGLFNTFTFWHLEDSYIDMQSRLFSIFMTLTICPPLIQQLQPRFLHFRSLYESREANSKVYSW
AAFVTSAVLPELPYSLVAGTIYFNCWYWGVWFPRNSFSAGYVWMLLMLFEMFYVGFGQFIAAFSPNPLLA
SLLVPCFFTFIVAFCGVVVPYFALPYFWRSWMYWLSPFHYLVEGFLGVVIHDVPVRCVPREEALFTPPSN
LTCQQYAGPFAAHAPGYVENAANGMCSYCQYSNGDEFGASFNIFYKHKWRNYGIFWAYVLFNFTAVFFFS
WLYLHGARDIKRWVSARRTRRAESREEDDLSSLHY

>gi|575068142
MADHPDNQSTRGVRLPDRHISSPSGVSVHEVTHDLVPDLPHIARRPHHTSPKRTESFGSDATLFGVDAPF
DFEKVVLEAAKRYVASGIRTRELGVMFKDLCVIGLGSSVSYQATFSSLFNPVHAWNALKNWRNPSLRTIL
TGFEGIVRPGEMLLVLGNPGSGCSTFLKTLANQRGEYHSVQGDVRYDSFTPEYIAKHFRGDVVYCPEDDD
HFPTLSVDDTLQFAAKMRTPQHRIDNMSRKQFIHDITTVLQTTFGLLHVRKTPVGDAAIRGVSGGEKKRV
SITEMLATRALIGAWDNSTRGLDASTALEFARTLRIATKTACLSTIVSIYQAGESLYGQFDKVCVIYEGR
MAYYGRADRAKQYFMDLGFEPMARQTTADFLVTVTNPDVRITRPGFENRVPRTAEEFAERFLVSNASADN
RADMKAYEAEFIGQEPRALAYKQSAWAERARTHNKSSPYTISISMQIKAVVARRMQILKGSWLQEAIRIG
AFLFESIIVGTVFYKTPGNTSAYFSRGGVLFFALLFATLTSMAEIPTLFSQRPIVLRHLKAAMYHPFIEA
IAITVVDIPITLLSMLIFCVVLYFLVGLQSTAGQFFVFFLFTSAMTWTMKTVFRAIAAAFDSPAPAQSVA
GVVFLGAAFYTGYTLPKPSMIGALKWLTYINPLRYGFEGLMTNEFHTLDGACSTLVPSGPGYENVSLANQ
VCTIVGSLPGQGVVDGGRFLELSYGYSNRYLWRNFGIVCAFGLFFFFLFLLFTEINTSASRNASVLLFKR
GSRSPLTPTSGVKADEEKGRTEEYTPRLVKTKYTAEKASRGVLLSNEIFTWHGLQYDVPVAGGNIRRLLD
NVSGYVAPGNLTALMGESGAGKTTLLNVLAQRFTTGVVAGDIFVNGELLPVDFQAQTGYCQQTDTHLPTA
TVREALLFSAKLRQPPSVPLAEKEAYVDTVLEMCGLEAFADAIVGSLGVEQRKRTTIGVELAANPKFLLF
LDEPTSGLDARSAFAIMKFLRSLADRGLAILCTIHQPSSELFQMFDRLLLLRKGGQTVYFGDIGENASTL
LRYFENNGGDLCPSEANPAEYILEVIGAGATASKEKADGWHAIWEHSKEAEQVHHELDNIVNAGRGYSLA
AIQKHSEYSTNWSYQTTTLLTRELQRHWRDPNYLLSKMLLNVAGGLFIGFTFYQAKDSIQGTQNKLFSIF
ISTVLGLPLANQIQVPFLETRAIYLVRERPSRMYSWSAFLTAQILGEIPFNIAGSSLYFLTWYWTVGFPT
DRAGYTYLMLGIIYPLYYTTLSQGVAAMSPNIEISALLFSFFFSFAFIMNGVLQPFQHLGWWKWMYRVSP
LTYFLEGVFGQSAGNLEVNCAAVEFVTVEPPLGETCVQYLAQFMTTAGGYLTNPDANAHCQYCSVRTTDQ
FMEASFNIFPSHHWRDFGLMWVYVAVNILIIYAMTYVFHIRRPGNPINFARRIFSRRTS

>gi|575067374
MEEKKGNSAPTEPIHETTPQVHLAAGVQRARFRGHWWQLWLPKDPPSPAPLSFDEAKFIPLANASLLSQL
TYAWITDIMVLGYQRTLQATDLWKLDESRQVHGLSEKLDQAWFRRMQEANEWNARLATGEINASLLKRSL
WNARALASGRGRQKRRASLEAGWRESAGRKEASLAWALNDTFGWSFWVGGLFKVTGDVMQLMGPLLVKAI
INFGKEALAAKDAGEKPPNIGRGVGMALGLFFLTALTSVCQHQFFWRSMTTGVLARGALTSSIYKRGVLF
TPKSRTQFSNAEIVNHISSDLGPSALAGFSLFLFIAPLQQRVMAMQFRIRKESMKWTDRRARLLLEVLGA
MRVVKYFTYETPFLQRIFDTRKNELKGVRKIQFARSANIAFAYSIPVLAASLSFITYTLTNNSFDPAVIF
SSFSLFQLLRQPMMFLPRALSAITDANNALVRVAHLFHAETIPEAPIAVDTDQELGLHVENATFEWEEAR
AIEEDANGKDGKGHDGSDSSTETLPVQRRPFQVRSVSMDVPRGALIAVVGPVGSGKSSLLQGLIGEMRAV
SGKVSFGGRVGYCPQTAWVQNATLRDNILFGQPFDEDKYWKVLEHSCLLPDLDVLPAGDMTEIGEKGINL
SGGQKQRVNIARALYFDADIVLFDDPLSAVDAHVGRSLFINAILGALRGRGKTVILVTHALHFLPQCDYI
YALNGGYVAEQGTYDELVSRGGEFARLDREFGGGGETDQQEGHGGNVDSSVDIAQLKRELAEKGDVKNGK
LEGRLIVAETRETGSVPWRINWTYLMAGNGRVTGPLIILFMILMQGSQIMNSYTLVWWPANQFDRPSSFY
QILYAGLGVSQTLFTLALGLSMDMLAFFVSQNLHSDALNKIFFAPMSFFDTRPLGRIVNVFGKDFDSIDN
QLPVSMRLFAITLANVLGAIIIITILEHYFIIAAAAICVGYGYFAGFYRESARELKRLDAMLRSLLYAHF
SESLTGLSTIRSYGELPRFIRDNKYYIDLENRALFLTVTNQRWLAIRLDFLGAIVVFVVALFAVVGVSAL
NAAQIGLVLTYTTTLTQLCSLLTRQSAEVENYMSAVERVVHYSEDDEVPREAAYEKTDTQAPSTWPSLGA
VEFQNVVMSYRPGLPNVLRGVSLNVKGGEKIGVVGRTGAGKSSLMMALFRIVELNSGSISIDGIDISTLG
LRQLRSKISIIPQEPLLFSGTVRSNLDPFSLYDDALLWDALRRSYLVTSSNYSSVENVSTGESTLACVSR
IDLDTVIESEGANLSVGERSLLSLARALVKDSQVVVLDEATASVDLETDSKIQRTIQTQFHDRTLLCIAH
RLRTIISYDRILVLNEGQVAEFDTPINLWAKEDSIFRGMCDRSNITLEEIERSGELFLADLVV

>gi|575061908
MSRLSTNTARDRAIAESGSGKQLSDASSEVTIAVGDGPFDFEKTLRAVVKKKEQSNIQSRELGVLFKDLR
VVGLGSAASFQPTFGSTFNPKIMLESLNNIRNPPLRDILSGFEGVVRPGEMLLVLGSPGSGCSTLLKTLA
NQRHEYHSVEGDVHYDSFTSEEIADRYRGDVIYCPEDDVHFPMMTVNDTLHFAAKTRAPQNRLDGKSRIS
YVEQITEVIQTIFGLRHVKKTPVGDASLRGVSGGEKKRVSIGEALALRSLIGSWDNSTRGLDASTALEFV
RALRIATDVARLSTIVSIYQAGESLYEHFDKVCVIYQGRMAYFGRADKAREYFIELGYEPAHRQTTADFL
VAVTDPLGRTPRPGFESRVPRTAAEFAQRFLESRAGQDNRDDMDAYQAEFVGKPDRAIAYKQSARAEHAK
TQTKKSPYTISIFMQARAVMLRRLQILRGSMAKEVIQIATFILQAIIVGTVFYNSPESTSAYFSRGGVLF
FALLFAALSSMAEIPALFAQRPIVIKHYKAAMYHPFIEAAALTLVDIPITFISLILFCVILYFLVGLQQS
AGQFFTFFVFVFAMALTMKAWFRAVAAAFSSPAPAQSVAGILLLGLVLYTGYTIPKPSMIGALRWITYIN
PLRYGFEGIITNEFHTLNGTCASLVPSGPGYENVQIQNQVCTTVSSIAGQSTVDGNAFVAASYGYSFSNT
WRNFGIVCAFGVFFTGLLLYFTEHNTNMSSESSAMLFKRGTKPAVAQSKSGSDEEKGGAPAAMPPSQSSD
SAIAEKALEVAPAMKNVFTWQHLEYNVPVGGGQTRKLLDDVSGFVAPGKLTALMGESGAGKTTLLNVLAE
RVSMGVVTGDRLVSGHPLPADFQAQTGYCQQMDTHLPTTTVREALLFSAKLRQPPSVPLEEKEAYVETVL
KMCGLEEFADAVVGSLGVEHKKRTTIGVELAAKPTLLLFLDEPTSGLDSQSAWAIITFLRSLADHGQAIL
CTIHQPSAELFQVFDRLLLLRKGGQTVYFGDIGPNSTTLLRYFEDKGGYHCSDDANPAEYILDVIGAGAT
ASSTIDWHSAWKNSNEARVVQSEIDQILAEGRQRPPVQTTLHSEFSTSWGYQMVTLLKRDMERHWRDPTY
LMAKLMLNIVGGLFIGFTFYQAKDSIQGTQNKLFAIYMSTILSAPLANQIMVPFIDTRTVYENRERPSRM
YSWTALITSQILGELPLNIVGSSLYFLVWYWTVGFPTDRGGYTYLMLGIVFPMYYSTISQAVAAMSPSSE
IAALLFSFLFSFVITFNGVLQPFRQLGWWRWMYRVSPYSYLIGGLLGQALGGHEINCADKEFVHMPPPSG
QTCGQYLNSFISTVGGYTTNPDATDVCNYCSARTTDQFLGGSFNIFYSERWRNFGLMWAYLAFNVLAIYG
LTWFFRIRRGSLIGPLKSLLSRK

>gi|572280139
MERRLSMVQQLARQYTHTSGIDIQGQPDSIFGNNDPESPLNPMSSKFNGRTWAKTVAKYATEHGSGFRRS
GISFRNMNVYGYGTETDFQKDVGNVWLSIPDLARQALSKTGGRRRIDILRNLDGVIKSGEMLVVLGPPGA
GCSTFLKSIAGETNGIYIDAETQFNYQGISAKEMHTQHRGEAIYTAEVDVHFPMLSVGDTLAFAAMARCP
RNLPAGVSRDQFAAHYRDVVMAMYGISHTVNTRVGNEYIRGVSGGERKRVTIAEASLSNAPLQCWDNSTR
GLDSANAIEFCKTLRLQSDTFGQTSAVSIYQAPQSAYDVFDKVLVLYEGRQIFFGPTGKAKDYFLNLGFE
CPARQTVPDFLTSMTAPTERIVRAGWESRAPRTPDEFATCWKNSDDYKALQAEIEAYNQEHPIGGADAEA
FRQHKKMTQAKGQRVKSPYTLSYSQQIRLCLWRGWRRLIGDPSLTIFAWLSNTALALIISSLFYNLQPTT
GSFYGRAAALYVAILSNAFSSALEILTQYAQRPIVEKHSRYGFHQPSAEAFSSVLCDMPYKIGNAICYNL
VLYFMANLNRTAGNFFYFLFVVFLMVLAMSGVFRSIAALSRTLSQAMVPASLLILAMVIFTGFVIPVDYM
LGWCRWINYLDPVAYGFEALMINEFSGRRFECNAFVPSALVPGYENVTADHRACTAVGSVPGQDFVSGDA
YINSQYRYFHSHKWRNVGILIAFVLFNHFVYFVATDLIQAKKSKGEVLVFRRGQLLSSSTTPKKSDTESS
LSGPIPVVEKGANTPLEQSDAMIQASTSVFHWSNVCYDIKIKGEPRRILDHVDGWVKPGTLTALMGVSGA
GKTTLLDCLADRISMGVITGEMLVDGKIRDNSFQRKTGYVQQQDLHLETTTVREALEFSALLRQPATTPR
AEKLAYVDEVIKLLDMQEYADAVVGVLGEGLNVEQRKRLTIGVELAAKPPLLLFVDEPTSGLDSQTSWAI
LDLLEKLSKAGQSILCTIHQPSAMLFQRFDRLLFLAKGGRTVYFGDIGENSSVMTSYFERHGAPKCSPGE
NPAEWMLQAIGAAPGSTTEVDWHQAWLDSKEYQEVQAELQRLKDEGNSTANSHHDANDKASYAEFAAPFW
SQFLIVTQRVFQQIWRTPSYIYSKFFLCLFVSLFIGLVFLNAPLSIQGLQNQMFAIFNILTIFGQLVQQQ
MPHFVTQRSLYEVRERPSKTYSWKIFMLSQVVAEIPWNTLMSVVMFVCVYYPVGFNKNAVPADQVTERGG
LMWLLFWQFLIFTCTFAHACIAITDTAEAGGNLANILFMMCLIFCGVLASPDSMPGFWIFMYRVSPFTYW
VSAVLSTGLANTHVTCSNVELVHLDPPSGQTCGEFLDNFISAAGGYLQDSNATSDCSYCPIADTNVFLAS
VSSSYSHRWRDFGIGMAYIAFNIAASLFLYWLVRMPKKWGKKKE

>gi|512189253
MASSNNRAPLQGEQVSVPAASTEPVPGIEPAINANASNANNANSSGSDDDESLQRTDLTRTHTNNIIQED
DRTAIHRIATALSAAGDRSGAGDMHAEDPSLDPQSPQFDISKWLGRFIRRVRGEGHASPHAEPGIMFKNL
SVSGSAPDLQLQETVASFVTNIVELPLRVGELVGLREKAPNRRILNEFNGVIRGGELLVVLGRPGSGCST
LLKTMCGELHGLHVEPTSKIHYSGVPQSKMMKEFRGETIYNQEVDKHFPELTVGQTLEFAAQVRMPSHKW
AHLSKKLSRRDVANYIAKVVMAVCGLSHTYNTKVGNEFVRGVSGGERKRVSIAEMMVAGSPFMGWDNSTR
GLDSATALKFVQTLRMASDLAQTSNAVAIYQASESIYELFDKATVLYEGRQIYFGPANAAKAYFEGLGWD
CPTRQTTGDFLTSVTNPIERKPKEGMDDRVPRTAEEFEACWLKSQAYQEMLADVAKYDEAHPLDAHGETV
ARLRETKNAKQAKNVRPKSPFIISTGMQVALNTRRAYQRMWNDKTPTLTTAVTCIVLALIIGSTVYGTPD
ATVGFYAKASALFMSVLLNALITLTEINTLYAQRPIVEKHASYAFYHPATDAVAGVVADIPVKFLVAVCF
NLVLYFMAGLRREPAQFFIYFLITYTSTFTMSAIFRTMAAVTTTVSQAMSLAGIFVLGLVMYTGFVITVP
TMHPWFSWIRWINPIYYAFEALVANEFHGREFTCSVIIPGYSPPIGDSWICNVVGAVAGRATVNGDAYIA
ESYGYHYSHVWRNFGIMIGFLIFFMLLYFIATEINSTPSSSGEMLVYQKGHVPPHLRKGAAAAAGASASN
EKGTGSSASTANGDIESGGVRPGAAGEKPDTPEPAKAEVRGIQPQKDIFTWKNVVYDVKIKGKDRRLLDH
VSGWVKPGTLTALMGVSGAGKTTLLDVLAERTTMGVITGDMFVNGKARGANFQRNTGYVQQQDLHLETAT
VRESLRFSAILRQPPTVPKAEKYAFVEEVIQMLNMEEFADAVVGVLGEGLNVEQRKLLTIGVELAAKPKL
LLFLDEPTSGLDSQSSWAICNFLRKLADAGQAVLCTIHQPSAVLFEQFDRLLFLAAGGKTVYFGEVGRDS
RSLLDYFEAKGARACGAAENPAEYMLEIVNKTKAGDGKDWHATWLESKERVDVEEEVERIYAAKANEISA
ADQEDAARGDKSNQNTEFAMPFSTQLREVTYRVFQQYWRMPEYVFAKLSLGIVAGLFVGFSFFQAKSSLA
GMQGVIFSVFQILTIFSSIVQQIQPLFVTQRALYEVRERPGKMYSWKAFMIANIVVEFPWQILTGIVTYA
CFYYPIVGVQDSQRQGLVLLFMIELMIYASSFAHMCIAALPDAQTAGGIVTLLVMTSLIFSGVLQTPAAL
PGFWIFMYRVSPFTYWISGVISTAVHDRPIVCSKAETSVFDPPMGYTCGQYLAPYLTLAPGQLQNPDASA
ACQYCQVSVADQYISQNNIYWNTRWRNFGLMWAYILFNIAMAIGTYYVFRVRKFDFSRLKFWGKNKTE

>gi|512188526
MDNPSDESEDTLAVRRTQVDDDSTHDRIRQFSLDIVRSASHATASHAAAHADLESVNSVDPHLDPTSPKF
DARRWVQELLHACAQDPERYPRPTAGVSYRNLKVHGFGSPTDYQKDVFNVLLQAPLLLLQTIQNRRQQVP
ILRGETADVGFDGLVKSGEMLLVLGRPGSGVTTLLKTVAGETSGLELDGTLSYDGIPLKTMQDRFRGEVI
YQAETDVHFPQLTVGQTLLFAAEARTPRNRPALPGSSASSTVSHQAYAQHLRDVMMAIFGISHTINTRVG
NDLVRGVSGGERKRVSIAEAALSGSAVQCWDNSTRGLDSATALSFARTLRLSTDLAGATALVAMYQASEP
SYILFDKVCLLYEGRQIFFGRADGARAYFERMGYHCPPRQTTADFLTSLTSPDERIVAPDVEPGSVPRTP
DEFSAAWRASPEYAALQTELDQFEADHPMDGTPEKSMAVARRAHQSTLTPSFSPYTLSLPQQIWLCMRRG
GHRLRGDVTFFVVTVLGNLVISLVLGSVFYNLPDDASSINSRCILLFFAILFNALSSALEILSLYAQRPI
VEKHARYALYQPAAEAVASALCEMPSKILSALAFNIPLYFMANLRSGADHFFIFLLFGFTCTLTMSTFIR
TIGQSSKSVHQALTPAAIFIIALVIYTGFVLPKAAMQGWLKWISYINPIAYAYESLLINELGRGRVFACS
NFVPSYATDALERACATAGAPVGADYVDGNTVLVGSYSYKDSHLWRNLGILVAFLVFFFCSYVAAAEYVR
ADKSKGEVLVFRRGHEAAVDQEIDNKDNAKKTSIKHKEGGVFHWRDVCYDITLAGKDRRLLDHVDGWVKP
GTLTVLMGVSGAGKTTLLDVLADRVTMGVVSGAMRVDGVVRGASFQRTTGYVQQQDVHLATSTVREALLF
SAKLRQPASVTLQEKEAYVEDVIALLEMERYADAVVGVPGEGLNVEQRKRLTIGVELAAKPDLLLFLDEP
TSGLDSQTAWSVTKLVRKLADHGQAVLCTIHQPSALLFQQFDRLLLLAAGGRTVYFGDIGENARTLIEYF
ENHREEGSTVPPCPPGENPAEWMLRVIGAAPGVQAGQDWPATWRASNEYTVVQTELARLEGVTAPIDAAD
AVEAANASKLSYATPFSYQLYMCTQRVFQQYWRTPSYIYAKLALCFGTSLFIGLSFRNAPLTEAGLQSQL
FSIFLLLVIFAFMTYQTMPHFISQRDLFEVRERASRTYHWAVFMLANIIVEIPWNTLAALLVFLPFYYLT
GMNNNAGDSVAERGALFFLLLWVFLVFESTFADMVVAGVPTAELGATFALLLFSFCLIFCGVMVPYSALP
GFWTFMYRVSPLTYLIGALLSTGVALNPVNCSSLELLQFYPPANTTCIDYMKPYMQLAGGALVDGGAMYP
DACQFCTLAMTDAYLASVSIAYSQRWRNFGLMFVYVGFNAVAALGLYWLARAPKAGFKTWLSAKSKQFF

>gi|770397987
MYGMNANYDATANRDGVPLSTPRPTHEDEGVAAVNNDPTKTEATSITEGHNDEKGASSATSLGKEDDDIK
AEMVRRSSVVQALARSYSRTSAAAASGQNPFFAKEDSPLNPNSTKFSGREWAKAIVELVSQDGKSFRSSG
VCFQNLNVHGFGAATDYQKDVANVWLSAAGAARQLTGSGKQRIDILRNFDGLVRKGEMLVVLGPPGSGCS
TFLKTIAGEMNGIFVGDGSYFNYQGISAKEMHTRHRGEAIYTAEVDVHFPQLSVGDTLTFAARARQPRHL
PEGLNKNHFANHLRDVVMAMFGISHTMNTRVGNEFIRGVSGGERKRVTISEAALSGAPLQCWDNSTRGLD
SANAIEFCRTLRLQTELFNSTACVSIYQAPQTAYDFFDKAVVLYEGRQIFFGRADEAKQYFINLGFECPA
RQTTPDFLTSMTSSLERIVRPGFEDKAPRTPDEFATAWKNSAEYRALQVEIEEYKEAHPVGGPDAVAFRA
AKRAQQAKGQRKKSPFTLSYTQQIELCLWRGWKRLVGDPSLTVGALIGNFIMALIIGSVFYNLDDTSSSF
FQRGALLFFACLMNAFASALEILTLYAQRPIVEKHARYALYHPSAEAIASMLCDMPYKIANSIIFNITLY
FMTNLRREPGPFFFFLLISFSTVMVMSMIFRTIASASRTLFQALVPAAILILDLVIFTGFVLPKQYMLGW
CRWLSYIDPLGYAFEALMVNEFHDREFKCTEYVPTSKAPFAGAAQFLTKYANVGPENQICSQVGAVAGNP
NVNGDAYTSSNFDYDWNHRWRNFGIVIAFTVFFLICYMVAAELVSEKKSKGEVLVYRRGHKPAAAAEAEK
RHNDPEAAMANIGPIVTAERSRGQSKEGGILQQQTSVFQWHDVCYEVKIKSETRKILDHVDGWVKPGTLT
ALMGVSGAGKTTLLDCLADRTSMGVITGEMLVDGRPRDMSFQRKTGYVQQQDLHLQTTTVREALNFSALL
RQPAHVPKKEKLAYVEEVIKLLDMTEYADAVVGVPGEGLNVEQRKRLTIGVELAAKPPLLLFVDEPTSGL
DSQTSWAILDLLEKLTKAGQAVLCTIHQPSAMLFQRFDRLLFLAKGGKTVYFGDIGENSKTMTSYFERNG
GHPCPEEANPAEWMLEVIGAAPGSTTDIDWFQTWRDSPEYKSVQNELETIKAEKQGSSSPVNAIEEDPGS
YREFAAPFMVQLKENIYRVFQQYWRTPVYIYAKTALCTLVALFIGFIFFKAPNSKQGLQNQMFAIFQLLT
VFGQIVQQSMPQFIIQRSLYEARERPSKVYSWKVFMLSQIIVELPWNSLMAVIMYFCWYYPIGLYRNAIP
TDAVAERGALMFLFLLMFMLFTGTFSTFIVAGFETAEAGGNLANLLFTLCLIFCGVLATPETLPRFWIFM
YRVSPFTYLVSGMLSTGVANTKVICAANELLSFEPPSNQTCWQYMEDYIKIFGGELTNPNTTSTCEFCTI
SDTNVFLAGVSSSYSDRWRNFGLLWVFVIFNIGAALFVYWLARVPKNKLGGKKAKKE

>gi|770389061
MDQTSDSVSIPGRSTSAQGSERTVFETATSGPTMRENTRHATASHDQASHLATEPNITGQTDSDTADPEP
NRRDSLVQDLARRYTRNSSVAIDSNARGIFGNDDADSPLNPNGPKFNARTWAKTVAQAATESGSGFRHAG
FSFTNLNVYGFGQETDYQKDVGNIWLVAGGFLRGLMSRIGRRNSRGNAQRVDILRRLDGVVKPSEMLVVL
GPPGAGCTTFLKSISGETNGIYIDESASFNYQGISAHEMHSQHKGEAIYTAEVDVHFPMLSVGDTLTFAA
RARQPHSIPSGVSRGQFSAHYRDVVMAMYGISHTANTRVGNEYIRGVSGGERKRVTIAEATLSSAPLQCW
DNSTRGLDSANAIEFCKTLRLQSDVFGRTSAVSIYQAPQSAYDLFDKVLVLYQGRQIYFGPTGQAKAYFV
RLGFACPDRQTTPDFLTSMTAPSERIVQPGHESRAPRTPDEFARCWLESPERRSLLAEINTFNQAHPLGG
ADADAFRQNKRQQQAKGQRARSPFILSYAEQIKLCLWRGWRRLTGDPSLSIFALVANSVTALIISSLFYD
LQPTTASFFQRGALLFVAILANAFSSALEILTQYAQRPIVEKHNRYGFHHPSAEAFSSVIVDMPYKIMNS
VFYNVILYFMTNLNRTPGAFFFFFFVSFLMVLAMSGIFRSIASLSRTLSQAMVPASVLILALVIFTGFVI
PVDYMLGWCRWINYLDPVAYGFEALMINEFSGRQFKCNSFVPSADVAGYEDIAGSNRACSAVGSVIGQDF
VDGDAYINTLYKYSHGHKWRNVGILIAFILFNHVVYFLATEYISEKKSKGEVLVFRRGQLPPASPQKGDV
EGSNSSPARITEKPGQSVPKDGGAIQASTSVFHWSNVCYDVKIKGEPRRILDHVDGWVKPGTLTALMGVS
GAGKTTLLDCLADRISMGVITGEMLIDGKLRDSSFQRKTGYVQQQDLHLETTTVREALEFSALLRQPAAT
PRAEKLAYVDEVIKLLDMQPYADAIVGTLGEGLNVEQRKRLTIGVELAARPPLLLFVDEPTSGLDSQTSW
AILDLLEKLSRAGQSILCTIHQPSAMLFQRFDRLLFLAKGGRTIYFGDIGDSSSAMISYFERNGAHPCPR
GDNPAEWMLQVIGAAPGAATEIDWHETWRSSKEFHDVQSELQRLKTTAAADDAVSKRQSRALYREFASPF
WSQLLVVSRRVFEQYWRTPSYIYSKFILGTSVSLFIGLVFLDAPLSIQGLQNQMFAIFNILSIFGQLVQQ
QMPHFVTQRSLYEVRERPSKTYSWKVFMLSQVLVEIPWNTLMSVVMFVCVYYPVGFNNNASAADQTAERG
ALMWLLFWQFLVFTCTFAHACIAVMDTAEGGGNIANVLFMMCLLFCGVLATPDRMPGFWIFMYRVSPFTY
WVSAVLSTGLANTRVTCNGNELVVFDAPAGQSCREYMAAYLDSRGGYLAGSGASGQCRYCPVSDTNVFLA
GISSDYGHRWRDFGIGMVYIVFNVAASLFLYWLVRVPKPKRNK

>gi|406865308
MATSDGPEFAPIGRSNTTGSAIARILTGGSRASKKRADEDDRYSDPEKPDASDPISSDWSLMSDLQAMQQ
GGEKDGQSGQSGQKGQKLGVTWTNLTVKGIGADAAFNENVGSQFNIPKLVKESRQPAPLKTIIEDSHGCV
RPGEMLLVLGRPGAGCTTLLKMLANRRLGYAEVTGDVKWGTLDPKQAEHFRGQIAMNTEEELFFPTLTVG
QTIDFATRMKVPFNLSPGKGSAEEFQQKTREFLLKSMGISHTQDTKVGNEFVRGVSGGERKRVSIIETLA
TRASVVCWDNSTRGLDASTALEYTKAIRALTDMFGLASIITLYQAGNGIYNQFDKVLIIDEGKQIYYGPR
TEARPFMEELGFVCVKGANVADFLTGVVVPSERKIRPGFENSFPRTASEIRDRYNASAIKADMEAEEAAY
PNSDEARMNTETFRNSVMQEQHKSLPKGSPLTVSFVTQVKAAVIRQYQILWGDKATFIIKQASNVVLAVI
FGSLFYDAPAHSGGIFVKGGAIFLALLQNALLALSEVNDSFSGRPVLAKHKSFALYHPAAFCIAQITADI
PVIFLQVSTFSVILYFMVGLKSTAEAFFTHWAIIFASTMCMTSFFRAIGASFSNFDAASKVSGFAISAII
MYTGYMIPKPDMQPWFVWIYWIDPLAYGFSALLANEFKDTIIPCAGPNLVPIGPGYTDVAFQACTGVGGA
SPGAAVVTGNDYLDSLSYAPGNIWRNFGIVMGCWLLFAVVTVVATSGWSAQSGNSGFLLIPREKAKQTKR
LTSDEESQSRDGNPKDPPASSKSSGETRVDDELVRNTSIFTWKNLSYVVKTPSGDRTLLDNVQGWVKPGM
LGALMGSSGAGKTTLLDILAQRKTDGTVTGSILVDGRPLNISFQRSAGYCEQLDVHDPLATVREALEFSA
ILRQPRTTPIEKKLQYVDTIVDLLEMHDIENTLIGTTSAGLSVEQRKRLTIGVELVSKPSILIFLDEPTS
GLDGQAAYNIVRFLRKLADAGQAVLVTIHQPSAQLFREFDSLLLLHRGGKTVYFGDIGEDAAIVKDYFSR
NGAPCPPDANPAEHMIDVVSGSFSQGKDWNQVWLESPEHQAVIKELDQMIAHAAAEEPATTDDGFEFAMP
LWEQTKIVTARMNLSIWRNTDYINNKMALHIGSALFNGFSFWKVGSSVADLQLRLFAVFNFIFVAPGVMA
QLQPLFIERRDVYEVREKKSKMYSWIAFTTGNIVSEVPYLVVCAVLYFVGWYYTVGFPSDSGKAASVFYV
MVMYEFVYTGIGQFVAAYAPDAMFASLINPIILGMLVSFCGVLVPYSQIPTFWRSWLYYLNPFNYLMGSL
LVFVTWDEPVRCSDAEFAVFDTPVPGQTCAEYLADYLVGSGAAANLTNPEATSGCRVCQYRTGADYLRTL
NLKEYSNGWRDAGIVTMFACSSYALVYLFMKLRTKKSKTAQ

>gi|767016007
MSNNSVASKASAHSAEHDDRRGSPSQTRTDHPEDVTGGDRPTYEAIRTFSSSDSGPDNAQLASALSRSVS
HQGGYGGQVERRDTLAGIEIGDPVLDPTKPEFDFYKWARMFMKLMEDDGIKRPRTGVTWKDLNVSGSGAA
MHYQNTVLSPIMAPFRLREYFGTKSEKLILRKFNGVLKAGEMLIVLGRPGSGCSTFLKTISGELQGLKKG
EGSVVHYNGVPQDIFNKEFRGEATYSAEDEKHFPHLTVGQTLEFAAAARTPSLRVMGVPRKVFSQHITKV
VMTIYGLSHTRNTKVGDDYVRGVSGGERKRVSIAEISLAGSQVVCWDNSTRGLDAATALEFTRALKIGSH
VGGMTQLLAIYQASQAIYDLFDKAIVLYEGRQIYFGPAKTAKKYFEDMGWFCPQRQTTGDFLTSVTNPQE
RRPRKGFETKVPRTAQEFEHYWLQSETFKQLQAEIEESDIDHPDLGEILAEQREAHRQAQAKYVPKRSPY
TISIFMQLKLCMKRAYQRIWGDKASTIAVIISQVVMSLIIGSIFFGTPNTTNSFFAKGSILFFAILLNGL
MSITEINGRTHIPLYKSTDMGTDVQRPIVAKHVGFAFYHAYAEALAGLVADIPIKFIIATVFNIILYFLG
GLRREPSQFFIFFLFTFMTMLTMSAIFRTLAAATKTVSQALAFAGVMILAIVIYTGFTIQRSYMHPWFKW
ISWINPVAYGFESILVNEVHGQRYQCAVPVPPYGTGNNFECAVAGAIPGERTVSGDSWVESAYGYSYAHI
WRNLGILFGFMFFFYALYLFATEFNLSTLSAAEYLVFQRGYVPKHLTNHYDEEKDASGLQQDMNIRPEES
PIEETVHAIPPQKDVFTWRNVVYDISIKGEPRRLLDNVSGWVRPGTLTALMGVSGAGKTTLLDALAQRTT
MGVITGDMLVNGKSLDMSFQRKTGYVQQQDLHLETTTVREALRFSAMLRQPKSVSKTEKYAYVEDVIDML
NMRDFSEAVVGNPGEGLNVEQRKLLTIGVELAAKPALLLFLDEPTSGLDSQSSWSIITFLRKLADNGQAV
LSTIHQPSAILFQQFDRLLFLAKGGKTVYFGDIGENSRTLLDYFERNGAEPCGSNDNPAEYMLDVVGAGP
SGKSEQDWPTIWNESEEARRVQEEIDRINAEKEKDESLQEPTETPREFAMPFTSQVYYVTIRVFQQYWRT
PTYIWGKLLLGIMAAVFIGFSFYMQNASIAGLQNTLFAIFMLTTIFSTLVQQIMPRFVTQRSLFEVRERP
SRAYSWQAFLLANVMVEIPYQIFLGVIVWAALYYPVFGVHQSSERQGLFVIFSVQFFIFGSTFAQMVIAG
LPDAETAGNIATTLFSLMLTFNGVLQSPRALPGFWVFMWRVSPLTYTVGGLAATVLHERVVRCAENELAV
FDPPDGATCGQYLERFFALGAPGRLNNPFATQGCEYCPLSSGDQFLAESEIFWNQRWRNFGIGWGYIGFN
VFATVVLYYLFRVRKSSGKTSPKKWLSLAKYYAVTIAYWVRSIFVRRREKTPRGKEHICDKIY

>gi|238845746
MASQSPPHPVSDRPAGLFEEYESEVITETTHRPASLNGNHSANDGADDRYESDNESGAMYETVRTWSPQT
RPELVRIASAFSRIDSHPDAPSATEDGGRLNRRDTLAGVQIGDPVLNPTKPEFDFYKWARMFFYIMEKEG
IKHNRTGVMFRNLTISGSGSAVQYQDTFLSPFAAPFRPGELCGKGRNPEKVILHDFNGAMREGELLMVLG
RPGSGCSTFLKAICGELHGLQKSRESIIHYNGVSQRTFKKELRGEAVYSAEDEHHFPHLTVGQTLNFAAA
ARTPSNRVLGVSRKDFSTHLAQVMMSVFGLSHTKNTKVGDDYVRGVSGGERKRVSIAEIALSGAPICCWD
NSTRGLDSATALEFTKALKISSQVGGITQCLAIYQASQAIYDIFDKVIVLYEGRQIYFGPTKAAKQYFED
MGWHCPPRQTTADFLTSVTNPKERIAKEGFENRTPRTAIEFERYWKQSQNNKLLLADMHHFEAEYEPEEG
HLQGLREAHEQAQAKHTSSKSPYRISVPMQVRLCTVRAYQRLWGDKSSTISTNISQIMMALIIGSLFFNT
PQTTDGFFAKGSVIFFAILLNGLMSITEINGSLSWYCCRYTHQVPPRHGIQCHHIFPGRAAEVCSKVFHL
LPVYVSHNSRYVGYISHIGCSDQEHPWFKWIRYINPIAYAYESLLVNEVHGNRYTCATPVPPYGSGNNFA
CPVAGAVPGEMSVSGDAWVQSSYDYSYAHIWRNLGILLGFLIFFYFVYLVVSELNLSSTSSAEFLVFRRG
HLPKNFQRSEDEEAAAGGIVHSNDPAQVPPKNSNGVSGETARGSSAVAVIPPQNDIFTWRNVTYDITIKG
EPRRLLDNISGWVRPGTLTALMGVSGAGKTTLLDALAQRTTTGVITGDMLVNGKPLDSSFQRKAGYVQQQ
DLHLETTTVREALRFSADLRQPKSVSRKEKYDYVEDVIKMLSMEDFSEAVVGNPGEGLNVEQRKLLTIGV
ELAAKPQLLLFLDEPTSGLDSQSSWSIVTFLRKLADNGQAVLSTIHQPSGILFQQFDRLLFLAKGGRTVY
FGDIGENSETLLNYFATHGAEPCGPSENPAEYMLNIVGAGPSGQSKIDWPTVWKDSNESHQVQQELDRIQ
LETSKRNEGSDQPSEKEPSEFAMPFTAQLYCVTTRVFQQYWRTPSYIWGKLLLGLASALFIGFSFFLQNT
SMAGLQNSLFSIFMLTTIFSSLVQQIMPRFVTQRDLFEVRERPSRAYSWKIFLLANIIVEIPYQILLGII
AWASLFYPTFGAHLSSEQQGLFLLYCIQFFIFASTFAQMIIAGLPDAETAGGIATTMFGLMVTFNGVLQK
PNALPGFWRFMWRVSPITYTVGGLAATTLHSREVRCAQNELAVFDPPRGSTCAQYLQEFVQAGVPGSLYN
PTSNSQCEYCPLSSGDQFLAGSEIYWSDRWRNFGIGWAYIVFNICATVALYYLIRVRRPSGKPKRVISVM
MYYLSRAGTYCRAAITGRKEKFPKKREQIGKIY

>gi|225555348
MSGETSNSPVHEDRNPQNAEYETDGSDVSNDDNASTSNEKSNRFNLARSLTRDTRPELSTIASVFSNGNQ
YPPGDGLQRRDTVASLRLGDAVLNPSNPQFDFFKWARKLMRLMEEEGIKRRRTGITFKNLSVYGSGSALQ
LQSTVSTPLMAPFRFRETFGIGQKNHKRILKDFNGNIRQGEMLVVLGRPGSGCSTFLKSICGETHNLVLG
KDTAIHYNGIPQETFKKEFRGEAVYSAEDENHFPHLTVGQTLEFAIACRTPAARVMGMTRKMFARHITKV
VMAIFGLSHTVNTKVGDDYVRGVSGGERKRVSIAELTLSGAPVACWDNSTRGLDSATALEFTQALRVGAD
VMGGTYAVAIYQASQAIYDIFDKAIVIYEGRQIYFGLASAAKKYFEDMGWYCPPRQTTGDFLTSVTNPTE
RRARKGFESKVPRTAQEFEEYWRQSQAFKDMQAEIEVSENKYPIGGSALTELREARQQAQAKHVRPKSPY
TISIAMQVKVCTIRAYQRLWNDKASTISRVAAQLIMSLIIGSLFFDTPQVTSITLSDEILGSLLKSQQDA
QRPIVSKHVSFAFYYAWVEALAGIVSDIPIKFVISTVFNVIIYFLGDLRREPGNFFIFFLFTFVTTLTMS
AIFRTLAAATKTISQALAFAGVMVLAIVVYTGFTIQRSYMHPWFKWISWINPVAYAFEAILVNEVHNELY
PCADIVPPYGQGNNFQCPVAGAVAGETSVSGDAWVESQYGYKYTHLWRNLGFIFAFQAFFYVLYLFATQM
NTDLGSSAEFLVFRRGIVPKYMLEEKDEENGEIARPGDVDVSAPQDTANGEDKTDILPPQTEIFTWRNVV
YDITIKGEPRRLLDHVSGWVRPGTLTALMGVSGAGKTTLLDALAQRISVGVITGDMFVNGKPLDPSFQRK
TGYCQQQDLHLETTTVREALRFSAMLRQPMTVSKAEKYAFVEGVIKMLNMEDFAEAVVGSPGEGLNVEQR
KLLTIGVELAAKPQLLLFLDEPTSGLDSQSSWAIVTFLRKLANNGQAVLSTIHQPSAILFQEFDRLLFLA
KGGRTVYFGDIGENSETLLKYFSDHGAEPCGPDENPAEYMLNVVGAGPSGKSTQDWPEIWNASPQATEVQ
EELDRIHAAKTEEEEPASEPKQQSSKTEFAMPMASQIYYVTHRVFQQYWRTPTYIWGKFLLGFMSAVFIG
FSFYKQNSSSSGLQNTLFSIFMLTTIFTSLVQQIMPRFVTQRSLFEVRERPSRAYSWKAFLLANIIVEIP
YQILLGIVVWASFYYPVFGKNQTSEQQGIFLIYCVQFFIFASTFAHMVIAGLPDAETAGHMATTLFSLAL
VFNGVMQPPSALPGFWIFMWRVSPLTYSVGGMAATGLHGRVVHCAENEFAIFNPPSGSTCGEYLERYLEA
GAPGRLENPSALEACRYCPIRNADQFLSTVEIFWTQRWRNFGIGWAYITFNVFAAVVLYYLLRVRSSKGR
TGRWASLMKYYMLRAGQCVRALFAMRFERTPQGKIHLNQQLI

>gi|761931538
MDSVYIDFVDQARSPDRRRRVRDSYISSRRGSVGIDVFDPVGVAELQRSISRATGRRYSISSSHAQASEL
TLEPPPFRKEEKGFDFEAVLRGILKTRGERDLHTRELGVVFDNLTVKGLGSAEAYQPSIDGIINPSNLIR
NISSARHPQTRTILSGFEGLVRPGEMLLVLGIPGAGCSTFLKTLANQRAEYHSVTGDVNYDSLKSEEIRD
SYRGDVLYCPEDDVHFASLTVEQTLRFAAKCRAPQGKERLGRSRKDYEDAFVDVLLTVFGLKHARNTPVG
DASIRGVSGGEKKRVSICEVLASRACIGCWDNSTRGLDASTALEYVQALRIASDLTRMTTMVALYQAGES
LYELFDKVCVIYEGRMAYFGSTDAAKQYFMDMGYQPVDRQTTADFLVSVTDPASRRIRPGLSPAMIPRTA
EDFASAFVTSELGQLNRREIEEYRREFVGKEELAQEYRDCVQAESASHTRKGSPYLISLPMQTRAVMLRR
VQIILGNPFATGALIFAYLYQGLIAGTVYFQMSTDTGSFFSRTGVLYFGVLFAALLSMSEIPALFSQRPI
IVRQRDWGWYHPFVDSLALTLVDIPVTTLTIIGFSLLIYFLPRLQQSAGQFFIYTLFVLASTLTMKSYFR
ALAAVSKVLAPAQTLGGILVMGTTMYAGYMLPKPYMIGALKWLVYINPLYFAFDALMSNEFHTIHGECTN
VVPTGPGYANMTWDNRACAEVGYIPGQSTVDGSRYIELSYGYSYSHLWRNFGIMVTFFVGFTSLLLFFTE
INSGARADTTRVLFHRKAVKAPARPDDVEKAVPGSVADEKHTNKGGSSTRAITQAMTDIFTFRNINYTVT
LKKGEQRRLLNNVSGYVAPGKLTALMGESGAGKTTLLNVLAERVESGVVTGERLINGRPLPRDFQAQTGY
CQQMDTHLGTDTVREALLFSAILRQPASVPLAEKEAYVDECLRVCGLEEYQHASVGSLGVEFRKRTTIGV
ELAAKPKLLIFLDEPTSGLDSQSAWAIMSFLRDLADQGQAILCTCATLLTFTHFLKPSGELFQVFDRLVL
LRKGGETVYVGDIGHNSNRLIKYFESNGARPCKPGENPAEYMLEAIGAGATAQSAQDWHAIWKESPAASQ
LELEMDQVYQKSRSQGPDAVSVVRHSDFANSWFTQVYVLTRRNFISYWRDPPYIIAKIMMNIFGGLFIGF
SFFQADSTQRGMTNKVMAMFMATIMAIPLVSQLQAVFIDLRNIYEIRERPSKIYSWTALLASQYIVEIPW
NIFGSSVFFLILYWTIGFDTDRAGYMYLLLCIVFPFYYTSVGQAVASMGPNVQIAQVLFTTFFSFVLTFD
GVVQPFSQLGWWKWMYWVSPFRYLLEGLLGQVLGDQTMACADIELVTVQPPSGLTCSQYLDPYMSVAGGY
LTNPNATSSCEFCSTRTTDAYLGAVFNIYDRYHWRDLGIMVAYVGFNLAATYVLTWFFRIRRGNLTGLFR
KSK

>gi|757943272
MRFRSDSRADHQHPKKQGSMDPDTIQALKYQDRSSSSSSNNKPKEKVGSASTSPSPTLFASNDSVKVEIG
VGSSDKEKPDVKVSFFTIFRYASKRQLLINLFGTGMAIAAGAAQPLMNIFIGKIATVFLHFTSAIRSGDL
DAIRAAHSDVYSTINSDALILLYLGIGMFFASMLYMAVFSYTSERIASNIKYAYLSSLFSKPIDFFEQCG
QGTVAAKIGSDVHLIQIGIGEKLPMAIMYFSTFVTAAAVAFAFSWRLSLVLLPIAPLILLAGGVMGALTK
GCKLVELDCIAKAASRAEEAFNAIKILKAFSKERTIGQEYDTLTTDTKAAGAKAGRIQGVGVGALLFIIY
AGYALAFFYGAQLIARGELLPGRIVSVVFANFAGAFAIANLFSMIENFTMATAAASSVIGTIQQDLASSE
LSESRRNEEKSQTSRQLATGYNAELKLDHVHFAYPSKPERPVLKDLSLTIPSCVTTAIVGLSGSGKSTIF
ALLQRFYAPTRGSIRLDDVDISALDVDWLRGQIGVVEQQPTLFAMSIQANIELGLPNRHTRSAEELESLV
VQAAKKANAHNFITALTHGYQTEVGSQGFLLSGGQKQRIAIARALIRDPKILLLDEATSALDSKSEAVVQ
AALDEAAKDRTTIIISHRLSTVRNADNIVVLGPDGIIEQGSHHELSIKPNGTFASMLRHQDDKTKPVMVT
SEPEIVDSSHSLCLTEIPTMEIAHSLEVSRTISALADSVKPKDPSKNFEPPGESYASPAADGVKQDAPKT
DSVGLRTLLHILIKDPETGRLAQLYMLGSLCAAIIGAVYPVYAILFGTAIEDYAPCNSSDGRPCPNPARG
TMLHNNRISSGSFFIVAVGCAFISFYHVRSLYIAGSRVTHRLRVLVFQSLLCLDASFFDDPVNTSNDLAS
SLSVLSQGIYGGVGPTLGSIVQSLATVIVGYAVAIGYGWRLALVVIASTPLTITAGLLRLRVLARKESKT
KQAHQHTTQQACESIGAIRTVSAFNLQPQTLQVYQKNLENASRSLRPTMCYSSVLFGLSQCVQLLVTALA
FWYGGRELAQGHTSSKGFFTILISVVYGSVQAGNIFNYSADFSSAHSAACKSLSILKQAKEVVAEAQAND
RDVQWNTEDSLPSGQIALKEVTFRYPQRPTCTVLDRLSLTIEPGTFCAIVGGSGSGKSTVLQLIERFYTP
ESGRVLLDGYSITEGDPARFRKYMSYVPQEPTLFQGTIGWNIALGATDENPEDVPLAKIQQAAELAQLGD
LLASLPEGLNTQLSARGVQMSGGQKQRIAIARAMIRDPRVLLLDEATSALDPASERAVQGALDNVSQGRT
TIAVAHRLSTIAKADKVIVMQAGKVVEEGSPRELFQRDGLFALMARLQGVSF

>gi|695568714
MSRLSTNTARDRAIAESGSGKQLSDASSEVTIAVGDGPFDFEKTLRAVVKKKEQSNIQSRELGVLFKDLR
VVGLGSAASFQPTFGSTFNPKIMLESLNNIRNPPLRDILSGFEGVVRPGEMLLVLGSPGSGCSTLLKTLA
NQRHEYHSVEGDVHYDSFTSEEIADRYRGDVIYCPEDDVHFPMMTVNDTLHFAAKTRAPQNRLDGKSRIS
YVEQITEVIQTIFGLRHVKKTPVGDASLRGVSGGEKKRVSIGEALALRSLIGSWDNSTRGLDASTALEFV
RALRIATDVARLSTIVSIYQAGESLYEHFDKVCVIYQGRMAYFGRADKAREYFIELGYEPAHRQTTADFL
VAVTDPLGRTPRPGFESRVPRTAAEFAQRFLESRAGQDNRDDMDAYQAEFVGKPDRAIAYKQSARAEHAK
TQTKKSPYTISIFMQARAVMLRRLQILRGSMAKEVIQIATFILQAIIVGTVFYNSPESTSAYFSRGGVLF
FALLFAALSSMAEIPALFAQRPIVIKHYKAAMYHPFIEAAALTLVDIPITFISLILFCVILYFLVGLQQS
AGQFFTFFVFVFAMALTMKAWFRAVAAAFSSPAPAQSVAGILLLGLVLYTGYTIPKPSMIGALRWITYIN
PLRYGFEGIITNEFHTLNGTCASLVPSGPGYENVQIQNQVCTTVSSIAGQSTVDGNAFVAASYGYSFSNT
WRNFGIVCAFGVFFTGLLLYFTEHNTNMSSESSAMLFKRGTKPAVAQSKSGSDEEKGGAPAAMPPSQSSD
SAIAEKALEVAPAMKNVFTWQHLEYNVPVGGGQTRKLLDDVSGFVAPGKLTALMGESGAGKTTLLNVLAE
RVSMGVVTGDRLVSGHPLPADFQAQTGYCQQMDTHLPTTTVREALLFSAKLRQPPSVPLEEKEAYVETVL
KMCGLEEFADAVVGSLGVEHKKRTTIGVELAAKPTLLLFLDEPTSGLDSQSAWAIITFLRSLADHGQAIL
CTIHQPSAELFQVFDRLLLLRKGGQTVYFGDIGPNSTTLLRYFEDKGGYHCSDDANPAEYILDVIGAGAT
ASSTIDWHSAWKNSNEARVVQSEIDQILAEGRQRPPVQTTLHSEFSTSWGYQMVTLLKRDMERHWRDPTY
LMAKLMLNIVGGLFIGFTFYQAKDSIQGTQNKLFAIYMSTILSAPLANQIMVPFIDTRTVYENRERPSRM
YSWTALITSQILGELPLNIVGSSLYFLVWYWTVGFPTDRGGYTYLMLGIVFPMYYSTISQAVAAMSPSSE
IAALLFSFLFSFVITFNGVLQPFRQLGWWRWMYRVSPYSYLIGGLLGQALGGHEINCADKEFVHMPPPSG
QTCGQYLNSFISTVGGYTTNPDATDVCNYCSARTTDQFLGGSFNIFYSERWRNFGLMWAYLAFNVLAIYG
LTWFFRIRRGSLIGPLKSLLSRK

>gi|695549126
MEEKKGNSAPTEPIHETTPQVHLAAGVQRARFRGHWWQLWLPKDPPSPAPLSFDEAKFIPLANASLLSQL
TYAWITDIMVLGYQRTLQATDLWKLDESRQVHGLSEKLDQAWFRRMQEANEWNARLATGEINASLLKRSL
WNARALASGRGRQKRRASLEAGWRESAGRKEASLAWALNDTFGWSFWVGGLFKVTGDVMQLMGPLLVKAI
INFGKEALAAKDAGEKPPNIGRGVGMALGLFFLTALTSVCQHQFFWRSMTTGVLARGALTSSIYKRGVLF
TPKSRTQFSNAEIVNHISSDLGPSALAGFSLFLFIAPLQQRVMAMQFRIRKESMKWTDRRARLLLEVLGA
MRVVKYFTYETPFLQRIFDTRKNELKGVRKIQFARSANIAFAYSIPVLAASLSFITYTLTNNSFDPAVIF
SSFSLFQLLRQPMMFLPRALSAITDANNALVRVAHLFHAETIPEAPIAVDTDQELGLHVENATFEWEEAR
AIEEDANGKDGKGHDGSDSSTETLPVQRRPFQVRSVSMDVPRGALIAVVGPVGSGKSSLLQGLIGEMRAV
SGKVSFGGRVGYCPQTAWVQNATLRDNILFGQPFDEDKYWKVLEHSCLLPDLDVLPAGDMTEIGEKGINL
SGGQKQRVNIARALYFDADIVLFDDPLSAVDAHVGRSLFINAILGALRGRGKTVILVTHALHFLPQCDYI
YALNGGYVAEQGTYDELVSRGGEFARLDREFGGGGETDQQEGHGGNVDSSVDIAQLKRELAEKGDVKNGK
LEGRLIVAETRETGSVPWRINWTYLMAGNGRVTGPLIILFMILMQGSQIMNSYTLVWWPANQFDRPSSFY
QILYAGLGVSQTLFTLALGLSMDMLAFFVSQNLHSDALNKIFFAPMSFFDTRPLGRIVNVFGKDFDSIDN
QLPVSMRLFAITLANVLGAIIIITILEHYFIIAAAAICVGYGYFAGFYRESARELKRLDAMLRSLLYAHF
SESLTGLSTIRSYGELPRFIRDNKYYIDLENRALFLTVTNQRWLAIRLDFLGAIVVFVVALFAVVGVSAL
NAAQIGLVLTYTTTLTQLCSLLTRQSAEVENYMSAVERVVHYSEDDEVPREAAYEKTDTQAPSTWPSLGA
VEFQNVVMSYRPGLPNVLRGVSLNVKGGEKIGVVGRTGAGKSSLMMALFRIVELNSGSISIDGIDISTLG
LRQLRSKISIIPQEPLLFSGTVRSNLDPFSLYDDALLWDALRRSYLVTSSNYSSVENVSTGESTLACVSR
IDLDTVIESEGANLSVGERSLLSLARALVKDSQVVVLDEATASVDLETDSKIQRTIQTQFHDRTLLCIAH
RLRTIISYDRILVLNEGQVAEFDTPINLWAKEDSIFRGMCDRSNITLEEIERSGELFLADLVV

>gi|695542262
MADHPDNQSTRGVRLPDRHISSPSGVSVHEVTHDLVPDLPHIARRPHHTSPKRTESFGSDATLFGVDAPF
DFEKVVLEAAKRYVASGIRTRELGVMFKDLCVIGLGSSVSYQATFSSLFNPVHAWNALKNWRNPSLRTIL
TGFEGIVRPGEMLLVLGNPGSGCSTFLKTLANQRGEYHSVQGDVRYDSFTPEYIAKHFRGDVVYCPEDDD
HFPTLSVDDTLQFAAKMRTPQHRIDNMSRKQFIHDITTVLQTTFGLLHVRKTPVGDAAIRGVSGGEKKRV
SITEMLATRALIGAWDNSTRGLDASTALEFARTLRIATKTACLSTIVSIYQAGESLYGQFDKVCVIYEGR
MAYYGRADRAKQYFMDLGFEPMARQTTADFLVTVTNPDVRITRPGFENRVPRTAEEFAERFLVSNASADN
RADMKAYEAEFIGQEPRALAYKQSAWAERARTHNKSSPYTISISMQIKAVVARRMQILKGSWLQEAIRIG
AFLFESIIVGTVFYKTPGNTSAYFSRGGVLFFALLFATLTSMAEIPTLFSQRPIVLRHLKAAMYHPFIEA
IAITVVDIPITLLSMLIFCVVLYFLVGLQSTAGQFFVFFLFTSAMTWTMKTVFRAIAAAFDSPAPAQSVA
GVVFLGAAFYTGYTLPKPSMIGALKWLTYINPLRYGFEGLMTNEFHTLDGACSTLVPSGPGYENVSLANQ
VCTIVGSLPGQGVVDGGRFLELSYGYSNRYLWRNFGIVCAFGLFFFFLFLLFTEINTSASRNASVLLFKR
GSRSPLTPTSGVKADEEKGRTEEYTPRLVKTKYTAEKASRGVLLSNEIFTWHGLQYDVPVAGGNIRRLLD
NVSGYVAPGNLTALMGESGAGKTTLLNVLAQRFTTGVVAGDIFVNGELLPVDFQAQTGYCQQTDTHLPTA
TVREALLFSAKLRQPPSVPLAEKEAYVDTVLEMCGLEAFADAIVGSLGVEQRKRTTIGVELAANPKFLLF
LDEPTSGLDARSAFAIMKFLRSLADRGLAILCTIHQPSSELFQMFDRLLLLRKGGQTVYFGDIGENASTL
LRYFENNGGDLCPSEANPAEYILEVIGAGATASKEKADGWHAIWEHSKEAEQVHHELDNIVNAGRGYSLA
AIQKHSEYSTNWSYQTTTLLTRELQRHWRDPNYLLSKMLLNVAGGLFIGFTFYQAKDSIQGTQNKLFSIF
ISTVLGLPLANQIQVPFLETRAIYLVRERPSRMYSWSAFLTAQILGEIPFNIAGSSLYFLTWYWTVGFPT
DRAGYTYLMLGIIYPLYYTTLSQGVAAMSPNIEISALLFSFFFSFAFIMNGVLQPFQHLGWWKWMYRVSP
LTYFLEGVFGQSAGNLEVNCAAVEFVTVEPPLGETCVQYLAQFMTTAGGYLTNPDANAHCQYCSVRTTDQ
FMEASFNIFPSHHWRDFGLMWVYVAVNILIIYAMTYVFHIRRPGNPINFARRIFSRRTS

>gi|347009725
MAAGVDFPKEAEQAEKESTSQPTSEDRGNINDTNNKGAEENGWSAYRRIFRYAGPFEYTLQGIAILAAIA
SGAGIALQNLIFGEFVTVITDYASGDSSRQVFLDDVAELALNFVYLGIGRFVLSYTYNALLTYVSHRIVR
NIRHAYLRAALSQEVAYFDLGTSGSIATQATSNGRLIQGGIAEKLGLTFQGLAAFVTAFILAFVTQWKLT
LITLCIAPATIISMGIVAAIEAGYETKILDIHAQANSFAEGVLASVRTVHAFEMRARLVAKFDEFLSEAH
RWGNKNSPLFGALFSVEYTIIYLGFGLAFWQGVQMLARGEVDSPGQIFTVLLSVTIGSINITMLAPYSIE
FTRAATSAASLFKLIDRQSAINPFDDSGEKPSEVTGLVELENVTFAYPTRPGVTVLDNFSLRVPAGKVTA
LVGQSGSGKSTIVGLIERWYNPSSGVIKLDGRPIDSLNLSWLRKNVRLVQQRALDKAAEGRTTIVIAHKL
ATIRKADNIVVMSKGRIVEQGTHEGLVAQDGTYARLVRIQDLAVKAAGSSSDAEGEDTAADEEGHPAELT
KTMTRYATEDQARMESQKGRYDFENHKKLGLLGVIIRLAKFSPELIWWYLCVLVACVAAAGVFPGQAILL
SRMMNVFTLTGDALKERGNFFASMFIVLAAGCLVVYFILGYATLSHKLRRQILHDILRQDLEFFDRPDNS
TGALASRVDSHPQAVFELMGFQVGLILIAVLNVVGCAVLSLAHTWKLGLVIVFGGLPPLLGAGWLKIRLD
MRLDHNVSKKTSTSAAIASEAITAIRTVSSLAIEDRVLSRYTAELDHAVAQTVQPIAAVMVCFGLTQAIE
YWFLALGFWYGCRLMASDETTLYNFFVAFMGVFFAGQATAQMFQFSTSITNAKNAANYMFWISGLQPTVR
ETDENRDNSPKSGGPISLDSVRFSYPLRPDAMVLRGLNLEITKGQFVAVVGASGCGKSTVIAMLERFYDP
STGNIRIDGDVLSELNPRHYRRIVSLVQQEPTLFQGSIRENIALGIDDPTAPVDTAASSATAQGPTVSDS
QIEAALRAANAWEFVCSLPDGLSTAAGPNGTQLSGGQRQRIAIARSLIRNPKILLLDEATSALDTESEKI
VQSALAEAAKDGDRITVAVAHRLSTIKEADMICVFHDGKIVEKGTHEELIALGGMYRKMCEAQNIE

>gi|666430766
MDAERAVEHRKELDASPQGRSSQDIANSAASPEASGPDTEESSSIDDEPSTAFEDVSSKSTRDGQYGDEH
INRILSRRHTSRSEEGVEDMAQIAKLMSHMFGKERKSVSDEEKTRHAGVIWRDLTVKGVGLGAALQPTNS
DIFLAVPRRIKDLLTRGRKGIGAGHHPLRTILDDFTGCVKPGEMLLVLGRPGSGCSTFLKVIGNQRAGYK
SIKGDVRYGGADADLMADKYRSEGTVAIIHTASILSLIESAVSYNPEDDLHYATLTVRDTLLFALKTRTP
GKDSRIPGESRKDYQHTFLSAIAKLFWIEHALGTKVGNELIRGISGGEKKRVSIAEAMITKASTQCWDNS
TKGLDASTALEYVQSLRTLTDMANVSTLVALYQASENLYNLFDKVMLIEEGKCAYYGSAKEAKAYFERLG
FECPPRWTTPDFLTSVSDPHARRIQRGWDDRVPRSGEDFRRVYRNSDTYRAALQEISQFEKELETQEHER
AQARQEMPKKNYTIPFYDQVIVLTRRQFLIMYGDKQTLVGKWCILVFQALIIGSLFYNLPPTSGGVFTRG
GVMFFILLFNALLAMAELTASFESRPIMLKHKSFSFYRPSAYALAQVVVDVPLVFVQVTLFELIVYFMSN
LSRTPSQFFIQFLFIFILTMTMYSFFRALGAVSASLDVATRLTGVAIQALVVYTGRMKFFPNGTLSHGAL
GYLIPPWKMHPWFKWLIWINPVQYAFEAIMANEFYNLDIQCVRPNIVPDGPNAQPGHQSCAVQGSTPNQL
VVQGSSYIKTAFTYSRSHLWRNFGIIIAWFIFFVALTMLGTELQQPNKGGSSVTTFKRNEAPKNVEEAVK
NNELPEDVESGQKENAVNADSEKTQPGETGDEVKDIAQSTSIFTWQDVNYTIPYEGGQRKLLQDVHGYVK
PRRLTALMGASGAGKTTLLNTLAQRINFGVVTGTFLVDGKPLPKSFQRATGFAEQMDIHEPTATVRESLR
FSALLRQPKEVPIQEKYDYCEKIIDLLEMRPIAGATVGSGGVGLNPEQRKRLTIAVELASKPELLLFLDE
PTSGLDSLAAFNIVRFLRRLADAGQAILCTIHQPSAVLFEEFDDLLLLQSGGRVVYNGELGHDSNALIEY
FESNGAKKCPPHANPAEYMLEVIGAGNPDYKGKDWGDVWAQSPQCKQLAEEIDKIISSRRNREIRKNKDE
HREYAMPIWTQIVTVTKRAFVAYWRSPQYTLGKFLLHIFTGLFNTFTFWHLGNSYIDMQSRLFSIFMTLT
ISPPLIQQLQPRFLHFRNLYESREANSKIYSWTAMVTSAILPELPYSVVAGSIYFNCWYWGVWFPRDSFS
SGYTWMLLMVFELYYVSFGQFIAAFSPNELFASLLVPCFFTFVVAFCGVVVPYVALPHFWQSWMYWLTPF
HYLLEGFLGVLTHNIPVRCVSREVTQFSPPSGQTCQTYAGAFARQAGGYVEDAAGGLCSYCPYSIGDAFA
ASFNVFYSHKWRAYGIFWAFTVFNFAAVYFFSWLYLHGVGDLKRWISARKTRKIVK

>gi|666430357
MSLLGTINPNINPERTVAGRGTQEEEGEIARVEHNHHNNAASVSTDETVLERSKEIGDEDVAVEEVTRLA
RQLTRQSTRFSTSGNVENPFLETKEDSTLNPLSPNFKAKNWMKNLLALSSRDPERYPKRVAGVAFKNLSV
HGYGSPTDYQKDVFNSVLEVGTLVRRIMGTGKQKIQILRDFDGLVKSGEMLVVLGRPGSGCSTFLKTISG
EMNGIYMDEKSYLNYQGISSKQMRKQFRGEAIYTAETDVHFPQLTVGDTLKFAALARAPRNRLPGVSREQ
YAVHMRDVVMAMLGLTHTMNTRVGNDFVRGVSGGERKRVSIAEATLSGSPLQCWDNSTRGLDSANALEFC
KTLNLMTKYAGATVAVAIYQASQSAYDVFDKVTVLYEGRQIYFGRTDEAKEFFTNMGFECPERQTTADFL
TSLTSPAERVVKPGFEGKVPQTPDEFVRAWKSSEAYAKLMREIEEYDREFPIGGESLNQFIESRRAMQAK
NQRVKSPYTISVWQQIELCMIRGFQRLKGDSSLTMSQLIGNFIMALVIGSVFYNLPDDTSSFYARGALLF
FAVLLNAFSSALEILTLYAQRPIVEKQARYAMYHPFAEAIASMLCDMPYKITNAIIFNLTLYFMTNLRRE
PGAFFVFLLFSFVTTLTMSMLFRTMAASSRTLSQALVPAAILILGLVIYTGFTIPTRNMLGWSRWMNYID
PIAYGFESLMVNEFHNRQFLCPDSAFVPSSGAYDSQPLAYRVCSTVGSVSGSRYVQGDDYLNQSFQYYKS
HQWRNLGIMFGFMFFFMFTYLTATEYISESKSKGEVLLFRRGHAQPTGSHDVEKSPEVSSAAKTDEASSK
EATGAIQRQEAIFQWKDVCYDIKIKGEPRRILDHVDGWVKPGTCTALMGVSGAGKTTLLDVLATRVTMGV
VSGEMLVDGRPRDQSFQRKTGYVQQQDLHLHTTTVREALRFSALLRQPAHVPRQEKIDYVEEVIKLLGME
SYADAVVGVPGEGLNVEQRKRLTIGVELAAKPQLLLFLDEPTSGLDSQTSWSILDLIDTLTKHGQAILCT
IHQPSAMLFQRFDRLLFLAKGGKTVYFGEIGEKSSTLASYFERNGAPKLPPDANPAEWMLEVIGAAPGSH
SDIDWPAVWRDSPERRAVHEHLDELKRTLSQKPIDPSKADPGSYDEFAAPFTIQLWECLLRVFSQYWRTP
VYIYSKTALCVLTALYIGFSFFDAQNSAQGLQNQMFSIFMLMTIFGNLVQQIMPNFCTQRSLYEVRERPS
KTYSWKAFMAANIIVELPWNTLMAFLIFVCWYYPIGLYRNAEPTDSVHERGALMFLLIWSFLLFTSTFAH
MMIAGIELAETGGNLANLLFSLCLIFCGVLAPPQSLPGFWIFMYRVSPFTYLVSAMLSTGVSGTNAVCEP
VEFLHFDPPSNMTCKDYMADYISTRGGYLENPSATSDCTFCTISSTDTFLSAVSSHYSDAWRNFGIMWAY
IIFNIFAAVFIYWLARVPKGKRTKGST

>gi|662527705
MGKGLVKTNEKEKRQDAKQPGRTPKISDYFRVFSYATKLDFCVYAIASLASIGAGVTLPLMNVVFGQLTG
QFTNYYAESSAMSRDDFDRILNRQALYIMALFLGRWILNTVNKYCFRMIGIRLSSAIRLRYLQALFAQSI
HVIDSMPPGAPATAITATTNTLQLGISERLGTMLVYLTTIMSAIIIAFVWSWDLALVTSSLILYTLVVVS
VILPFIVKSQTATLKAEAEGTSIASEALGGIRLVLACGGQSHILSRYETWVQEAHKQAQKTAPLIGAQLG
LVYFGIFGAFGLSFWYGSQKYIANSIENSGVVIIVLMSVMMIITSLGFISTPLIAISKAMVAACELLTVI
DAPLPPSGSLQPDISSEDVIFDNVNFEYPSRPGVKVLNALNLRLKSGQNTALVGSSGSGKSTIVGLLERW
YSLRDQHMLEQVVVAKTPGDSKDTASEALDEQPDAPVKPTLSGSITIAGNNLEDLDLKWWRAQIGIVQQE
PFLFNDTIFGNVANGLIGTKWEDESEAQKLELVREACHEAYAHDFIDRLPDGYNTKVGDGGVKLSGGQKQ
RIAIARSIVKKPRIIIFDEATSAVDAKSEKIIQLALDRIASSRTTITIAHRLSTIRKADHIVVLKQGQVI
EQGTHESLTKDTSSAYSALIRAQSLHTTAAETREPDTSFLKADAATEKAGGHSIQTTTLDHLNTLKKNPV
FESQSLFHSFKELLLNQRTHWLALLGIILSAMAVAAATPIQAWLFAKVLGVFLLSGDDAKRRADFWGLMW
LVLAAGSGIANLFEGWIGLRVQASVSAVYKKQYFTDMLYQRLSFFDKDTNSHGTLSSRIASDAKLLEEVF
GLNLAAALSGAFNVVGCIIISLVFAWKLGLVALFVTMPIMLGSGFWKYRHEVRFDQMNSKVFEDSSQFAT
EAIGAIRTVSALTMENTITGRYSRLLDGHVQAAHRKALWTSGLYGFVDSAGLGCQALIFWYGGRLLASGE
YGFEAFFVCYMAMIQGAEAASQVLSVAPNTAQATAAANRIFEIQSSADQERAGSSDKKSIPDTDGRVRVE
LRDVFFKYPTRDVQVFEDLNISIEKGQYAAFVGPSGCGKTTIISLLERFYDLGQEQGAILCNGVNINDMN
VYDYRRNLSLVAQEPTMFRGTVRDNILFGISDPSSVPDEKIHQVCRDALIHDFITSLPQGYDTDVGQKGV
AMSGGQKQRIAIARALIRDPKLLLLDEATSALDSESEKIVQTAFERARKGRTMIAVAHRLSTIQSADVIF
VFDDGKVVEKGSHAELVTKRGVYWEMCQNQALD

>gi|597576351
MATSDGPEFAPIGRSNTTGSAIARILTGGSRASKKRADEDDRYSDPEKPDASDPISSDWSLMSDLQAMQQ
GGEKDGQSGQSGQKGQKLGVTWTNLTVKGIGADAAFNENVGSQFNIPKLVKESRQPAPLKTIIEDSHGCV
RPGEMLLVLGRPGAGCTTLLKMLANRRLGYAEVTGDVKWGTLDPKQAEHFRGQIAMNTEEELFFPTLTVG
QTIDFATRMKVPFNLSPGKGSAEEFQQKTREFLLKSMGISHTQDTKVGNEFVRGVSGGERKRVSIIETLA
TRASVVCWDNSTRGLDASTALEYTKAIRALTDMFGLASIITLYQAGNGIYNQFDKVLIIDEGKQIYYGPR
TEARPFMEELGFVCVKGANVADFLTGVVVPSERKIRPGFENSFPRTASEIRDRYNASAIKADMEAEEAAY
PNSDEARMNTETFRNSVMQEQHKSLPKGSPLTVSFVTQVKAAVIRQYQILWGDKATFIIKQASNVVLAVI
FGSLFYDAPAHSGGIFVKGGAIFLALLQNALLALSEVNDSFSGRPVLAKHKSFALYHPAAFCIAQITADI
PVIFLQVSTFSVILYFMVGLKSTAEAFFTHWAIIFASTMCMTSFFRAIGASFSNFDAASKVSGFAISAII
MYTGYMIPKPDMQPWFVWIYWIDPLAYGFSALLANEFKDTIIPCAGPNLVPIGPGYTDVAFQACTGVGGA
SPGAAVVTGNDYLDSLSYAPGNIWRNFGIVMGCWLLFAVVTVVATSGWSAQSGNSGFLLIPREKAKQTKR
LTSDEESQSRDGNPKDPPASSKSSGETRVDDELVRNTSIFTWKNLSYVVKTPSGDRTLLDNVQGWVKPGM
LGALMGSSGAGKTTLLDILAQRKTDGTVTGSILVDGRPLNISFQRSAGYCEQLDVHDPLATVREALEFSA
ILRQPRTTPIEKKLQYVDTIVDLLEMHDIENTLIGTTSAGLSVEQRKRLTIGVELVSKPSILIFLDEPTS
GLDGQAAYNIVRFLRKLADAGQAVLVTIHQPSAQLFREFDSLLLLHRGGKTVYFGDIGEDAAIVKDYFSR
NGAPCPPDANPAEHMIDVVSGSFSQGKDWNQVWLESPEHQAVIKELDQMIAHAAAEEPATTDDGFEFAMP
LWEQTKIVTARMNLSIWRNTDYINNKMALHIGSALFNGFSFWKVGSSVADLQLRLFAVFNFIFVAPGVMA
QLQPLFIERRDVYEVREKKSKMYSWIAFTTGNIVSEVPYLVVCAVLYFVGWYYTVGFPSDSGKAASVFYV
MVMYEFVYTGIGQFVAAYAPDAMFASLINPIILGMLVSFCGVLVPYSQIPTFWRSWLYYLNPFNYLMGSL
LVFVTWDEPVRCSDAEFAVFDTPVPGQTCAEYLADYLVGSGAAANLTNPEATSGCRVCQYRTGADYLRTL
NLKEYSNGWRDAGIVTMFACSSYALVYLFMKLRTKKSKTAQ

>gi|594723144
MYGMNANYDATANRDGVPLSTPRPTHEDEGVAAVNNDPTKTEATSITEGHNDEKGASSATSLGKEDDDIK
AEMARRSSVVQALARSYSRTSAAAAPGQNPFVAKEDSPLNPNSPKFSSREWAKAIVELVSQDGKSFRSSG
VCFQNLNVHGFGAATDYQKDVANVWLSAAGAARQLTGSGKQRIDILRNFDGLVRKGEMLVVLGPPGSGCS
TFLKTIAGEMNGIFVGDGSYFNYQGISAKEMHTRHRGEAIYTAEVDVHFPQLSVGDTLTFAARARQPRHL
PEGLNKNHFANHLRDVVMAMFGISHTMNTRVGNEFIRGVSGGERKRVTISEAALSGAPLQCWDNSTRGLD
SANAIEFCRTLRLQTELFNSTACVSIYQAPQTAYDFFDKAVVLYEGRQIFFGRADEAKQYFINLGFECPA
RQTTPDFLTSMTSSLERIVRPGFEGKAPRTPDEFATAWKNSAEYRALQVEIEEYKEAHPVGGPDAVAFRA
AKRAQQAKGQRKKSPFTLSYAQQIELCLWRGWKRLVGDPSLTVGALIGNFIMALIIGSVFYNLDDTSSSF
FQRGALLFFACLMNAFASALEILTLYAQRPIVEKHARYALYHPSAEAIASMLCDMPYKIANSIIFNITLY
FMTNLRREPGPFFFFLLISFSTVMVMSMIFRTIASASRTLFQALVPAAILILDLVIFTGFVLPKQYMLGW
CRWLSYIDPLGYAFEALMVNEFHDREFKCTEYVPTSKAPFAGAAQFLTKYANVSPENQICSQVGAVAGNP
NVNGDAYTSSNFDYDWNHRWRNFGIVIAFTVFFLICYMVAAELVSEKKSKGEVLVYRRGHKPAAAAEAEK
RHNDPEAAMANIGPIVTAERSRGQSKEGGILQQQTSVFQWHDVCYEVKIKSETRKILDHVDGWVKPGTLT
ALMGVSGAGKTTLLDCLADRTSMGVITGEMLVDGRPRDMSFQRKTGYVQQQDLHLQTTTVREALNFSALL
RQPAHVPKKEKLAYVEEVIKLLDMTEYADAVVGVPGEGLNVEQRKRLTIGVELAAKPPLLLFVDEPTSGL
DSQTSWAILDLLEKLTKAGQAVLCTIHQPSAMLFQRFDRLLFLAKGGKTVYFGDIGENSKTMTSYFERNG
GHPCPEEANPAEWMLEVIGAAPGSTTDIDWFQTWRDSPEYKSVQNELETIKAEKQGSSPVNAIEEDPGSY
REFAAPFMVQLKENIYRVFQQYWRTPVYIYAKTALCTLVALFIGFIFFKAPNSKQGLQNQMFAIFQLLTV
FGQIVQQSMPQFIIQRSLYEARERPSKVYSWKVFMLSQIIVELPWNSLMAVIMYFCWYYPIGLYRNAIPT
DAVAERGALMFLFLLMFMLFTGTFSTFIVAGFETAEAGGNLANLLFTLCLIFCGVLATPETLPRFWIFMY
RVSPFTYLVSGMLSTGVANTKVICAANELLSFEPPSNQTCWQYMEDYIKVFGGELTNPNTTSTCEFCTIS
DTNVFLAGVSSSYSDRWRNFGLLWVFVIFNIGAALFVYWLARVPKNKLGGKKAKKE

>gi|594721808
MAAGDDIASPVAASAQESATTDNDATGVTVATSPAKNNFFSFFQLLFYANPTWLDYLLLIFGTLCACCAG
VPFPLMGILFGQVLDNLNDASCDAESSQSTGDIQSEVNKKVLILVYIAIANFIVIYLYIVSWSIFSRRLE
ARIRDRYFQTLLRQDATFYDSRQAGELTSRLNSDIQIIQAGTSEKVGICIAVSSFFISSYVVAFVRNTKL
AAILISLIPAFLLMAAITSIFTQKYAARMSDAIASASSIAQEALSHIAVVQAFGAGPRLEAKFASTMMTA
QKEGMKKAVTAAIQAGTLFFISYSANALAFWQGSRQIADAVENGGNDVSVGRTYTVIFLLVDACVILGSI
APLLPIIGAATASFQKLKADIDAPSGIDSQSGDGDKLPNTIDGSVEFHNVSFAYVSRPDRPVLRGVSFSC
PAGKHTALVGLSGSGKSTVAGLTARIYDPTDGIVTLDGHDLKNLNVKNLRSFMSLVQQEPSLLDRSILEN
IALGILNSPWPEHQRFQPVILGSGLAEIAAKLAAGKDLASLSEAHGPDMVDLVQLVREAASLADASGFIG
RLEFGYGTQVGIGGKLVSGGQRQRIALARALIRDPKILILDEATASLDSASEHRIQMAIESIAKGRTVIA
IAHRLSTIKNADNIIVMNGGEIIEQGSHLELMALNGSYAGMVRLQNIESFQNDDTPSMASTARGDVDTII
TEKDSVLEEKTADTFQAQDKEQLAPNSEGIIPASSSLDSSKTGWQIIKDLGRMMRPHLSWFLLAIAAGTI
VGASFTGSGLIFGNTVGRLSPCNAPGDIRWAGKFFGGLFFMLAVIELLANSISWSSFGNISEKLLYKVRV
LCFRSLYEQGLDWHQADGRTPASLLSVITADAAAIGGFSGSVIGNCFSIIVNFVIAIIVSHILAWKIAIV
CLVTVPILLGSGILQLRALTRFERKHADAFSDAIGITVEAVNSFKTISSLSLENEILGNYRRTLRPPYKA
MAAGTAYANIWLAISYGTSNLIYAFAYWWGSTRITKGEYTSTEFFVILVAMLVSAQLWGNMFALAPEVSR
AREAGSRILSLIEQGSSKDLAVTEMALLSTQTTAREDVEAAAEGPPKPASPNRGATVTFKDVSFAYPARP
HIPIVQNMSFTIQAGQFCGLVGPSGAGKSTILSLVQRMYHPTGGAIEINGSNICAREGTEFRHDIAVVPQ
DCALFDGTIKFNVGLGATPNHEATDEEIKEACRLANIHDTIMALPDGYNTECGPNGSRLSGGQRQRLAIA
RALVRKPQLLLLDESTSALDAESEKALQEGLERAARGITVIAITHRLHTVRKADVIFVVEGGTIVEKGRH
EELVERSETYRINALQQMLGS

>gi|594721357
MSAAAVEDSLKVEKCLASSDTTTPENEKYEEGAKDVAPDEAKPRPERTATFNDYLRVFKYASKWDFLAYA
AGVLASIGAGITLPLMNVVFGKFVGNFSSFSNFNAGGAGITKAEFQSKLDKLALYMFALFIGRLGLNYIN
KLCFRMIGIRLSSAIRLHYLQALFAQSIHVLDSMPPGYATTTITSTSNTLQLGISEKLGVFVEFSATIIA
AIIIAFSYNWLLTLVTASSIFFIALTVSILLPFIVKCNTRVTKAEGKAAAVASEAMSSIRMIMACGAESR
IAKKYAAFVEETKKHAQFMSPLIALQFGLIFFGAFAAFALAFWYGIKSFVDDSRGDLSTIVIVLFSVMMV
VFSLERTSTPMLAVSKATVAACQFFTVIDAPAPSKGHLKDPEVAATDDIVLDDVTFAYPSRPHVKILDGL
DLRIQAGKITAIVGPSGSGKSTIVGLIERWYNLKEQHVVAKAVEKKKKNKGSESEDDGPEEGQSEPEDNG
PPIKLSGTISTSGHPLDDIELKWWRSQIGMVQQEPFLFNDTIYTNVANGLVGSRWEHESEEKKRELVKEA
CKEAFADEFIDKLPAGYDTLVGDSGAKLSGGQRQRIAIARSIVRKPAILILDEATSAIDVRGERIVQAAL
DRVAKNRTTITIAHRLSTIKKADRIVVLKKGKVVESGTHESLIAMENGVYAGLVNAQTLSLGAEHDAANE
TIDTDTDGDGSTTLERRKSKAVSEHEAMAETKLEKQRNLIRSFGRFFYESKQYWYLMCLTVFFAACAGSA
IPLQAYMFANVVVIFKYEGDKPKLMSEGNFWSLMWTILAIGVGLAYFFCFLFSTRLASIIRNKYQQMYFE
AILYQKASFFDEEDHSQGTMTSRASGDPKQLEELMGANMASVYVAIFSLTGSIIIAFSFGWKLALVSTCV
VLPIMLGTSYWRFKYEIQFEKMNNEVFAESSKFASESIGAFRTVTSLTLEGPICQRFEELCRGHVGTAFK
KARWVSLLFGFSDSATMACQALVFYYGGRLLLSGEYQILNFFVCFMSIIQAGESAGQGLSFGPNAAQVTA
ASNRILNMRDSRLRDDHSEKDDISEAEGGMKIELENVHFKYPSRNIPVFQGLSLTIEKGQFAALVGASGC
GKTSIISLLERFYDVERGRILCNGRDIKDVNIYAYRRHLSLVAQEATLFQAYKSAGTLRENILLGVDDQA
ITEEKLHQACRDASIHDFIVSLPEGYNTNIGSRGVTLSGGQKQRVAIARALIRDPNILLLDEATSSLDSE
SEKLVQAAFERAGKGRTMVVVAHRLATVQNADVIFVLGEGGKLLEQGNHMELLRKRGIYWQMVSIKHVKA
RL

>gi|594716359
MGVEQKEAAKVASPPPGNSRESTTTTPEEADQPDVKPNKQASGSSSFTSFLRVFTYNDKLGWLLNVIACL
GMIGAGVVLPLMDVVFGKFVNTFNNFVTGKLSPDGYMDEVSHFTLYFVYLFIAKFCLTFLWTGLVNITAI
RTTKELRVDFVRQTLRQEISFFDSPSSSVSGQITTNGNLVNNGISEKLGLIIQALSMFVAAFVVAFIVQW
KLTLITLAIVPFNAIVTLGSIYVDALYEYRMFDIYAESGSLAEEAFATIRTAHAFWAFPKLTMRFDRILE
RARQIGKKKSLVYAIMFPIEFFSVIAGYALAFWQGMRMYSDGEIQNPGTVVTVIFAVLVAAQALTQIAPQ
TIAISKAMAAAQDLFAIIDRQSAIDSLSEGGETIENFKGDIKLRKVRFAYPSRPGVPVLHGLDLDIPSDK
TTALVGASGSGKSTIFGLLERWYTYSAGTITLDNSKLEDLNLRWLRTNIRLVQQEPTLFSGTIYQNVVDG
LTGTDKEGLPHEVRKPLVIEACKAAFAHDFIEDLPRGYDTWIGERGASLSGGQKQRIVIARSIISNPKVL
LLDEATSALDPNAEKIVQAALNNVAKGRTMVIIAHRLSTIRDADNIIVMSKGETVENGTHSELIERAGAY
ARLVRAQDLGKTSDSMGDEPEHDKDARVVDMEKELTRASTTGGTYPALAVLFSKTMEAFETIDVDKGNFF
ALMFFVVALGNLVLYAVAGWLSNIVAQTTMKFYRGEIFNNTLRQDMPFFDKPENGTGALVSRLASEPTSL
QELLSMNISLLVICIVNLVASCILAIISGWKLGLVLTFGALPFIVGSGYMRIRLEFKFEEDTVERFAKSS
AVAAEAVMGIRTVSSLALERAVIERYREKLQGIARHAIGSLGYKMFFYALSQSVSMLAMGLGFWYGGKLV
STGEYTSGQFYVIFIAIVFSGEAAAMLFQYTTSITKAGTAINYIFRLRRDRILFDDGDGDWQPEGNGTIA
EKELGGKGTEMIFDKVQFSYPLRPKQKVLRGVDVAIRPGKMVAFVGASGCGKSTMIALLQRFYDPTSGEL
RANGRDVKSLDRCRYRRDIALVQQEPVLYQGSIRENISLGIEKGNPSEEQIIEACKSANVWDFVSSLPEG
LDTACGNQGLSLSGGQRQRIAIARALIRRPRLLLLDEATSALDTESEKVVKEALDRAAEGRTTIAVAHRL
STIRDADVIAVFARGNIMELGTHDELVDKKGMYYEMVLGQSLDRES

>gi|594714520
MAGRETMPDKRRPSEVLEHQELQNLVRIASDLREKQGLAIPNSSDLSDNDDDPRFDPTSHAFDHYRWAQR
ALMSLNKSGISLERQGVIFSNLSISGSGSPLRFQETVLSSLLLPFRSLALAVLGRAKSSRPRRILDSFDG
LLRSGELLLVLGRPGSGCSTLLKALCGHLEGLTLEPESSIHYQGISFKKMTRQYRGEVAYNQEVDEHFPH
LTVGQTLSFAAAARVPRQRPPDLTRQEYIDTMVSVVMAVFGLSHTFDTKVGDSFVHGVSGGERKRVSIAE
MFLSRARVGAWDNSTRGLDAATALQFIKSLRLSADLGRACHAVAAYQSSQSMYDLFDKVVVLYEGREIFS
GPCADAVAYFEDMGWHRDSRQVASDFLTAVTNPGERTPRPGMQDKVPRTAAEFADYWRRSKEAAKLKADM
ETYERAHPLGGKASQRFQESHEKQQARHTRASSPYLLSVPMQIRLCLRRAFQRMRNDVPTTMSTVVVQLV
LSFIIGSIFYNSPNTSDAFFQKGAVIFFAVLMNGLITINEIMQLYSQRPVVEKHARYAFVHPFTEALASS
IIDLPIKLLRCSLFSIVLYFLVGLRAEPGPFFVFYLFLITTVLVMSGIFRSAAAATRTVGQAMGIAGILI
LALVVYSGFMIPQSYMHPWFAWIRWINPIFYAFEGLLSNEFHGREFGCAQLVPPYGTGSSFICAAVGAVP
GQRSIAGDAFLKANYGYQYSHLWRNYGILVAFLVFFHVTYLTATEFSKGRPSKAEALVFRPGHAPRRFYQ
GDVEAPEKDPVSVSPAPGDDKMGHLPRHRDVLTWRALNYDIPVQEGTRRLLNDVNGWVKPGTLTALMGVS
GAGKTTLLDVLAQRVSIGVVSGDILVNGQVTTSGFPRRAGYVQQQDLHLGTTTVREALRFSAVLRQPPSV
SEADKYQYVEEVIQMLGMHEFAEAVVGSPGEGLNVEQRKLLSIGVELAAKPSLLIFLDEPTSGLDSQSSW
TICAFLRRLADHGQAVLATIHQPSALLFQTFDRLLFLAQGGKTVYFGDLGLKSSTLIDYFARAGVRRCGE
RENPAEYILEMVSGRDDSGIDWAEQWSKSPEHDEVLEEVEALNRQQAVARTESTADQDVSREFAQPFGTQ
FVHVAGRAFRQYFRQPEYIFTKFALGIASGLFIGFSFWKADSTLQGFQNALFGVFLLATIFPTLVNQIMP
KFVAQRALYEVRERPSRVFSWKVFILSQMLVEVPWQVLLGICAWACFYFPVFGTSGSPDTQGLILLFVIQ
FYMYAATIAQMVVAAIPDPALGAMLAVLMFGMSFIFNGVMQPPDALPGFWIFMWRVSPFTYYVSGLAGAA
LHARSVVCSASEMSVFDPPPGQSCGAYLAMFLDKAPGTLYNPGASSGCEYCALSSADQYLAARRIYWGER
WRNYGIFWCYMVFNVFGTATLYYLFRVRTWKRRKVTRP

>gi|594713105
MPGSGDEVAGSGPPATHDTTRTSNANNETDGQLSDDTSNDGYWGDTYADGPVSQRGARADFRELQHELSR
RSTNASAAHKKSGPGHGLMGRIFSARSGGGAKEKQSSPAADEADSERTAHADGFELEQFIRDGHLEKRNP
DNGESTKKVGVLFKNLTVKGVGATATSVRTLPQAIAGTFGPDLYKLLCRWIPALDVRRPGTPRDLIRDFT
GVVRPGEMMLVLGRPGAGCSTFLRVIANNRGSYQAVEGDVVYGGIPSSKMDRRFRGEAVYNAEDDQHMPS
LTVGQTLTFSLLTKTRKHERGSIDVIVDAFLRMFAMAHTKDTLVGDAFTRGVSGGERKRVSIAETLATKS
TVTCWDNSTRGLDASTAFNYAKSLRIMTDVSGRTTLTTLYQAGEGIYDLMDKVLVMDEGRMLYQGPAREA
KQYFVDLGFHCPPRQTTADFLTSVCDVNARQFRPGFEGRCPKTAAELEQAFRESRAYRVVLDDVGGFEKH
MRDTGHADAQTFVDSVRDAKSRTVLKQSVYTVSLWKQVLACTRREFWLVWGDKTSLYTKFFVIVSNGLIV
GSLFYNTPSNTGGAFLRGGVAFFSILFLGWLQLSELMKAVSGRAVIARHGEYAFYRPSAVSLARVLADLP
MLAVEVVVFSVIMYFMTGLDVEAGKFFIYMLLVYVTTICLTALYRMFAAVSPTMDDAVRFSGIALNLLIV
YTGYTLAKPVLLGQKIWFGWLYYVNPISYAFEAVLTNEFAGRTMECAPAQLVPQGPGIRPENQGCAIAGS
HPGNPRVAGSDYLASQFEYSRSHLWRNFGIVIAFTVGYIALTVLATEKMSFGGSGLGALVFKSSKTPRRA
ARANNKTDEEQQHTQPGDAMTAAAVARQRTPDEVLEAFNRSEQVFTWENISYTVPAAQGPKKLLNDIHGY
AKPGVLVALMGASGAGKTTLLNTLSQRQTVGVVEGSMLVDGSALTSDFQRRTGFVEQMDLHEASATVREA
LEFSALLRQSRDVPRREKLAYVDTVIDLLELHELQDAVVASLGVEPKKRLTIGVELAAKPSLLLFLDEPT
SGLDSQAAYSIVRFLRKLCASGQAVVCTIHQPSSELIEQFDKILALNPGGNVFYFGPVGRNGHAVVDYFA
ARGAHCPEGKNVAEFLVETGARADAREHWNEQWRVSDENRALVDEIQQIKRQRGRAASSHPVLSHEFAAP
VWEQTRLLAKRMFINQWRQPSYIYGKLFTAVIVGIFNGFTFWQLGDTVNDMQSRMFTSFLILLIPPTVLN
AILPKFYMDRALWEAREYPSRIYGWVAFCSASVLSEIPGSLVAGVVYWALWYWPTGLPTDSLTSGYVFLM
TVLFFLFQSSWGQWICAWAPSFTVISNVLPFFLVMFSLFNGVVVPYDQLNVFWRYWLYYLNPSTYWISGV
LATTLANQPVRCAANEAAYFDPPAGRTCADFAADFVARAGRGYLVNPNDTDNCSYCPYASGAEYLASLNI
EPSQKWRDLGIFIAFCVSNWMLVYFFIYTVRVRRWNFGLGYIFGFL

>gi|594712631
MDQTSDSVSIPGRSTSAQGSERTVFETATGGPTMRENTRHATASHDQASHPATEPNVTGQTDSDTADPEP
NRRDSLVQDLARRYTRNSSVAIDSDARGIFGNDDPDSPLNPNGPKFNARTWAKTVAQAATESGSGFRHAG
FSFTNLNVYGFGQETDYQKDVGNIWLVAGGFLRGLMSRIGTRNSRGNVQRVDILRRLDGVVKPSEMLVVL
GPPGAGCTTFLKSISGETNGIYIDESASFNYQGISAHEMHSQHKGEAIYTAEVDVHFPMLSVGDTLTFAA
RARQPHSIPSGVSRSQFSAHYRDVVMAMYGISHTANTRVGNEYIRGVSGGERKRVTIAEATLSSAPLQCW
DNSTRGLDSANAIEFCKTLRLQSDVFGRTSAVSIYQAPQSAYDLFDKVLVLYQGRQIYFGPTGQAKAYFV
NLGFACPDRQTTPDFLTSMTAPSERIVQPGHESRAPRTPDEFARCWLESPERRSLLADIGTFNRAHPVGG
ADADAFRQNKRQQQAKGQRARSPFILSYTEQIKLCLWRGWRRLTGDPSLSIFALVANSITALIISSLFYD
LQPTTASFFQRGALLFVAILANAFSSALEILTQYAQRPIVEKHNRYGFHHPSAEAFSSIIVDMPYKIMNS
VFYNLILYFMTNLNRTPGAFFFFFFVSFLMVLAMSGIFRSIASLSRTLSQAMVPASVLILALVIFTGFVI
PVDYMLGWCRWINYLDPVAYGFEALMINEFSGRQFKCNSFVPSADVAGYEDIAGSNRACSAVGSVIGQDF
VDGDAYINTLYKYSHGHKWRNVGILIAFILFNHVVYFLATEYISEKKSKGEVLVFRRGQLPPASPQKGDV
EGSNSSPARITEKSGQSVPKDGGAIQASTSVFHWSNVCYDVKIKGEPRRILDHVDGWVKPGTLTALMGVS
GAGKTTLLDCLADRISMGVITGEMLIDGKLRDSSFQRKTGYVQQQDLHLETTTVREALEFSALLRQPAAT
PRAEKLAYVDEVIKLLDMQPYADAIVGTLGEGLNVEQRKRLTIGVELAARPPLLLFVDEPTSGLDSQTSW
AILDLLEKLSRAGQSILCTIHQPSAMLFQRFDRLLFLAKGGRTIYFGDIGDSSSAMISYFERNGAHPCPR
GDNPAEWMLQVIGAAPGAATDIDWHETWRSSKEFQDVQSELQRLKTTAAADDDVSKRQSRALYREFASPF
WSQLLVVSRRVFDQYWRTPSYIYSKFILGTSVSLFIGLVFLDAPLSIQGLQNQMFAIFNILSIFGQLVQQ
QMPHFVTQRSLYEVRERPSKTYSWKVFMLSQVLVEIPWNTLMSVVMFVCVYYPVGFNNNASAADQTAERG
ALMWLLFWQFLVFTCTFAHACIAVMDTAEGGGNIANVLFMMCLLFCGVLATPDRMPGFWIFMYRVSPFTY
WVSAVLSTGLANTRVTCNGNELVVFDAPAGQSCREYMAAYLDSRGGYLAGGGASGQCRYCPVSDTNVFLA
GISSDYGHRWRDFGIGMVYIVFNIAASLFLYWLVRVPKPKRNK

>gi|588896759
MAKIPVRTDETISTAGTQAPVRKPKFADYLRVFTYATKWDFFVYVVAAFASIAAGVTLPLMNIIFGQLVG
QFTGYFADGSTVTTAQFESLLNRQALYITALFLGRWFLNAINKFCFRMIGIRLSSAIRLHYLRSLFDQSI
HVIDSMPPGAAATAITGTSATLQIGISDRLGTFLQFNGTIWAALVIAFIWSWDLTLVTSSLILYILLVLS
FCLPVIVKGETETTEADAQGTAIASEALGGVRLVMACGAQKHIISRYEAWVHEARRRAQKTAPVIAIQFG
LIFFGVFGAFGLAFWYGTQRYIAGALSDAGVVVVVLMSVMMILTSLERISTPVIAVSKAMVAACELFTVI
DAPLPPSGTLKPEIDAEDIVFEDVTFEYPSRVGVKVLNSLSFRIQPGQNVALVGPSGSGKSTIVGLLERW
YSLREQHALPRVVDDASSEKPGAERVESVTDESKSLIRPELAGTITVGGVNLEDLDLKWWRSQVGLVQQE
PFLFNNTIFSNVANGLIGTEWEKEPETVKRELVRDACQESYAHEFISRLPDGYDTRVGDGGAKLSGGQKQ
RLAIARSIIKKPRIIILDEATSAIDAKSEKIVQAALDRVTQGRTTITIAHRLSTIKKADNIVVLQKGQAV
EQGTHQSLLSDPSSVYSSLVRAQALNLSTPGKSLSEASTSGLDSETEEKVNGHEHFRSAAFSDTAEGDSS
HEPRGLVRSFGKLLFERRAKWTSYAAVILSCMATAAGTPIQAWLFSKVIAVFLLSGDELRRQASFWGLMW
LALAGGVGLAYVAQGWVGLRLQYFVSAEYKRQYLTDMLHQKIGFFDQDKNSHGALSARVSGDAKLLEELL
GLNLAMLLSGVFTVLGCVIIALIFGWKLGLVAMFITMPIMLGAGLWKYRHEVQFDKMNMAVFGESSQFAT
EAIGAIRTVSSLGMESTINARYEKLLNGHILEARRKAQWTAALYGFADSVSLGCQALVFYYGGRLLATGE
YSMEAFFVCFMAIIQGAEAASQTLAVAPSAAQAAAAADRILDVRESADVGQSATRGVEDIADSEGGVRIE
LQDVHFKYPTRDVVVFEGLNLTIEKGQYAAFVGPSGCGKTTIISLLERFYDLNRNHGSIFCNGVDINELD
VYDYRRNLSLVPQEPIMFRGTVRDNILFGIDDPSSISDERIHEVCIDAFIHDFIISLPEGYDTDVGAKGV
SMSGGQKQRIAIARALIREPKLLLLDEATSALDSESEKIVQAAFERARDGRTVVAVAHRLSTIQNADVIF
VFSEGRVVEKGSHGELIRKQGVYWEMCQSQALDQ

>gi|530477768
MAKKNQTDEKSPPAGKGDAGPVERKPAFADYIRVFTYASRWDFIVYVIAAVASLGAGVTLPLMNILFGQL
VGQFTEFFQPNSTLTTSDFEHLLNRQALLIMALFLGRWLLNSINKFCFRMIGIRLSSAVRLHYVQSLFAQ
SIHTIDSMAPGAPATAITTTSTTLQIGISERLGTFLQFTGTILTALIIAFIWSWDLTLVTSSLLLYITLI
LAIVLPKVVKGQTETLVADMQGTAVASEALGGIRLVMACGAQKRVIETYDGWVRKAKERAQKTAPIVAAQ
FGLIFFGMFGAYGLAFWYGTQRFIAGALNNAGVVFVVLMSVMMILTSMERISTPLMAVSKAMVAACELFT
VIDAPLPPSGNLKPEIDSHDIIFEDVVFGYPTRPGITVLNELNFRIHPGENIALVGPSGSGKSTIVGLLE
RWYSLRDQPAVPKVNVMPQPAAKAAGEKVPEVTRPSGRIRVGGVDLEDCDLQWWRSQVGLVQQEPFLFND
TIFGNVVNGLIGTGLENESEERRRQLVQDACEEAYAHEFICRLPDGYDTKVGDGGAKLSGGQKQRLAIAR
SIIKQPRIIILDEATSAIDAKSEKVVQAALDRVTKGRTTITIAHRLSTIQKADHIVVLQQGQAVEQGTHQ
SLMANKYGVYRGLVNAQALNLSDPNDEKANPKLVEFDDASTEKTYANSSKHGGPPSILSDREVVKRKPRG
IIWSFGKLMWIQRDKWPSYLGITISAMAVASGTPIQAWLFAKVINVFLLPSDELKKEANFWGLMWMVLAI
CIGIAWACEGWIGLHTQYFISAVYKKQYLTDMLHQNISFFDDDENSHGALSSRVGGDAKQLEELLGLNLA
LLLSGLFTVAGAVLIALLYSPKLGLIAMFVCLPVMLGTGLWKYRQEVQFDQMNSTVFMESSQFATEAIGA
IRTVSALTMEPSIKERYEKLLNQHIDAAKRKAQWTSVLYGFADSAGMGCQALVFWYGGRLLAKGEYTMEA
FFICLMAIIQGAESASQALSVAPSAAQAAAAADRILDVQESAVGGNSGIRHGDEISKSQGGVRIELRDVH
FKYPTRDVVVFDGLNLTIEKGQYAAFVGPSGCGKTTIISLLERFYDVEPNRGEVLCNGINVNHMNVYNYR
RNLSLVPQEPIMFRGTIRDNVLFGISEPALISEQRIHDACREAFIHDFIASLPEGYDTQVGQKGVSMSGG
QKQRIAIARALIRDPKLLLLDEATSALDSESEKIVQAAFERARQGRTMVAVAHRLSTIQTADVIFVFSEG
CVVEKGTHKELLRKKGVYWEMCQSQALDQ

>gi|380492678
MVSNPSPTAAEAVEEAQSSFPATTEKQSQGTQTRDGQTRESRYDEKDPRSKESPGEKGPPGKGKGEGEGK
GSEAVRRRPEREPAFRDYVRVFSYATKWDIVIYVFASIASIGAGTTLPLMNIVFGSLAGQFTDYFMDPPR
MTRPEFEDLLDQLSLYVLGLFLGRFLLNCVNKFCFRMIGIRLSSAVRLHYIQSLFGQSVHVLDSMAPGAA
ASTITGTANVLQIGISEKLGTFMEFNGTIWCAIAVAFVWSWRLTLVTFSIVIFILVVVSVFLPFIVRLQD
QQAKSEARANGVASESFSSIRMLTACGARDSMVARYSRWVDDARAKGQRMAPLLALQFGLVFFGTYAVFG
LSFWFGTREFADGNMTNPGTIMVVLLSVMMIIMSVERIANPLMAVSRAMVAACEFFAVIDAPRPDTGHLR
DPDVVATDDIVFKDVVFAYPSRPHVKILDGLNLTIEAGKNTAIVGPSGSGKSTIVGLVERWYDLREHHVI
EKTLGVEKLNGTQEKEKKKKETKNKNKSKSNKKDRSRRKTEQQLGGVMEPVAAAAATEEEGESQPVVPLS
GSITTGGQALTDIDLRWWRSQIGLVQQEPFLFNDTIFRNVAYGLIGSEWEDSPEEEKRELVKEACHEAFA
DEFIDRLPXGYDTAVGXGGAKLSGGQRQRIAIARSIVRKPKIVILDEATSAIDVRGEKIVQAALDRVAKN
RTTITIAHRLSTIRKADRIVVLRKGQVVESGTHEALLQNESGAYHGLVLAQKLSLGEPADAAVASGDDAS
DHELLVLEKTKSVAAGLPEDEDDDEDDEQIQQAAPKGPNVFSSFFKLLAEQKNRWIYVAIAFFAACXAAG
TPLMAWLFAQVFQVFTFVDMDTIRSEGQFWSLMWVVLAVGVGVGYFFQGAIAVHLQHNISALYKKEYFES
ILRQNTVFFDDDANSHGTLVARVAGDPKQLEELLGLNMAFLVMSVFNVAGALAIAYVFGWKLALVATFVT
MPVGLFAGYWRFKYELEFEKMNAAVFAESSQFAAEAIGAFRTVSSLTMESVVHTRYDKLLRNHVVEAYKK
ARWTSVLFGFADSVNIGCQGLIFWYGGRLLASREYGLIDFFVCFMAVMQGAEAAGQGLSYGPNAAQASAA
ANRIMSLRSPNRQQSEAATEQIPDTDGGVKIELKNAHFRYPTRDTPVFTGIDLTIHKGQFAALVGPSGCG
KTSIISLLERFYSLDKGDILCNGKSIYSLDADQYRKNLSLVAQEPCMFQGTIRENICLGVDADAISDERI
HQVCRDASIHDFIVSLPEGYNTDIGSKGFSLSGGQKQRISIARALIRDPKILLLDEATSSLDSESEKLVQ
AAFERASKGRTMICVAHRLATXQNADVIFVFGEGKVLEKGTHNELLKMQGVYWQMCESQALDK

>gi|380472923
MARPDHDSAGFKTPKSTPHGQPVVLDVEKIDRPSSVDTSMDPITPADRIGPGRFSLSGAGHISLDDVESV
DVQIRSLAVTVDTSPSWLDPATYPELAKAKFNPKPSSKTLLHHVDASLRPGTLTAIIGGSGSGKTTLLNT
MSERMISARLAQGGSITFNGNEGIHNARHAYVMQQDILLPTLTVRETLRYSADLRLPPPTTAEERMRIVE
EVILELGLKECANTRIGNSQHRGCSGGEKRRVSIGVQLLANPSVLFLDEPTTGLDATSAFQLVRTLKRLA
TKGRTVITTIHQPRSEIWDLFDSLIILTKGSPVYSGPASDCVPWFEAMGFRLPPFVNPAEFLIDVAAIDN
RTPELEEETAARVNQLKTAWVQESGKRFEPSEKAVQTLPRRGRGAKSETNKHATYGRQIRVLTDRTFKVT
YRDPMGMLASIVEAILMSVVTGYIFYDLPKDLSGIRSRQGALYTATGLQGYLTLMFEVYRLTVDIPTFDR
EHSESCVDAVPFLLSRRLARLFTEDLPVPFLFSVIFYFMGGFEADASQFFIFFAITLITHYISVTCAITC
VAASRNFPGASLIANMVFTLQSMACGMFIQANSIPIYVRWLKWITYSFYSFGAYCGNEFEGSFYDCPLEG
GISNPECVQYTGRFVMNSLGFPDNWIWRPIVVLVAFVVFFCALSAVGLQYIKQEMTIARARNSDTDLSAG
KEKMKARSISEVRTIDVGLDDFGLALDKRAPSGKKLATKTILNPVNTTFHAGKLNIIMGPSGSGKTSLLN
AMALRLHNSISTRYLPSGKLTFNGALPSNSVVRSVCSYVCQDDDALLPSLTVRETLRFSAGLRLPSHMSK
DEKHRRAEEVLLKMGLKDCADNLVGNELVKGISGGEKRRVTIAVQLLSDPRVLLLDEPTSGLDAFTANSI
MEVLQGLANEGRTLILTIHQARSDLFKHFGNVLLLARGGSPAYAGPAGAMLAYFQRQGFECPTHSNPADF
ALDLITIDLQHETREAESREKVRKLVEAWQREIETAPYETTDEKTGTGRLSGIEEEEASIRQTETTAGAP
PPAAQDAIARMSGERPGVVAGPRKSFNKANLATPAELGALVRKRASFVTAFPLLLHRGLINFRRXPPLLL
ARIMQVVGLGAVLALFFSPLKNDFYSVQNRMGFVQEVGAFYFVGMLQNVAVYPAERDVFYREDDDGVYSV
EAFLAAYSVLELPFEIISCLVFGVLANLAVGFPRTAPMYFVCVFSCFGVVSCGESVGIMFNTLFNHTGFA
VNLTSVIMSVANTMAGILSIDMPQLFKIFNYLSPIRYATRALAPYSLESVTFTCTDAQRLPDGRCPVETG
EDVLNLYKFNVDPNVNMAALAGCVVVYRLVAWALLRGVRTRLDGAKKRK

>gi|327306211
MASQPPQPLSGQPVTQYEEYQSEVITETTNRPTPAADIYEITPTNDVMDDRYEHEHDDYESGAMYETVRT
WSPQSRPELVRIASVFSRVDSHPNVTPTTEDGGQLNRRDTLAGVKIGDPVLDPTKPEFDFYKWARMFTHV
MENEGIKRNRTGVMFRNLTVLGSGSAVQYQDTFLSPFAAPFRPGELCGKGRNPEKVILHDFNGAIREGEL
LMVLGRPGSGCSTFLKAICGELHGLQKKKESIIHYNGVSQHTFKKELRGEAVYSAEDEHHFPHLTVGQTL
EFAAAARTPSKRVLGVSRKDFSTHLARVMMSVFGLSHTYNTKVGDDYVRGVSGGERKRVSIAEIALSGAP
ICCWDNSTRGLDSATALEFTKALKIGSQVGGITQCLAIYQASQAIYDIFDKVIVLYEGRQIFFGPTRIAK
QYFEEMGWYCPPRQTTADFLTSVTNPKERIAKEGYENRVPRTAVDFERYWKQSQNNKLLLANMDRFEAEY
PPEEGHLQKLRETHGQAQAKHTTSKSPYRISVPMQVKLCTVRAYQRLWGDKSSTIATNISQIMMALIIGS
LFFDTPQTTDGFFAKGSVIFFAILLNGLMSITEINGCSTPYCCQTSIFRTLAAATKTIPQALALAGVMIL
ALVIYTGFALQPSYMHPWFKWILYINPIAYAYEALLVNEVHGNRYRCATPVPPYGGGKNFACAVAGAVPG
EMSVSGDAWVESSYDYSYAHIWRNLGILLGFLAFFYFVYLMVSELNLSSASSAEFLVFRRGHLPKSFQGS
KDEEAAAGGVMHPNDPARLPPTNTNGAAGETAPGGSTVAVIPPQKDIFTWRNVTYDITIKGEPRRLLDNI
SGWVRPGTLTALMGVSGAGKTTLLDALAQRTTMGVITGDMLVNGRPLDSSFQRKTGYVQQQDLHLETTTV
REALRFSADLRQPKSVSRKEKYEYVEDVIKMLSMEDFSEAVVGNPGEGLNVEQRKLLTIGVELAAKPQLL
LFLDEPTSGLDSQSSWSIVTFLRKLADNGQAVLSTIHQPSGILFEQFDRLLFLAKGGRTVYFGDIGKNSE
TLLNYFETHGAEPCGPSENPAEYMLNIVGAGPSGKSKIDWPVVWKESEESRHVQQELDQIQSETSKKNEG
HGQSAEKEPGEFAMPFTSQLYCVTTRVFQQYWRTPSYIWGKFLLGLASALFIGFSFFLQNSSMAGLQNSL
FSIFMLTTIFSSLVQQIMPRFVTQRDLFEVRERPSRAYSWKVFLLANIIVEIPYQILLGIIAWASLFYPT
FGAHLSSERQGILLLYCVQFFIFASTFAQMIIAGLPDAETAGGIATTMFGLMVTFNGVLQKPNALPGFWR
FMWRVSPITYTVGGLAATSLHNREVKCAQNELAIFDPPTGATCAQYLQKLVEAGAPGKLYNPTSTTQCQY
CPLSSGDQFLGGSEIHWSDRWRNFGIGWAYIVFNIFATVALYYLIRVRKSSGRPNRIISVIMYHLSRAGT
YCRAFITGRKEKCPRKREQIGKIY

>gi|325484936
MGAPGSVHGSHDTVVDMEGIASTAHFTEKPKNASPNEKSSSSSSDDDEDEENLNEMERRHSIVRDLARQY
TQTSMQNFQGDGAALFAADDKDSPLNPQSEKFNARAWAKAVAKTMAEHGSGFRQSGLCFQDMNVFGYGAE
TDYQKDVGNVWLGIPSAITNLASPNRGKRRIDILRGFDGVVKAGEMVVVLGPPGSGCSTFLKTISGETNG
IYVDDKTYFNYQGVPADEMHNHHSGEAIYTAEVDVHFPMLSVGDTLTFASRARCPQNLPPGVAHNQYSDH
FRDVVMAMYGISHTINTRVGDNYIRGVSGGERKRVTIAEATLSNAPFQCWDNSTRGLDSANAIEFCKTLR
LQSELFGQTCAVSIYQAPQSAYDLFDKALVLYEGRQIFFGRAEDAKAYFINLGFECPDRQTTPDFLTSMT
APSERIVRPGWENRAPRTPDEFAARWKESREYQLLQNEIDTYKSLYPLNGSSADAFRENKQQTQAKGQRL
KSPFTLSYVQQVQLCLWRGFKRLKGSPEVTIFSLIANTSTALIASSLLYNLPETTGSFQNRGIVLFIGVL
ANAFASALEILTQYAQRPIVEKHTRYAFYHASAEAFSSILVDMPYKILNSICYNLTLYFMTNLNRTPGGF
FFFLLVSFLMVLAMSGIFRTIASVSRTLSQAMVPASILILALVIFAGFVIPVDYMLGWCRWINYLDPVAY
AYEALMINEFHNRNFTCNQFVPSTAIPTYANITGTMRACSAVGALPGQDYVNGDAFMNSKYKYYHSHKWR
NVGIIIAFVLFFHFTYIAATELIAAKKSKGEVLVFRRGNMPAVSQGKGDAEAAYSGPIKAAEKSGNESDN
ANIQGSTSVFHWNNVCYDIKIKGEPRRILDHVDGWVKPGTLTALMGVSGAGKTTLLDCLADRISMGVITG
EMLVDGKIRDSSFQRKTGYVQQQDLHLETSTVREALTFSALLRQPATTPRAEKIAYVDEVIKLLDMEEYA
DAVVGILGEGLNVEQRKRLTIGVELAAKPPLLLFVDEPTSGLDSQTSWAILDLLEKLSKAGQSILCTIHQ
PSAMLFQRFDRLLFLAKGGRTIYFGDIGENSETLTSYFEKNGSDACPKGENPAEWMLEVIGAAPGSHSEI
DWHQTWKDSPEYQAVQTELHRLKAEGPANSAAHQDHDHGAYNEFAAPFWEQLKIATQRVFEQYWRTPSYI
YSKAALCISVALFIGLVFLNAPLTMQGLQNQMFAVFNILTIFGQLVQQQMPHFVTQRSLYEVRERPSKAY
SWKVFMLSQIIAEIPWNTLMSVLMFVCVYYPVGFDKNAAAAGQTAERGALMWLLFWQFLIFTCTFAHACI
AITDTAEAGGNLANVLFMLCLFFCGVLASPDQMPGFWIFMYRVSPFTYLVSAIMATGLANTEVTCAANEY
VVFDAPSGQDCATYLADYVAAAGGYVLNESATSDCQYCPMKDTNVFLEALSSSYDNRWRDWGIGMVYIVV
NILASLGLYWLVRMPKGKKQKQS

>gi|298408730
MAEHIPLANISEEASLSRATSFKWSKKADHHDADFDDDAPPTSPKIQAKRRNSRRMSTASRVSIDFFDPQ
GVEGLRRSMTREKQTQPSTVPFPAPASSDASSDDSFDMDSKDFDLEKWIRQMIQRRSNSEAKPRQLGVVF
RDLQVLGIGASASYQPTLGSVLNPLDAIRSFQTARHPPIKEILTGFEGVVRPGEMLLVLGSPGAGCSTFL
KTLANHRAEYHAVNGEVHYDSISPEELHKYFRGDVQYCPEDDIHFPTLTVDQTIKFAARTRTPRHREEFT
RAQFTEMLSTVLTTVFGLRHVRNTMVGDAAIRGVSGGQKKRVSIAESLATRACMACWDNSTRGLDASTAL
EFVRALRIATDAMQLSTVVSIYQAGESLYKHFDKVCVIYEGRMAYFGPAHKARDYFIEMGYQPANRQTTP
DFLVSVTDPGGRLPVSGVANQPRTADEFAAYFKASQLGRENQRDIEDYIAEHVGKPDRALGYMQSARAEF
AKRSGKKNPYMLTIPQQVAAVMRRKVQILRGDMLATFFNTFSFVFQAIIMGSLFLRMPERTSAFFSRGGV
LFFSLLFSALATMAEIPSLYSQRRIVLRHKKAALYHPFVEALAHTLVDIPIAFCIISIFSVILYFMTGLQ
RSAEQFFTFLLFLLVMAMAMKSWFRALAAAFKSEATAQSVAGIAVLALCIYTGYTIPKPSMIGALRWITY
INPLRYGFESILVNEFRTLVAECDALIPQGPGYENITLENQVCAVVGAQPGESVVNGARFAELSYGFKWS
NVWMNLGIIIAFLVGFMALLLLFSEYNTSTTFDSSVTLFKRGTKRVVRSKSDEEEKRSFDASSTSAMLSR
KKGDAPLKMNDTFTWKNLNYTVPIPGEDDRQLLSNVSGYVAPGKLTALMGESGAGKTTLLNVLARRVDTG
VVTGEMFVNGQALPRDFQSQTGYCQQMDTHVGTATVREALLFSAKLRQPASVPLKEKEAYVEQCIKMCGL
DEYADAIVGSLNVEYRKRTTIAVELAAKPKLLLFLDEPTSGLDSQSAWAIVSFLRSLADQGQAILCTFAS
VDGFIPLRIHQPSAELFQVFDRMLLLKKGGQTVYFGDLGPNSSTLIQYFERNGARKCDPSENPAEYMLDV
IGAGATATTSFDWYSIWKISPEAACVQQEIEGIYAEGRGRPAVEATLQSEFATSWGYQVKELFYRNVQSY
WRDPTYLMAKLVLNAFGGLFVGFTFFNAPNTQQGTQNKLFAIFMITILSVPLASQLQVPFINLRSVYEIR
ERPSRMYSWTALITSQILIEVPWNILGSIILFVTWYWTVGFDSSRAGYSFLLLGIIYPIYYTTIGQAVAA
MSPNAEIAAMLFSLLFSFVLSFNGVMQPYRALGWWKWMYRLSPFTYLIEGLLGQAIGRQAIRCSPVEFVQ
VKPPSGMTCGSYLDPFISMAGGYLTNPDATSDCNYCSMSTTDHFLMSSFNISYDNRWRNVGLMVVFTVFN
FACVYALTYLFRIHKGSLLPSFKRSKKKN

>gi|296804584
MASQSPPHPVSDRPAGLFEEYESEVITETTHRPASLNGNHSANDGADDRYESDNESGAMYETVRTWSPQT
RPELVRIASAFSRIDSHPDAPSATEDGGRLNRRDTLAGVQIGDPVLNPTKPEFDFYKWARMFFYIMEKEG
IKHNRTGVMFRNLTISGSGSAVQYQDTFLSPFAAPFRPGELCGKGRNPEKVILHDFNGAMREGELLMVLG
RPGSGCSTFLKAICGELHGLQKSRESIIHYNGVSQRTFKKELRGEAVYSAEDEHHFPHLTVGQTLNFAAA
ARTPSNRVLGVSRKDFSTHLAQVMMSVFGLSHTKNTKVGDDYVRGVSGGERKRVSIAEIALSGAPICCWD
NSTRGLDSATALEFTKALKISSQVGGITQCLAIYQASQAIYDIFDKVIVLYEGRQIYFGPTKAAKQYFED
MGWHCPPRQTTADFLTSVTNPKERIAKEGFENRTPRTAIEFERYWKQSQNNKLLLADMHHFEAEYEPEEG
HLQGLREAHEQAQAKHTSSKSPYRISVPMQVRLCTVRAYQRLWGDKSSTISTNISQIMMALIIGSLFFNT
PQTTDGFFAKGSVIFFAILLNGLMSITEINGSLSWYCCRYTHQVPPRHGIQCHHIFPGRAAEVCSKVFHL
LPVYVSHNSRYVGYISHIGCSDQEHPWFKWIRYINPIAYAYESLLVNEVHGNRYTCATPVPPYGSGNNFA
CPVAGAVPGEMSVSGDAWVQSSYDYSYAHIWRNLGILLGFLIFFYFVYLVVSELNLSSTSSAEFLVFRRG
HLPKNFQRSEDEEAAAGGIVHSNDPAQVPPKNSNGVSGETARGSSAVAVIPPQNDIFTWRNVTYDITIKG
EPRRLLDNISGWVRPGTLTALMGVSGAGKTTLLDALAQRTTTGVITGDMLVNGKPLDSSFQRKAGYVQQQ
DLHLETTTVREALRFSADLRQPKSVSRKEKYDYVEDVIKMLSMEDFSEAVVGNPGEGLNVEQRKLLTIGV
ELAAKPQLLLFLDEPTSGLDSQSSWSIVTFLRKLADNGQAVLSTIHQPSGILFQQFDRLLFLAKGGRTVY
FGDIGENSETLLNYFATHGAEPCGPSENPAEYMLNIVGAGPSGQSKIDWPTVWKDSNESHQVQQELDRIQ
LETSKRNEGSDQPSEKEPSEFAMPFTAQLYCVTTRVFQQYWRTPSYIWGKLLLGLASALFIGFSFFLQNT
SMAGLQNSLFSIFMLTTIFSSLVQQIMPRFVTQRDLFEVRERPSRAYSWKIFLLANIIVEIPYQILLGII
AWASLFYPTFGAHLSSEQQGLFLLYCIQFFIFASTFAQMIIAGLPDAETAGGIATTMFGLMVTFNGVLQK
PNALPGFWRFMWRVSPITYTVGGLAATTLHSREVRCAQNELAVFDPPRGSTCAQYLQEFVQAGVPGSLYN
PTSNSQCEYCPLSSGDQFLAGSEIYWSDRWRNFGIGWAYIVFNICATVALYYLIRVRRPSGKPKRVISVM
MYYLSRAGTYCRAAITGRKEKFPKKREQIGKIY

>gi|261187883
MSQSEKAIRPSRADDEEQNFDDEVGRLSRRLTRASSTIDQDIRAYNPELGTHLDPKSPTFNPREWVKALL
RLYEADPLSAPDRFLGVAFKHLSAYGWSTGVESQPTVSNMVTSILSSLAGLVGAKRQGKRIDILRDFDGV
VEQGELLLVLGPPGSGCSTFLKTLAGETSGFRIILAPEMEMGIDRKHVLRSIRGDVLYNAEVDSHLAHLT
VGETLSFAARCRSLRHIPGGFSREQADTMMRDVMMAAFGIAHTVNTRVGDDFVRGVSGGERKRVSIAEAA
LSGAKFQCWDNSTRGLDSANAITFCKSLRLQADLIGVAAAVAIYQAPQAAYEQFDRVIVLYEGRQIFFGK
TTEAKAYFESLGFECPPRQTIPDFLTSMTSPGERRPKPGFENRVPRSPNEFAARWRESQARQNILHELAT
YEENHPSAERLEEFNKSRRAEQAKSQRLKSPYIISYKQQVGLTLWRAYRRLLADPGFTISSLLFNLIIAL
LLGSMYYDLKPDTSSLYYRGGIVFFAILFNAFASQLEVLTVYAERPVIEKQHKYAFYHQSTQAIASYVID
LPYKTVNMIVFNVVIYFMANLRREAGPFFFFCLTTYVLTLVMSCLYRWLASITRTAYQAMVPSSILSLGL
IMYTGYTIPVNHLPGWSRWMNYINPFAYAFEALMANEFHGLEYPCADIVPKGPGYDNLPNESMVCSSVGA
LPGSTTVNGDRYIALTYEYYEANKWRDIGILFAFLIAFFTMYIIAFEYAKPPKSKGEVLIFPSGKLARTS
EKASMDDAEIQPHARNEYFHSNDTNVVTDSTSSGPVNGGAVFHWENLCYDITIKGNGRRILDHVDGWVKP
GTSTALMGVSGAGKTTLLDVLASRVTVGVVTGDTLINGSPTDSSFQHRVGYVQQQDLHLNTMTVREALVF
SALLRQSAEIPKKEKLEYVDYVINLLDMQSFANAVVGVPGEGLNVEQRKRLTIGVELAARPQLLLFLDEP
TSGLDSQTSWAICQLIKKLTRSGQAVLCTIHQPSALLFDQFDRLLLLAPGGKTVYFGDLGPKSRTLINYF
ERNGAPKCATEANQAEWMLEIIKPKTDDTVGIDWHQVWRDSSEFEAAKKELAHLRSLATAMKANEGTQAL
EAAGSESSQHREFVASLWTQFLLVLSRTWKHFWRSPTYIWSKIGLIVITSLYIGFSFKAENSIQGLQNQL
YAIFMFLIMFNNINEQIMPMFLPQRSLYEVRERPSKIYQWTTFVLSNILVEAVWNTLMAVLVYFCWYYPV
GFVVNTTADDQTVRGFLCFLFLWMFMLFTSTFSHFAITWVPNAEIGGVIASLLWIFCLVFCGVTIPKANF
PSFWTWMHPVSPATYLVGGVMAAALAGTTVTCSETELLQILPPANMTCGEFLTPFADAAKGVLLNPAEAV
EACRYCIVATTDQFLSRFDIYYADVWRNFGLLWVYVVVNVGAAMGLYWLVRMPKGKEHKRA

>gi|187948836
MPSLQRSGSWVAPGPGSGSGEEVYRTLSNAISRTFSGKKSEYEDPMESDESISKANDWKLMEEVKAVAQQ
TQADGGKARKLGVTWKDLTVKGIGADAAFNESAISQFNIPRLIKESRQKPPLKTIIDDSHGCVKPGEMLL
VLGRPGAGCTTLLKMLANKRLGYAEVTGDVKFGSMDAKEAEQYRGQIVINTEEELFFPTLTVGQTMDFAT
RMKIPHHLPSNVKDTKEFQQITRDFFLRSMGIEHTHETKVGNEYVRGVSGGERKRVSIIETLASRGSVFC
WDNSTRGLDASTALEYTRCIRAMTDIMGLSSIVTLYQAGNGIYELFDKVLVLDEGKQIFYGPMAQAKPFM
EDLGFQYTDGANVADYLTGATVPTERKIRPGFEDRFPRTADEIRAEYERTSIKFLMEKEYDYPTTSDAIS
NTADFKEGVQHEKAPSLPKKSPLTVDLYTQTKAAVIRQYQLIWGDKATFVIKQGSTIVQALIAGSLFYDS
PNTSGGLFSKGGAIFFSLLYMALIAMSEVTDSFAARPVLAKHRSFAFYHPAAFCFAQTAADIPIIFFQVT
VFALPLYFMVGLKETAGAFFSYWVILFASAICMTAFFRWLGAAFETFDDASKVSGFAVSALIMYAGYLIA
KPDMHPWFVWIYWINPLAYGFEALFGVEFKDTIIPCTGPNLVPLGPNYTDSSFQACTGVRGAEVGAAFVT
GEQYLEGLSYSSSRIWRNFGIIWAWWVLFVACTVYCTSRWSMASGNSGFLVIPREKQKATMHLVSDEENL
PEKTRARDAEKSSQDGNVEDQLIRNTSVFTWKNLTYTVQTPSGPRVLLDDVQGWVKPGMLGALMGSSGAG
KTTLLDVLAQRKTEGTIKGSILVDGRELPISFQRSAGYCEQLDIHEPLATVREALEFSALLRQSRETPRE
EKLKYVDTIIDLLEMHDIENTIIGTSRAGLSVEQRKRLTIGVELVSKPSILIFLDEPTSGLDGQAAFNIV
RFLRKLADVGQAVLVTIHQPSAALFAQFDTLLLLAKGGKTVYFGDIGDNGATIKEYFGRYDAPCPPNANP
AEHMIDVVSGTLSKGKDWNQVWLNSPEYKNMTTELDHIIQDAASKPPGTVDDGHEFATPLWDQMKLVTQR
MNTALFRNNEYTNNKFALHIGSALFNGFTFWQIGDSVTDLQLALFTIFNFIFVAPGVMAQLQPLFLERRD
IYEAREKKSKMYHWSAFVTGLIVSEIPYLIICAVLYYVCWYYTVGFPGDSNKAGAVFFVMLMYEFIYTGI
GQFVAAYAPNAVFAALTNPLIIGVLVSFCGVLLPYSQIEPFWRYWMYYLNPFNYLAAAFLMLVFTLFDAE
VQCNEDQFAIFDTPNGETCASYLSEYLQGPGSRTNLVNPDDTSGCRVCQYGRGSDYLYTLNLKDYYYGWR
DAGIVALFAFSSYALVYVLMKLRTKQSKKAE

>gi|170098895
MSSAISMSPRSNSVEKSNSQASGDQEKKWHFRLPTFSSKTPPPPAKNSINDALLIPEATASIFSKIIFQW
INPLMTLGYARPLEASDLWKLQPERSAAYIANQINVSFDRRVQEANEYNTRLAEGRIGPGIKGLWWSLTG
TREEKEKLWREKTGRKRASLVWAMNDSVAWWFWSAGALKVVGDTAQVTSPLVVKAIITFATESYIAHRTG
GKIPPIGKGVGLAFVLLVLQLIGSLCTHQFFYRSMSAGVLLRGGLITAIYSRSLKLTSRARSTLTNGKLV
NHISTDVSRIDFCAGFFHMAWTAPIQMIICLILLILNLGPSALAGFAFFIFMMPIQTFVMKKLFGLRRKS
MVWTDKRAKLLQELLGGMKVTKFFAWEVPFLGRIFDYRRREMAYIRSLLLIRSGMNAVAMSMPVLASVIA
FITYSATGHTLEPSVIFASLTLFNLLRLPLMFLPMSFSAIADAANATGRLREVFEAELLEETHIVDENLD
VAIEVKGASFSWDSPPPEEQLSKKKQAAKTKAEALQKRQSAIDDKKKAEVGQDKAEGEHVFKIRDVTLSI
PRGKLVAFVGPVGSGKTSLLQGIIGEMRKTSGSITFGGSVAYCPQSAWIQNATVRENVCFGRPFEEERYW
KAIHDSCLGPDLEILPNGDMTEVGEKGISLSGGQKQRLNICRAIYCDTDIQIFDDPLSALDAHVGKAVFQ
NVLQNSLSGKTRILVTHALHFLPQVDYIYVISEGHIAEFGTYSELMSHGKDFSRFVTEFGSKEEEEKKEV
AIVDQDTKKQEDGLKKAVGGAGMMQAEERNTGAISWQVYKTYLSAGRAQVVLPLLLLSLILIQGATVMGS
YWLVYWQERKWPQPQGFYMGIYAGLGVSQAFFSFCMGAMFSLLTYFASQRLHKAAIERVMRAPMSFFETT
PLGRIMNRFSKDIDTIDNLLGDSLRMFSATASSILGAIILISIVLPWFLIGVVVILGGYWYAAMFYRASA
RELKRLDAVLRSSLYSHFSESLSGLATIRAYGEADRFLLDNEKRVDIENRAYWLTVTNQRWLGIRLDFLG
SLLTFIVAMLTVGTRFTISPAQTGLVLAYILSVQQAFGWMVRQSAEVENNMNSVERIVHYATEIEQEAAH
EIPDMKPPQSWPAHGEVELKDIVLNYRSELPPVLKGISMSVKAGEKIGIVGRTGAGKSSIMTALFRIVEL
SSGSILLDGVDVSQIGLTDLRKSLAIIPQDPLLFSGTLRTNLDPFNLHDDATLWDALKRSYLVADTSRRN
SVVPEEDSSSGVHTPVNRFTLDTVIEDEGGNLSIGQRSLVSLARALVKNSRVIILDEATASVDYETDRNI
QDTIAYEFKDKTILCIAHRLRTIISYDRICVLDAGQIAEFDTPARLYEMTEGIFRGMCERSSITMEDIKM
AMKVTKEDA

>gi|18478280
MSATGVPAELNNLGAPITATTQNPSGLANSQVTSGPASSATQHDEHRSSAGNTLADEENDKAVESEKAEV
IDAAADGKQKRLAADSSENIVTELEPHHVSIHRGKEEFAALERRYSTLSQQSQHELHRPTTRHSVRSSFS
RKDRVVSRLTQDDAEKAKEGEGEFNLVDVLRSGRENQDEAGIKRKAVGVIWEDLEVIGAGGMRINIRNFS
SAIIEQFMMPAFKILSIFGVNPFAPKPKAILHPSSGLLKPGEMCLVLGRPGAGCTTFLKTITNQRAGFME
IKGNVEYAGVGWKEMRKRYGGEVVYNQEDDDHLPTLTVAQTIRFAPATKTPKKKIPGVSAKQFQDDMLDL
LLSMLNIKHTANTIVGNAYVRGVSGGERKRVSIAEMFCSGATVCSWDNSTRGLDASTALDYAKSLRLLTD
IMGQTTFVSLYQAGEGIYDQFDKVLVLNEGHVAYFGPAKEARQYMIGLGYRDLPRQTTADYLSGCTDVNE
RRFADGRDETNVPATPEEMDKAYKESEVCARMTREREEYKQLMAEDATAREDFRQAVLEQKHKGVSKKSP
YTVSFLQQVFIIFKRQLRLKFQDHFGISTGYATAIISALIVGSVYFRLPETASGAFTRGGLLFLGLLFNA
LTSFSELPSQMLGRSVLYRQNEYRFYRPAAFALAAVLADVPYNASVIFLFSIVLYFMGGLYSSGGAFFMF
FLFVFLTFMVMSAFFRTLGVATSDYNVAARLASVLISFMVTYTGYMIPVQRMKRWLFWIFYLNPLSYGYE
AIFANEFSRINLTCDSSYTIPRNIPEAGITGYPDTLGPNQMCSIFGSTPGDPNVSGSDYMATGYSYYKAH
IWRNFGILLGFFAFFMFLQMLFIEVLEQGAKHFSINVYKKEDKDLKAKNERLAERLEAFRAGELEQDLSE
LKMRPEPFTWEVLNYTVPVPGGHRQLLNDIYGYVKPGSLTALMGASGAGKTTVLDVRASRKNIGVIEGDV
LMNGRPIGTGFQRGCGYAEQQDTHEWTTTVREALRYSAYLRQPQHVPKQEKDDYVEDIIELLELQELADA
MIGFPGYGLSVEARKRVTIGVELAAKPELLLFLDEPTSGLDGQSAYNIVRFLKKLCAAGQKILCTIHQPN
ALLFQSFDRLLLLQRGGECVYFGDIGPDSKVLIDYLERNGAKVPHDANPAEFMLEAIGAGSRKRIGSDWG
EKWRNSPEFAEVKREIQELKAEALAKPVEEKSNRTEYATSFFFQLKTVLRRTNVALWRNADYQWTRLFAH
LAIGLIVTLTFLQLDNSVQSLQYRVFAIFFATVLPALILAQIEPQYIMSRMTFNREASSKMYSSTVFALT
QLLSEMPYSLGCAVSFFLLLYYGVGFPYASSRAGYFFLMILVTEVYAVTLGQAVAALSPTILIAALFNPF
LLVLFSIFCGVTAPPPTLPYFWRKWMWPLDPFTRLISGLVSTVLQDQEVVCKDGEYQVFPAPSGQTCQQW
AGAFAEAIGGYINNPDSTGDCQFCQYRTGQAFFTPLEISFSTRWRDFGIFICYVVFNILVLLIAARFLKW
QRR

>gi|5725194
MAAIEPEGFSSIVRPHEEHGNALTRALSSSSAFSDRKRQRAYDSSDEDNKKEKSMAADWSLMPELQAMQQ
QSDKDQAKRRDLGVTWKNLTVKGIGADAXINENVGSQFNIPKLIKEGRTKPPLRTLVDNSHGCVKPGEML
LVLGRPGAGCTTLLKMLANTRGGYAEVTGDVHFGSLNHTEAHQYRGQIVMNTEEELFFPTLTVGQTIDFA
TRMKVPFHRPSNSGSPEEYQQANRDFLLKSMGISHTHETKVGNEYVRGVSGGERKRVSIIEMLASRGSVM
CWDNSTRGLDASSALDYTKAIRAMTDIFGMASIVTLYQAGNGIYNLFDKVLVLDEGKQIYYGPMKQARPF
MEELGFICDDSANVADFLTGVTVPTERKIRDEFQNRFPRTAGEILAAYNRHSIKNEMEKEYDYPTTAIAK
ERTEDFRTSVQHEKNPKLGKDSPLTTSFMTQVKACVIRQYQIIWGDKATFIIKQLSTLAQALIAGSLFYN
APANASGLFVKSGALFLSLLFNALLAMSEVTDSFSGRPVLAKHKAFAFYHPAAFCIAQIAADIPVLLVQV
SHFSLVMYFMVGLRQDAGAFFTYWILIFAATMCMTALFRAVGAGFSTFDAASKVSGFLVSALIMYTGYMI
QKPDMHPWFVWIYWIDPLAYGFSAILANEFKGQIIPCVANNLVPNGPGYADLAFQACAGVGGALPGATSV
TGEQYLNSLSYSSSNIWRNFGILWAFWVLFVVLTIYYTSNWSANGGKSGILLIPREKAKKNTAILKAANA
GDEESQAIEEKRQVQSRPASQDTKVAEESDDQLMRNTSVFTWKNLTYTVKTPSGDRVLLDNVQGWVKPGM
LGALMGSSGAGKTTLLDVLAQRKTDGTIKGSILVDGRPLNVSFQRSAGYCEQLDVHEPLATVREALEFSA
LLRQSRTVPDAEKLRYVDTIIDLLEMHDMENTLIGNTGAGLSVEQRKRLTIGVELVSKPSILIFLDEPTS
GLDGQAAFNTVRFLRKLADVGQAILVTIHQPSAQLFAQFDSLLLLAKGGKTVYFGDIGEDSKTIKEYFAR
YDAPCPESSNPAEHMIDVVSGTLSKGKDWNQVWLNSPEYEYTVKELDRIIETAAAAPPGTVDDGFEFATP
LWQQIKLVTNRMNVAIYRNTDYINNKFALHIGSALFNGFSFWMIKHSVGGLQLRLFTVFNFIFVAPGVMA
QLQPLFLERRDIYETREKKSKMYSWWAFATGNVVSELPYLVICAVLYFVCWYYTVGFPSDSSKAGSVLFV
MICYEFIYTGIGQFVAAYAPNVVFASLVNPLVIGTLVSFCGVLVPYAQITEFWRYWMYYLNPFNYLMGSL
LVFTSWDTPVNCRESEFAIFNPANGTCGEYLSSYLQGMGAAANLINPDATEGCRVCEYTVGNDYLKGLNL
KTYSYGWRDAGICALFVFSGYGLVFLLMKLRTKKTKGAE

>gi|429857431
MAAPRSALLRQIGILTIKNYIILISRHTGSTIYTALILPIILTIYVGIGRNLNGPQNDYGIADPRAVRSL
QDGLSAADGSRNTVVFVSNGNTGGDIERVISSLSDEVAAAGKNATTIANVDDLSLICQTATRGTTPCYGA
VVFHSSPSEGDGGLWNYTLRGDPALGQKFQVSKSDNDAQVYTLPLQRAVDSAIVRLNSTAADSDPLANVQ
EWGFTDETEDEREASTFIDYLAVSFVLALIGVSYHLPGHVATEREKGLSQLIDTMMSTRYEWEPQVARMV
ANFYSFATIYFPGWLVASIIARTMIWKETNIGIIIIFFILGGLALTSQAILGATFFKKAQLSGVVNSLVY
VLLGVLAQAIPDPPTAAVAVLSLLFTPCAFVFFIKSIARFEAEGRPMNLIKGSPTGASSLPGIVLWIFLI
IQFLVYPLVAAFVERQIHGVGSESRRIYRGVGPQPQEAVYIDGLTKVYKPSLFRRIFSFISKPREPTVAV
NNLNLTAKRGQILALLGANGSGKSTTLDAIAGISRFNQGSVSIDASGGIGIAPQKNVLWDELTVAEHIRI
FNQLKSTGYTNGGDDMTRLIDAIGLGSKKSAQSKTLSGGQKRKLQLGMMLTGGSAVCCVDEVSSGIDALS
RRKMWDILLAERGRRTIIMTTHFLDEADLLADNIAILSKGKLRAEGSSVALKDSLGAGYRIHVLNAKSVR
VAPEVHGVDLKVSSNTIVYTASSSNLAADVIRALEAARLPYKINSPNIEDVFLNVAEEVQEEDFQSRPAP
GARFSDDSGQITEKGMADGGRNSLGLQSGRQTGFLKQMTVLVYKRVTLFKTNWVPFVAAFLIPVIAAAIM
QILINDKPASSCTPTDGNGRATSGMYDGVIENMRVAAGPAAAVDGTAFTSFVNVLAPESGNFTLNSISSE
ANLRDYVDDERKNLLPGGFWASDNNGPPTVAWRADMEDYKAIAAAVVSQNLLTIALTNSNIVTRYISFDS
AFGAANINTIQLDIFFSIVLSIVPAFFGLYPNVERRSNVRGLQYSSGVRSLPLWTAHVIFDYGIFVVALI
IAAVIFVATSDVWYAPGYLFPVFVLYGLTSILLSYVFSLFMKSQVATFAAIMAYNSVGFAIYLIAFLYIL
TFSPATVSDRNILIGHYTVAAFFPVANVCRAMIIGLNTFNLACDSTAFYSYPGTLNAYGGPILYLSLQAV
LLFCILVWHDSGNKLPIFLNRKKKHQTEGEQAPSDQEVTDEVVRVETTGSDDGLQVRHLTKKFGKFTAVD
NVTFGVRHSEPSKNGGDVLVEHVSITDHRALARSNLGVCPQFDAIDSMTVLEHLRHYARLRGIADVEYQV
QAVVRAVGLDAHVNTMAQHLSGGNKRKLSLGIALTGNPSVILLDEPSSGLDAAAKRIMWRTLSTIVPGRA
ILLTTHSMEEADALANRAGIVAQRMLAIGEVETLQARFGDSLYVHLVSRTAPHSTTEEMDHMREWVQMMF
PNASIEAATYHGQMRFSVSAAARAQQVQETSKRGQGETGGRAESVSAIGQLILMLEENKDALGIEHHSVS
PTTLNDVFLAIVGQHNVQEEGYGASATGAEKKKIPWRKILLGF

>gi|666868180
MDPKTCLNDDSLGPNVRGCRDDFDFTLMFERLCFAVIPGSVFIALCLARLAYLYQKPRVVLGTFFQFTKL
AVITVYATLQFSLLILLTVGHGRVDNGLSIAATAVSLAAALFMLALSYAEHSRSPRPSILLNAYVLLTLL
FDIAQTRTSWLVAANLQDAIFARLFTSSVVAKAFLLLLEAQRKSRWVRWDASEHSPEESNGLFGLSVYSW
LNRLFLRGYRTVLSLEDLYPLDPSMGTDTLFPKFQRQIYSPSYRPARFALAKALARALAVPWLLPIAPRV
ALIAFKFMQPLFLERLLGYLQESQATDEPNHNIGYGLIGAALLIYVGMAVFGAFYQYYKFRVLYMVRVCL
ASAIYKKTTEAKLTAGSDGAALTLMSTDVERVVRGFYAIHELWSSMIEVGIGCWLLQRHLGAAFVAPIVT
ILICTLGITWISGYSAKRQREWMGVIQKRVGLTTTAISTMKGLKITGMVGHVADTIQSLRAADIKAGNRW
RIVLLLTAMIAIAPQALSPVFTFAVTSSTLDTTTIYTSMSYLLLLAAPLSMLLQTFPGLVASFTCLTRIQ
SFLEADTRVDYRKFAYPGSGVLKPSGDESSTDSAYERIERADGIAVGILKTSKLATTASEKQEPITEVHN
AAECLETPTLAVRISNGSFGWTAGKMSLSDINATIPASKLTMVVGPVASGKSTFCYALLGEMPYSSGEVT
WTLDEFGSAPKSGRKQGRGCGGGVGFCEQNPFLLNATLKENIIGFSSLDQSKYDAIIDATRLGIDVSQMP
SGHDTRIGSNGIMLSGGQRQRVSLARALYLESNFVVFDDILSGLDNDTETEVFNRVFGPDGILRRRGATV
VLCTHSIRHLPTADHILALSPDGRLIEEGSFQDLMQNQMYIQSLGVEASDSDSSKSGSNIEDEDGGNPKP
SDSSQPMGKKSEKPKVLAHHLDKARQMGDWRVYSHYFGAVSKSMLLVILITGILYGFGDNFSTIWMGYWA
ADTLSRDNSFYIGIFGLLRTSQVIWIGLSGVAILISLVTLTGTALHKNALRTVITAPLSFFTNTDTGIVT
NLFSQDMTLIDGELPYSLLNMSFIPFSLVGVACVIAVATPYLASSYPVLVFILYMLQKFYLRTSRQMRLL
DLEAKSPLYSHFIDTIKGVATIRAFGWSQPNLVRNNGLLNTSQRPAYLLAMIQQWLAVVLQLTVAAIAVI
LVSLATQLSASAGFVGASLVMLINFGETLTYLIITYTMLETSIGAVARLKTFSEVVKPEDLPGEDVKPPE
EWPPRGAIEIRDVSASYDVGRPDLPRTEDDEKSSKVPDTMAIRNLSVSIRPGEKVAVCGRTGSGKSSLFL
VLVRLLDPLPGCAENITIDGLGLHRIDRATLRQRIIAVPQDPVFLPGGNSIRANLDPLGMASDDECLDVL
RIVQLEGFVREAGAAAATPTTEASSARELRDTATAEDLNAEMKAESFSSGQRQLFSLGRAILRRRVRDRR
SGKNGGGGGILLLDEVSSSVDRDTDRAMQDLIKREFASYTVVMVSHRLEMVVEYFDSVVVLDQGTVVETG
RPAELVEVEGSRFRDLWLLAKH

>gi|666865718
MDHNPQLALRLRIEAAFTVVVTILCSVPALRDVIGLNRRATPQLKNGEYKDKDGESTREDVERFSSKVPK
AFVLFFAALGLASSVYISVINTLPGSSGFLRADNWFYTAVWALYGFNAIYIAASRDPVRAYDIGVFLALS
ACILLIVSLDLEYARIVYLVGTSPTLTYVRAAAFASIIGFLFSTVSLPRRPDVYKDGRVVNGVDTVPAIS
SFTFHWARPMSKLARIKKDLDIEDYPALGFANRSEDLSKTWVTYPSQPRLWKAICRVHARNLFIQISLAA
IKGTTGFIPQWFTLRLLETIQGGTVDGHWPVTVWFIVLGLTISIFADGALEAWLYWISTTGLSLAIRSQL
SALIFEKSMRRKNAKSATESENKEKDKDEDKDEDKDKGKGSNVDNENDEEPTESTPLLNGNKSNDDDPKK
KEEKKEEDEVANPLKSKQGIINLIGLDTVRVSFFFTMQFYFTNSAVKLVVSVAFLMYLLGWIPVAAGALA
SLALIPVNNRFSKMYADAQERMMKARDEQLAVVNECLLGARQIKFSALEDGWEKKILKIREKVLSTVWDS
FLADTALLGCWIVTPLVSSATALSAYAIVNNGLTPSVAFVGVAVFRSLEAALNMIPELISEFFDSWISMK
RIEKYLNGPEMTRIVDDGPQVAFENATIAWPVDDEVDEADRFILRNISLEFPTGELSVISDLLAGKVFAP
AAPSLEERFDQNANRGNWIIPSAKAYVAQVPWIENATLRENVLFGLPYDEERYNATIDACALRKDLEILT
DGDETELGTNGVNLSGGQKWRVTLARAIYSRAGILVLDDIFSAVDAHVGRHIYEQCLTGELSRGRTRILV
THHVSLCQPKTKFLVELGDGTVQHAGFVDELKQDGTLDLITKHEEAQAKHEDEEAEDLAEDGDGDGEPLA
KVPSKAKAPRQFIEEEHREKGSVKLNVYKVYIESSGGLFLWVFGISMFLISTALSIGRSYWLKIWTSPAA
TESDHYNEYSAWLEAQSALQTSVEPEKPHSMQFYLGIYVAISVISGIISTFRYYYTFILSIKASKVLFEK
MTFAVLRTPLRWIDTVPVGRVLNRFTGDFNTIDNTLSRNVMSAASAGLNVAAICIATNIGTWYILFPAIM
LVYIAVDLARQYLAAARPSKRLESTNKSPVFELYGSVLSGVSSIRGFGNGAAYIQRMYERLDKHAITSYY
ISVYNRWLNFRMMLLGTVFTGVAATLVLLTDGMTAALAGFTLSFALDFINSMNWVVRSYGNVELDMNAAE
RVIEYMSLETEDLGGEHPPAAWPAEGKVEVEDLVVGYADDLPAVLKGISFKVNAKERVGVVGRTGAGKSS
LTLALFRFLESRSGSIFIDGLDISKLNLTDLRSRLAIIPQDPVLFSGTVRSNLDPFNNYTDAELRDSLER
VHLIGSSTPGTATPSSSANTATGPANANIFENLSSAISEGGGNLSQGQRQLLCLARAIVARPRIMVLDEA
TSAVDMHTDALIQRSIREQFNDSTLIVIAHRLSTIADFDKILVLSDGQVAEFGTPAELWEKEGGVFRRVS
QSHIEDERILFVIFATEKKRRNRGVGDDD

>gi|666863735
MTGNYAQCQWPIWRIDDLSPCFKNHYLKVLIPLTVVVLSLFQIFSHNIRQALKSRRSDGYQSLAETHPNT
AEEHTALPPDEDVGSEEEDDDDDLEINGGRLALVKTTTKGSIVQADIPPAERLSVVIEVLAIAGLIAINS
VFLLSGAAGADTRIGSIAGIVLWLYVLILASLRLFLGNTKWRVPRLWNHTATIYSIQWLLSIVFFRSAFI
HPASQLSQILTFVEFGLTSLLFVMTITTRKGNKTVLLEWENGIEPSREPLASLFSLATFTWVDPIIWNGF
KNTTEMSMVWNLLPKDKAAAVLADYRTMKRTGSLAVHLLKYFKGPLIYQSFMAAISGALTFAPTLLLKAI
LQYVENPDIAPINVLWLYVILLPLVDVVRSIADGVALWVGRKICIRIRAIIVGEIYAKALRRKAATTKHS
VLGEEKKQKKADDSADEDTGVIAKAKRALGLKKKKKDSNTANGNASGESRDDKNDEKDSSDEQANLGTII
NLMSVDSFKIADITAYLHFLCAMAPVQLILAVVLLWQVMGLSSIPGLIVMVILLPVNYLFARGFATTSKK
ILSATDKRMNITNEVLQNIRIIKFFAWESRFSTIVDEKRAVELKALRSRYVLWACAVAVWNSVPILITFF
SFLVYTMIEKKPLYPSVAFTAISLFMLLRVPLDQFGDMIAHVQETKVSLDRVEEFLTEAETEKYEQLGTD
NVDEEGNKTIGFRDATFIWGGKNEVNDDGSQAFQLLDLDVKFEIGKLNLISGPTGAGKSSMLMALLGEMT
LVDGRVFCPGGKSREEVRPDPETGLADTIAYAAQSPWLVNANIKDNILFSAPFDEQRYKDVIVACALEHD
LEILDEGDQTLVGEKGISLSGGQKQRISLARALYSNSQHVLLDDCLSAVDSHTAKWIFRNCITGPLMKGR
TCVLVTHNIQLCAPAADFIVVLDNGRITVQGSAKDVITSGALGEDIQKTSSSSPTTSHMPSRVPSSVGEE
SNETAVDNIGGVSAIKPDTDKKKDKKEKKKDAMAEKKAEGSVQWPVLSLYLRSMGPWWFWVIALFVFGIQ
QMSAVVTNFWVREWSNQYNVEGGADASGSFYASSFSLKPQEASSGALSINSAHAAVSSWIQKANSVTLLS
MVAPEVDAVYYITVLALIGIAGAVAAFIRDVWIFYGSLTASRKIHTDLMNSVSKAKLKFFDVTPLGQLMN
RFSKDLEAVDQEIAPIAISVLSCALGIIITIIVISVITPLFLIAGVFITLAFWFVGALYLNTSRDLKRLE
SVQRSPLFQQFGETLTGMTTIRAYGEERRFIRENLAKINTQSRPFIYLWACNRWLAFRCDMLGDLVSFFA
GVFVILSLGKIDPGAAGISLSYAISFTENILWLVRLYAMNEQNMNSVERIKEYLEVEQEADAIIEDNRPP
KGWPSEGSVEFINYTTRYREELDPVLRNVSFKIKPRQKVGIVGRTGAGKSSLALAIFRALEAENGRIVID
GVDIGRIGLQDLRQAITIVPQDPTLFMGTLRSNLDPFHAFTDEEIFDALRRVHLIGSDSPPTTPAPRSSL
LLPDTPTIVAPNDDDDDETVSANGTANKTAISGATTPTLATNKNIFLDLSSQVTESGNNLSQGQRQLLCL
ARAMLRHPNVLVMDEATASIDYATDSKIQKTIRELTSTIITIAHRLQTIVDYDMVLVLDKGEVVEYAHPY
ELLQKEKGSFKAMCETSGEYDLLLKAAKKAWQGGELIDVEEDDDGQTR

>gi|992231368
MTGNPEIWSATTGVLGLLLIALNTAPATLNVVHRLSKRSQPIRLETLLIAKPGYQDEDGEATESSLLSFA
DSWQRVTIAILSVVGVELSLALAIVCLETGQSYFIIPFWLLLGGWALLCLQSVAFFTETSTVERYRLSIY
SFWASTLTVAVPCIQLSLFWSAGYDVNPGHAQTGLLISQVITALLRGLCSILIPRRPNVYHDGQIVDQEL
TYSVYSRFTFSWVNDLMEYVAENKSLEIDNLPKLPFTVRAENLYTRLEQTRQSRKLWKALVIGNMRPLIW
QAVLSLVTCVLGFGPQIAMYGILKSLEERSVALGNNLHAWLWVAALGVVIVVSYSIESWLWWIISSQLWI
PIYEGLSSIIFAKSMRCKDAKGMKSMKDDSTPDDEETREEKGRQTIMNLAAVDSKRVADFATFNYLIPSC
MMRLILAAGFLAHLLGWRSLLAGLSVSLVITPLNTFVTKRYSAAQQEFMKANDKRTSTVTEVLQGIRQIK
FAALEQQWQDRINEKRRLELALLWKTSLYTTALVAVWTLGPLMLSAVSLTVYALTYGDLPASVAFTALSV
FGNLESAMAGLPDLISKGMEAKVSSDRIEEYLASAEKMPHTSNVDEISFESATIAWPGQEEGTPKLPEMD
DSFVLRNLNLKFPPKGLSVIAGRTGSGKSLLLAAILGECDIIQGSIGVPHAPSLEERQDDRATRDNWIID
TALAYVAQNPWMENATIRENILFGLPYNWRRYRKVLKASGLEKDLTILPDADMTDIGANGINLSGGQRWR
VSFARALYSRAGILVMDDIFSALDAETGRHVYEHGLTGDLAQDRTRILVTHHVGLCLPRTDYCVLLENGY
MTHAGTVEQVRAAHGLTDFLQGLSAEMRDLQDKETARDASFRKRSSVGPPPPTESHTPRQFTQDEDRATG
SIPMKVYTTYMTKGNSWLAWTFTMLMFASFMALLVGRVILVGESLDKCETDVLYAGGTTIWEETVDRFKA
VRVDDDLKFYLGVYIALSAAACVIGALRQFALTYASLQSSRQLFQDLLAVVLRAPMRWLDTVPLGRILNR
FTSDIYTVDWRLAFDLGHFVYKALELAGIMVAGLLVSPILLVFACLLLLFCLYLSNSYLAGARELKRLES
NSKSPVMELFDSSLTGLTTVRAFNKADVYIRNMYSKLDRHAQTVWNSWLFNRWLSFRMSIVGAVFSTGAA
ALVVYVPTIPAALAGFAITFALQYNYAVSMGLRFYAEMEMDMNATERVLEYSTIETEDQGGYEPPAAWPL
RGRVEVEDLVVSYAPDLPPVLSGLSFNMQPNQRVGVVGRTGAGKSSLTLALFRFLEAREGRIIIDGLDIS
RMTLQALRSRLAIIPQDPVLFSGTVRSNLDPFHEYTDAELYNALERVHLLSFEDSITLASQSYHGSSSGS
DTVASNPMSPTSGPSKPSSFFTSLASPISEGGLNLSQGQRQLLCLARAIVAQPKIMILDEATSAVDMETD
ALIQRSIRSEFGRNESSLLVIAHRLSTIADFDRILVMDAGKAVEFGPPRELLEIEGGVFRNLVQNSGERA
VLEQMILGKAN

>gi|1027070212
MTGNYAQCQWPIWRIDDLSPCFKNHYLKVLIPLTVVVLSLFQIFSHNIRQALKSRRSDGYQSLAETHPNT
AEEHTALPPDEDVGSEEEDDDDDLEINGGRLALVKTTTKGSIVQADIPPAERLSVVIEVLAIAGLIAINS
VFLLSGAAGADTRIGSIAGIVLWLYVLILASLRLFLGNTKWRVPRLWNHTATIYSIQWLLSIVFFRSAFI
HPASQLSQILTFVEFGLTSLLFVMTITTRKGNKTVLLEWENGIEPSREPLASLFSLATFTWVDPIIWNGF
KNTTEMSMVWNLLPKDKAAAVLADYRTMKRTGSLAVHLLKYFKGPLIYQSFMAAISGALTFAPTLLLKAI
LQYVENPDIAPINVLWLYVILLPLVDVVRSIADGVALWVGRKICIRIRAIIVGEIYAKALRRKAATTKHS
VLGEEKKQKKADDSADEDTGVIAKAKRALGLKKKKKDSNTANGNASGESRDDKNDEKDSSDEQANLGTII
NLMSVDSFKIADITAYLHFLCAMAPVQLILAVVLLWQVMGLSSIPGLIVMVILLPVNYLFARGFATTSKK
ILSATDKRMNITNEVLQNIRIIKFFAWESRFSTIVDEKRAVELKALRSRYVLWACAVAVWNSVPILITFF
SFLVYTMIEKKPLYPSVAFTAISLFMLLRVPLDQFGDMIAHVQETKVSLDRVEEFLTEAETEKYEQLGTD
NVDEEGNKTIGFRDATFIWGGKNEVNDDGSQAFQLLDLDVKFEIGKLNLISGPTGAGKSSMLMALLGEMT
LVDGRVFCPGGKSREEVRPDPETGLADTIAYAAQSPWLVNANIKDNILFSAPFDEQRYKDVIVACALEHD
LEILDEGDQTLVGEKGISLSGGQKQRISLARALYSNSQHVLLDDCLSAVDSHTAKWIFRNCITGPLMKGR
TCVLVTHNIQLCAPAADFIVVLDNGRITVQGSAKDVITSGALGEDIQKTSSSSPTTSHMPSRVPSSVGEE
SNETAVDNIGGVSAIKPDTDKKKDKKEKKKDAMAEKKAEGSVQWPVLSLYLRSMGPWWFWVIALFVFGIQ
QMSAVVTNFWVREWSNQYNVEGGADASGSFYASSFSLKPQEASSGALSINSAHAAVSSWIQKANSVTLLS
MVAPEVDAVYYITVLALIGIAGAVAAFIRDVWIFYGSLTASRKIHTDLMNSVSKAKLKFFDVTPLGQLMN
RFSKDLEAVDQEIAPIAISVLSCALGIIITIIVISVITPLFLIAGVFITLAFWFVGALYLNTSRDLKRLE
SVQRSPLFQQFGETLTGMTTIRAYGEERRFIRENLAKINTQSRPFIYLWACNRWLAFRCDMLGDLVSFFA
GVFVILSLGKIDPGAAGISLSYAISFTENILWLVRLYAMNEQNMNSVERIKEYLEVEQEADAIIEDNRPP
KGWPSEGSVEFINYTTRYREELDPVLRNVSFKIKPRQKVGIVGRTGAGKSSLALAIFRALEAENGRIVID
GVDIGRIGLQDLRQAITIVPQDPTLFMGTLRSNLDPFHAFTDEEIFDALRRVHLIGSDSPPTTPAPRSSL
LLPDTPTIVAPNDDDDDETVSANGTANKTAISGATTPTLATNKNIFLDLSSQVTESGNNLSQGQRQLLCL
ARAMLRHPNVLVMDEATASIDYATDSKIQKTIRELTSTIITIAHRLQTIVDYDMVLVLDKGEVVEYAHPY
ELLQKEKGSFKAMCETSGEYDLLLKAAKKAWQGGELIDVEEDDDGQTR

>gi|1027066856
MDHNPQLALRLRIEAAFTVVVTILCSVPALRDVIGLNRRATPQLKNGEYKDKDGESTREDVERFSSKVPK
AFVLFFAALGLASSVYISVINTLPGSSGFLRADNWFYTAVWALYGFNAIYIAASRDPVRAYDIGVFLALS
ACILLIVSLDLEYARIVYLVGTSPTLTYVRAAAFASIIGFLFSTVSLPRRPDVYKDGRVVNGVDTVPAIS
SFTFHWARPMSKLARIKKDLDIEDYPALGFANRSEDLSKTWVTYPSQPRLWKAICRVHARNLFIQISLAA
IKGTTGFIPQWFTLRLLETIQGGTVDGHWPVTVWFIVLGLTISIFADGALEAWLYWISTTGLSLAIRSQL
SALIFEKSMRRKNAKSATESENKEKDKDEDKDEDKDKGKGSNVDNENDEEPTESTPLLNGNKSNDDDPKK
KEEKKEEDEVANPLKSKQGIINLIGLDTVRVSFFFTMQFYFTNSAVKLVVSVAFLMYLLGWIPVAAGALA
SLALIPVNNRFSKMYADAQERMMKARDEQLAVVNECLLGARQIKFSALEDGWEKKILKIREKVLSTVWDS
FLADTALLGCWIVTPLVSSATALSAYAIVNNGLTPSVAFVGVAVFRSLEAALNMIPELISEFFDSWISMK
RIEKYLNGPEMTRIVDDGPQVAFENATIAWPVDDEVDEADRFILRNISLEFPTGELSVISDLLAGKVFAP
AAPSLEERFDQNANRGNWIIPSAKAYVAQVPWIENATLRENVLFGLPYDEERYNATIDACALRKDLEILT
DGDETELGTNGVNLSGGQKWRVTLARAIYSRAGILVLDDIFSAVDAHVGRHIYEQCLTGELSRGRTRILV
THHVSLCQPKTKFLVELGDGTVQHAGFVDELKQDGTLDLITKHEEAQAKHEDEEAEDLAEDGDGDGEPLA
KVPSKAKAPRQFIEEEHREKGSVKLNVYKVYIESSGGLFLWVFGISMFLISTALSIGRSYWLKIWTSPAA
TESDHYNEYSAWLEAQSALQTSVEPEKPHSMQFYLGIYVAISVISGIISTFRYYYTFILSIKASKVLFEK
MTFAVLRTPLRWIDTVPVGRVLNRFTGDFNTIDNTLSRNVMSAASAGLNVAAICIATNIGTWYILFPAIM
LVYIAVDLARQYLAAARPSKRLESTNKSPVFELYGSVLSGVSSIRGFGNGAAYIQRMYERLDKHAITSYY
ISVYNRWLNFRMMLLGTVFTGVAATLVLLTDGMTAALAGFTLSFALDFINSMNWVVRSYGNVELDMNAAE
RVIEYMSLETEDLGGEHPPAAWPAEGKVEVEDLVVGYADDLPAVLKGISFKVNAKERVGVVGRTGAGKSS
LTLALFRFLESRSGSIFIDGLDISKLNLTDLRSRLAIIPQDPVLFSGTVRSNLDPFNNYTDAELRDSLER
VHLIGSSTPGTATPSSSANTATGPANANIFENLSSAISEGGGNLSQGQRQLLCLARAIVARPRIMVLDEA
TSAVDMHTDALIQRSIREQFNDSTLIVIAHRLSTIADFDKILVLSDGQVAEFGTPAELWEKEGGVFRRVS
QSHIEDERILFVIFATEKKRRNRGVGDDD

>gi|1027062884
MDPKTCLNDDSLGPNVRGCRDDFDFTLMFERLCFAVIPGSVFIALCLARLAYLYQKPRVVLGTFFQFTKL
AVITVYATLQFSLLILLTVGHGRVDNGLSIAATAVSLAAALFMLALSYAEHSRSPRPSILLNAYVLLTLL
FDIAQTRTSWLVAANLQDAIFARLFTSSVVAKAFLLLLEAQRKSRWVRWDASEHSPEESNGLFGLSVYSW
LNRLFLRGYRTVLSLEDLYPLDPSMGTDTLFPKFQRQIYSPSYRPARFALAKALARALAVPWLLPIAPRV
ALIAFKFMQPLFLERLLGYLQESQATDEPNHNIGYGLIGAALLIYVGMAVFGAFYQYYKFRVLYMVRVCL
ASAIYKKTTEAKLTAGSDGAALTLMSTDVERVVRGFYAIHELWSSMIEVGIGCWLLQRHLGAAFVAPIVT
ILICTLGITWISGYSAKRQREWMGVIQKRVGLTTTAISTMKGLKITGMVGHVADTIQSLRAADIKAGNRW
RIVLLLTAMIAIAPQALSPVFTFAVTSSTLDTTTIYTSMSYLLLLAAPLSMLLQTFPGLVASFTCLTRIQ
SFLEADTRVDYRKFAYPGSGVLKPSGDESSTDSAYERIERADGIAVGILKTSKLATTASEKQEPITEVHN
AAECLETPTLAVRISNGSFGWTAGKMSLSDINATIPASKLTMVVGPVASGKSTFCYALLGEMPYSSGEVT
WTLDEFGSAPKSGRKQGRGCGGGVGFCEQNPFLLNATLKENIIGFSSLDQSKYDAIIDATRLGIDVSQMP
SGHDTRIGSNGIMLSGGQRQRVSLARALYLESNFVVFDDILSGLDNDTETEVFNRVFGPDGILRRRGATV
VLCTHSIRHLPTADHILALSPDGRLIEEGSFQDLMQNQMYIQSLGVEASDSDSSKSGSNIEDEDGGNPKP
SDSSQPMGKKSEKPKVLAHHLDKARQMGDWRVYSHYFGAVSKSMLLVILITGILYGFGDNFSTIWMGYWA
ADTLSRDNSFYIGIFGLLRTSQVIWIGLSGVAILISLVTLTGTALHKNALRTVITAPLSFFTNTDTGIVT
NLFSQDMTLIDGELPYSLLNMSFIPFSLVGVACVIAVATPYLASSYPVLVFILYMLQKFYLRTSRQMRLL
DLEAKSPLYSHFIDTIKGVATIRAFGWSQPNLVRNNGLLNTSQRPAYLLAMIQQWLAVVLQLTVAAIAVI
LVSLATQLSASAGFVGASLVMLINFGETLTYLIITYTMLETSIGAVARLKTFSEVVKPEDLPGEDVKPPE
EWPPRGAIEIRDVSASYDVGRPDLPRTEDDEKSSKVPDTMAIRNLSVSIRPGEKVAVCGRTGSGKSSLFL
VLVRLLDPLPGCAENITIDGLGLHRIDRATLRQRIIAVPQDPVFLPGGNSIRANLDPLGMASDDECLDVL
RIVQLEGFVREAGAAAATPTTEASSARELRDTATAEDLNAEMKAESFSSGQRQLFSLGRAILRRRVRDRR
SGKNGGGGGILLLDEVSSSVDRDTDRAMQDLIKREFASYTVVMVSHRLEMVVEYFDSVVVLDQGTVVETG
RPAELVEVEGSRFRDLWLLAKH

>gi|1026959433
MPAGIPRLGRTFLACFSRQTAPEYIPESATFGDGCPGIIAYVPVWLALLVFVGRYSLQPLWKRRPIYLRG
FATEEDELGLKHGRLPPSTGTNARQDRHSGVQAGDTDTDVEATASGSAVEIAVDEPAEGAVESDSDNATD
SSASSTIVGFGRRNSVVDSRPVSIGGGLATLVVRSWHLMAITLFLLSVAGVATSLILTFAAGHGRLYLTP
VVPCVSTVPPSFISAILLAIDRPRSLPSSVLFIYTSTLFVQIALLFGVPGLSEWPLNLTWLAEMSVTSLS
IGIMMAMPMRDPRLGLGRGDDRIAGIFETPSIKSRSPEDNLNMYQWMTVNWMAPVISLGATRQLQDEDVW
HLPFEFQHARLYRLFHDVKGSVTARIIKVNTPDLIITSLLGILDSMLSMLPIILLKLLLASMEGPQASVR
VASVYAVFICITNIARAQAGVFSLWFTRRCYERSRGELITMIYEKTLRRKAFTFPGLTEADKGKKGGKGR
RRRDSAVVRPRILTAHGGGGGGGGGGGRSGGARGPGGGGGMTEIANSVASGSAPASTGKILNLMRNDVYE
VAQRFWEFPTLFTKPLNFVLSIFLLWNVLGAASLLGILVIVAAQIINVYVVKVLVHWELARRAVTDTKLQ
[truncated: 2,301,682 more chars]
