# Supplementary material for: EffHunter: A Tool for Prediction of Effector Protein Candidates in Fungal Proteomic Databases
Source: Biomolecules. 2020 May 4;10(5):712. doi: 10.3390/biom10050712 (PMC7277995; doi:10.3390/biom10050712)
Supplement: Supplementary file 1 [file biomolecules-10-00712-s001.zip › Supplementay_biomolecules-704054_R/Table S1.xlsx]

## Sheet: Suppl_S1
Table S1. Analysis of the PHI-Database.
PHI Database: Features in the database
Total proteins	>400aas	<4 cysteine residues	Signal peptide	Transmembrane domains	Effector prediction	Proteins annotated as effector
5534	3093(44%)	2260(40%)	797 (14%)	1020(18%)	63(1%)	16(0.2%)
The number in each prediction is respect to the total proteome in the PHI Database
