# Supplementary material for: EffHunter: A Tool for Prediction of Effector Protein Candidates in Fungal Proteomic Databases
Source: Biomolecules. 2020 May 4;10(5):712. doi: 10.3390/biom10050712 (PMC7277995; doi:10.3390/biom10050712)
Supplement: Supplementary file 1 [file biomolecules-10-00712-s001.zip › Supplementay_biomolecules-704054_R/Table S2.xlsx]

## Sheet: Suppl_S2
Table S2. Description of proteomes analyzed by EffHunter.
Ecology	Specie	Genome URL	Genome size(Mpb)	Sequencing coverage	No. of Proteins	No. of Effector
Anaerobic fungi	Anaeromyces robustus	https://mycocosm.jgi.doe.gov/Anasp1/Anasp1.home.html	71.69	20x	12832	283
	Piromyces finnis	https://mycocosm.jgi.doe.gov/Pirfi3/Pirfi3.home.html	56.46	ns	10992	164
Brown rot	Coniophora puteana	https://mycocosm.jgi.doe.gov/Conpu1/Conpu1.home.html	42.97	49.54x	13761	235
	Heliocybe sulcata	https://mycocosm.jgi.doe.gov/Helsul1/Helsul1.home.html	31.95	82.2x	12570	167
Ectomycorrhiza	Amanita muscaria	https://mycocosm.jgi.doe.gov/Amamu1/Amamu1.home.html	40.7	125.7x	18153	123
	Hebeloma cylindrosporum	https://mycocosm.jgi.doe.gov/Hebcy2/Hebcy2.home.html	38.23	125.7x	15382	140
	Laccaria amethystina	https://mycocosm.jgi.doe.gov/Lacam2/Lacam2.home.html	52.58	156.5x	17553	170
	Paxillus adelphus	https://mycocosm.jgi.doe.gov/Paxru2/Paxru2.home.html	64.46	79.7x	18999	151
	Paxillus involutus	https://mycocosm.jgi.doe.gov/Paxin1/Paxin1.home.html	58.3	36.20x	17968	146
	Piloderma croceum	https://mycocosm.jgi.doe.gov/Pilcr1/Pilcr1.home.html	59.33	102.8x	21583	155
	Pisolithus microcarpus	https://mycocosm.jgi.doe.gov/Pismi1/Pismi1.home.html	53.03	87.1x	21064	94
	Pisolithus tinctorius	https://mycocosm.jgi.doe.gov/Pisti1/Pisti1.home.html	71.01	74x	22701	130
	Russula brevipes	https://mycocosm.jgi.doe.gov/Rusbre1/Rusbre1.home.html	48.53	68.25x	14000	137
	Scleroderma citrinum	https://mycocosm.jgi.doe.gov/Sclci1/Sclci1.home.html	56.14x	80.7x	21012	127
	Sebacina vermifera	https://mycocosm.jgi.doe.gov/Sebve1/Sebve1.home.html	38.09	117.2x	15312	185
	Suillus luteus	https://mycocosm.jgi.doe.gov/Suilu4/Suilu4.home.html	44.49	80.09x	16588	121
Entomopathogen	Beauveria bassiana	https://mycocosm.jgi.doe.gov/Beaba1/Beaba1.home.html	33.69	28x	10364	338
	Metarhizium acridum	https://mycocosm.jgi.doe.gov/Metac1/Metac1.home.html	39.42	113x	9849	253
	Metarhizium anisopliae	https://fungi.ensembl.org/Metarhizium_anisopliae_arsef_23_gca_000187425/Info/Index	41.65	100x	11688	424
	Metarhizium brunneum	https://fungi.ensembl.org/Metarhizium_brunneum_arsef_3297_gca_000814965/Info/Index	37.06	80.13x	10689	362
	Metarhizium robertsi	https://fungi.ensembl.org/Metarhizium_robertsii_gca_000591435/Info/Index	40.31	147.33x	12384	499
Human pathogen	Candida albicans	https://mycocosm.jgi.doe.gov/Canalb1/Canalb1.home.html	14.28	700x	6040	59
	Cryptococcus neoformans var neoformans	https://mycocosm.jgi.doe.gov/Cryne_JEC21_1/Cryne_JEC21_1.home.html	19.05	1x	6475	42
	Cryptococcus neoformans var. grubii	https://mycocosm.jgi.doe.gov/Cryne_H99_1/Cryne_H99_1.home.html	19	2x	6967	48
	Exophiala dermatitidis	https://mycocosm.jgi.doe.gov/Exode1/Exode1.home.html	26.35	ns	9562	107
	Exophiala xenobiotica	https://mycocosm.jgi.doe.gov/Exoxe1/Exoxe1.home.html	31.41	ns	13187	125
Mycoparasite	Dimargaris cristalligena	https://mycocosm.jgi.doe.gov/DimcrSC1/DimcrSC1.home.html	30.78	1x	7456	142
	Tremella mesenterica	https://mycocosm.jgi.doe.gov/Treme1/Treme1.home.html	28.6	7.44x	8313	78
	Trichoderma atroviride	https://mycocosm.jgi.doe.gov/Triat2/Triat2.home.html	36.1	8.26x	11863	276
	Trichoderma harzianum	https://mycocosm.jgi.doe.gov/Triha1/Triha1.home.html	40.98	120x	14095	307
	Trichoderma longibrachiatum	https://mycocosm.jgi.doe.gov/Trilo3/Trilo3.home.html	32.24	104x	10938	207
	Trichoderma reesei	https://mycocosm.jgi.doe.gov/Trire2/Trire2.home.html	34.1	ns	9143	189
	Trichoderma virens	https://mycocosm.jgi.doe.gov/TriviGv29_8_2/TriviGv29_8_2.home.html	39	8.05x	12427	180
Opportunistic pathogen	Aspergillus fijiensis	https://mycocosm.jgi.doe.gov/Aspfij1/Aspfij1.home.html	36.51	93.2x	12019	219
	Aspergillus fumigatus	https://mycocosm.jgi.doe.gov/Aspfu1/Aspfu1.home.html	29.39	1x	9781	206
	Aspergillus sclerotiorum	https://mycocosm.jgi.doe.gov/Aspsc1/Aspsc1.home.html	37.97	68.2x	12620	208
Plant pathogen	Alternaria alternata	https://mycocosm.jgi.doe.gov/Altalt1/Altalt1.home.html	33.44	206.13x	13086	181
	Alternaria brassicicola	https://mycocosm.jgi.doe.gov/Altbr1/Altbr1.home.html	31.03	120x	10688	227
	Blumeria graminis f. sp. hordei	https://mycocosm.jgi.doe.gov/Blugr2/Blugr2.home.html	124.49	25x	7118	255
	Blumeria graminis f. sp. tritici	https://mycocosm.jgi.doe.gov/Blugra1/Blugra1.home.html	158.94	13x	6525	161
	Botrytis cinerea	https://mycocosm.jgi.doe.gov/Botci1/Botci1.home.html	42.66	9.1x	16447	238
	Cercospora zeae-maydis	https://mycocosm.jgi.doe.gov/Cerzm1/Cerzm1.home.html	46.61	39.29x	12020	266
	Cladosporium fulvum	https://mycocosm.jgi.doe.gov/Clafu1/Clafu1.home.html	61.11	ns	14127	342
	Colletotrichum graminicola	https://mycocosm.jgi.doe.gov/Colgr1/Colgr1.home.html	51.6	9x	12006	364
	Colletotrichum higginsianum	https://mycocosm.jgi.doe.gov/Colhig2/Colhig2.home.html	50.72	133x	14651	538
	Dothistroma septosporum	https://mycocosm.jgi.doe.gov/Dotse1/Dotse1.home.html	30.21	34.28x	12580	229
	Fusarium graminearum	https://mycocosm.jgi.doe.gov/Fusgr1/Fusgr1.home.html	36.45	ns	13322	397
	Fusarium oxysporum	https://mycocosm.jgi.doe.gov/Fusoxys1/Fusoxys1.home.html	55.72	186.1x	17726	474
	Fusarium oxysporum f. sp. Cubense	https://fungi.ensembl.org/Fusarium_oxysporum_f_sp_cubense_tropical_race_4_54006_gca_000260195/Info/Index	46	ns	16634	457
	Fusarium oxysporum f. sp. lycopersici	https://mycocosm.jgi.doe.gov/Fusox2/Fusox2.home.html	61.36	ns	27347	581
	Fusarium pseudograminearum	https://mycocosm.jgi.doe.gov/Fusps1/Fusps1.home.html	36.33	180x	12395	383
	Laccaria bicolor	https://mycocosm.jgi.doe.gov/Lacbi2/Lacbi2.home.html	60.71	9.88x	23132	296
	Leptosphaeria maculans	https://mycocosm.jgi.doe.gov/Lepmu1/Lepmu1.home.html	44.89	8.31	12469	290
	Macrophomina phaseolina	https://mycocosm.jgi.doe.gov/Macph1/Macph1.home.html	48.88	66x	13806	351
	Magnaporthe oryzae	https://mycocosm.jgi.doe.gov/Magor1/Magor1.home.html	41.7	ns	11054	486
	Melampsora larici-populina	https://mycocosm.jgi.doe.gov/Mellp2_3/Mellp2_3.home.html	109.88	7.47x	19550	603
	Melampsora lini	https://mycocosm.jgi.doe.gov/Melli1/Melli1.home.html	189.52	1x	16335	175
	Mycosphaerella graminicola	https://mycocosm.jgi.doe.gov/Mycgr3/Mycgr3.home.html	39.7	8.9x	10933	286
	Penicillium digitatum	https://mycocosm.jgi.doe.gov/Pendi1/Pendi1.home.html	25.96	83x	9118	114
	Penicillium expansum	https://mycocosm.jgi.doe.gov/Penexp1/Penexp1.home.html	32.07	ns	11023	195
	Phytophthora capsici	https://mycocosm.jgi.doe.gov/Phyca11/Phyca11.home.html	107.8	20x	17414	54
	Phytophthora infestans	https://mycocosm.jgi.doe.gov/Phyinf1/Phyinf1.home.html	228.54	7.6x	17797	355
	Phytophthora ramorum	https://mycocosm.jgi.doe.gov/Phyra1_1/Phyra1_1.home.html	65	7x	15743	371
	Phytophthora sojae	https://mycocosm.jgi.doe.gov/Physo3/Physo3.home.html	82	8x	26584	592
	Pseudocercospora fijiensis	https://mycocosm.jgi.doe.gov/Mycfi2/Mycfi2.home.html	74.1	7.11x	13107	240
	Puccinia graminis f. sp. tritici	https://mycocosm.jgi.doe.gov/Pucgr2/Pucgr2.home.html	88.64	ns	15979	659
	Puccinia striiformis f. sp. tritici	https://mycocosm.jgi.doe.gov/Pucst1/Pucst1.home.html	64.78	50X	18021	443
	Pyrenophora tritici-repentis	https://mycocosm.jgi.doe.gov/Pyrtr1/Pyrtr1.home.html	37.84	98x	12141	322
	Rhizoctonia solani	https://mycocosm.jgi.doe.gov/Rhiso1/Rhiso1.home.html	47.66	25x	15157	374
	Sclerotinia sclerotiorum	https://mycocosm.jgi.doe.gov/Sclsc1/Sclsc1.home.html	38.33	ns	14503	219
	Septoria musiva	https://mycocosm.jgi.doe.gov/Sepmu1/Sepmu1.home.html	29.35	35x	10233	237
	Stagonospora nodorum	https://mycocosm.jgi.doe.gov/Stano2/Stano2.home.html	37.21	ns	12380	313
	Ustilago maydis	https://mycocosm.jgi.doe.gov/Ustma2_2/Ustma2_2.home.html	19.66	10x	6785	113
	Verticillium dahliae	https://mycocosm.jgi.doe.gov/Verda1/Verda1.home.html	33.83	7x	10535	92
	Zymoseptoria brevis	https://mycocosm.jgi.doe.gov/Zymbr1/Zymbr1.home.html	31.91	260x	10566	255
	Zymoseptoria pseudotritici	https://mycocosm.jgi.doe.gov/Zymps1/Zymps1.home.html	32.66	1x	11044	345
Saprotroph	Aspergillus brasiliensis	https://mycocosm.jgi.doe.gov/Aspbr1/Aspbr1.home.html	35.81	156.8x	13000	209
	Aspergillus nidulans	https://mycocosm.jgi.doe.gov/Aspnid1/Aspnid1.home.html	30.48	1x	10680	243
	Aspergillus niger	https://mycocosm.jgi.doe.gov/Aspni_DSM_1/Aspni_DSM_1.home.html	33.98	7.5x	14097	249
	Aspergillus oryzae	https://mycocosm.jgi.doe.gov/Aspor1/Aspor1.home.html	37.88	1x	12030	273
	Auricularia subglabra	https://mycocosm.jgi.doe.gov/Aurde3_1/Aurde3_1.home.html	76.85	95.8	25459	708
	Basidiobolus meristosporus	https://mycocosm.jgi.doe.gov/Basme2finSC/Basme2finSC.home.html	89.49	ns	16111	519
	Batrachochytrium dendrobatidis	https://mycocosm.jgi.doe.gov/Batde5/Batde5.home.html	24.3	74x	8732	175
	Coprinopsis cinerea	https://mycocosm.jgi.doe.gov/Copci_AmutBmut1/Copci_AmutBmut1.home.html	34.12	141.1x	22271	572
	Hysterium pulicare	https://mycocosm.jgi.doe.gov/Hyspu1_1/Hyspu1_1.home.html	38.43	ns	12352	296
	Neurospora crassa	https://mycocosm.jgi.doe.gov/Neucr2/Neucr2.home.html	41.04	20x	10785	243
	Stereum hirsutum	https://mycocosm.jgi.doe.gov/Stehi1/Stehi1.home.html	46.51	44.77x	14072	242
	Wolfiporia cocos	https://mycocosm.jgi.doe.gov/Wolco1/Wolco1.home.html	50.48	40.48x	12746	119
	Yarrowia lipolytica	https://mycocosm.jgi.doe.gov/Yarli1/Yarli1.home.html	20.5	ns	6447	78
White root	Dacryopinax primogenitus	https://mycocosm.jgi.doe.gov/Dacsp1/Dacsp1.home.html	29.5	43.19x	10242	139
	Dichomitus squalens	https://mycocosm.jgi.doe.gov/Dicsq1/Dicsq1.home.html	42.75	50.63	12290	186
Yeast	Capronia coronata	https://mycocosm.jgi.doe.gov/Capcor1/Capcor1.home.html	25.81	ns	9231	80
	Pichia pastoris	https://mycocosm.jgi.doe.gov/Picpa1/Picpa1.home.html	9.22	1x	5040	32
	Saccharomyces cerevisiae	https://mycocosm.jgi.doe.gov/SacceYB210_1/SacceYB210_1.home.html	11.8	60.7x	5994	26
	Scheffersomyces stipitis	https://mycocosm.jgi.doe.gov/Picst3/Picst3.home.html	15.4	ns	5841	51
