# Supplementary material for: EffHunter: A Tool for Prediction of Effector Protein Candidates in Fungal Proteomic Databases
Source: Biomolecules. 2020 May 4;10(5):712. doi: 10.3390/biom10050712 (PMC7277995; doi:10.3390/biom10050712)
Supplement: Supplementary file 1 [file biomolecules-10-00712-s001.zip › Supplementay_biomolecules-704054_R/Table S3.xlsx]

## Sheet: Suppl_S3
Table S3. List of phytopathogens classified according to their lifestyle
Specie	Lifestyle	Genome (Mpb)	Coverage	Total proteome	Effectors
Blumeria graminis f. sp. Hordei	biotrophic	124.49	25x	7118	255
Blumeria graminis f. sp. tritici	biotrophic	158.94	13x	6525	161
Cladosporium fulvum	biotrophic	61.11	-	14127	342
Melampsora larici-populina	biotrophic	109.88	7.47x	19550	603
Melampsora lini	biotrophic	189.52	1x	16335	175
Puccinia graminis f. sp. Tritici	biotrophic	88.64	-	15979	659
Puccinia striiformis f. sp. tritici	biotrophic	64.78	50X	18021	443
Ustilago maydis	biotrophic	19.66	10x	6785	113
Colletotrichum graminicola	hemibiotrophic	51.6	9x	12006	364
Colletotrichum higginsianum	hemibiotrophic	50.72	133x	14651	538
Dothistroma septosporum	hemibiotrophic	30.21	34.28x	12580	229
Fusarium graminearum	hemibiotrophic	36.45	-	13322	397
Fusarium oxysporum	hemibiotrophic	55.72	186.1x	17726	474
Fusarium oxysporum f. sp. cubense	hemibiotrophic	46	-	16634	457
Fusarium oxysporum f. sp. lycopersici	hemibiotrophic	61.36	-	27347	581
Fusarium pseudograminearum	hemibiotrophic	36.33	180x	12395	383
Leptosphaeria maculans	hemibiotrophic	44.89	8.31	12469	290
Magnaporthe oryzae	hemibiotrophic	41.7	-	11054	486
Mycosphaerella graminicola	hemibiotrophic	39.7	8.9x	10933	286
Phytophthora capsici	hemibiotrophic	107.8	20x	17414	54
Phytophthora infestans	hemibiotrophic	228.54	7.6x	17797	355
Phytophthora ramorum	hemibiotrophic	65	7x	15743	371
Phytophthora sojae	hemibiotrophic	82	8x	26584	592
Pseudocercospora fijiensis	hemibiotrophic	74.1	7.11x	13107	240
Septoria musiva	hemibiotrophic	29.35	35x	10233	237
Verticillium dahliae	hemibiotrophic	33.83	7x	10535	92
Zymoseptoria brevis	hemibiotrophic	31.91	260x	10566	255
Zymoseptoria pseudotritici	hemibiotrophic	32.66	1x	11044	345
Alternaria alternata	necrotrophic	33.44	206.13x	13086	181
Alternaria brassicicola	necrotrophic	31.03	120x	10688	227
Botrytis cinerea	necrotrophic	42.66	9.1x	16447	238
Cercospora zeae-maydis	necrotrophic	46.61	39.29x	12020	266
Macrophomina phaseolina	necrotrophic	48.88	66x	13806	351
Penicillium digitatum	necrotrophic	25.96	83x	9118	114
Penicillium expansum	necrotrophic	32.07	-	11023	195
Pyrenophora tritici-repentis	necrotrophic	37.84	98x	12141	322
Rhizoctonia solani	necrotrophic	47.66	25x	15157	374
Sclerotinia sclerotiorum	necrotrophic	38.33	-	14503	219
Stagonospora nodorum	necrotrophic	37.21	-	12380	313
