# Supplementary material for: EffHunter: A Tool for Prediction of Effector Protein Candidates in Fungal Proteomic Databases
Source: Biomolecules. 2020 May 4;10(5):712. doi: 10.3390/biom10050712 (PMC7277995; doi:10.3390/biom10050712)
Supplement: Supplementary file 1 [file biomolecules-10-00712-s001.zip › Supplementay_biomolecules-704054_R/Table S4.xlsx]

## Sheet: Suppl_S4
Table S4. List of all fungi and oomycetes species classified according to their lifestyle
Species	Lifestyle	Genome size(Mpb)	Coverage	Total proteins	SSP
Anaeromyces robustus	anaerobic fungi	71.69	20x	12832	283
Piromyces finnis	anaerobic fungi	56.46	-	10992	164
Blumeria graminis f. sp. Hordei	biotrophic	124.49	25x	7118	255
Blumeria graminis f. sp. tritici	biotrophic	158.94	13x	6525	161
Cladosporium fulvum	biotrophic	61.11	-	14127	342
Laccaria bicolor	biotrophic	60.71	9.88x	23132	296
Melampsora larici-populina	biotrophic	109.88	7.47x	19550	603
Melampsora lini	biotrophic	189.52	1x	16335	175
Puccinia graminis f. sp. Tritici	biotrophic	88.64	-	15979	659
Puccinia striiformis f. sp. tritici	biotrophic	64.78	50X	18021	443
Ustilago maydis	biotrophic	19.66	10x	6785	113
Coniophora puteana	brown rot	42.97	49.54x	13761	235
Heliocybe sulcata	brown rot	31.95	82.2x	12570	167
Hebeloma cylindrosporum	ectomycorrhiza	38.23	125.7x	15382	140
Laccaria amethystina	ectomycorrhiza	52.58	156.5x	17553	170
Paxillus adelphus	ectomycorrhiza	64.46	79.7x	18999	151
Paxillus involutus	ectomycorrhiza	58.3	36.20x	17968	146
Piloderma croceum	ectomycorrhiza	59.33	102.8x	21583	155
Pisolithus microcarpus	ectomycorrhiza	53.03	87.1x	21064	94
Pisolithus tinctorius	ectomycorrhiza	71.01	74x	22701	130
Russula brevipes	ectomycorrhiza	48.53	68.25x	14000	137
Scleroderma citrinum	ectomycorrhiza	56.14x	80.7x	21012	127
Suillus luteus	ectomycorrhiza	44.49	80.09x	16588	121
Beauveria bassiana	entomopathogen	33.69	28x	10364	338
Metarhizium acridum	entomopathogen	39.42	113x	9849	253
Metarhizium anisopliae	entomopathogen	41.65	100x	11688	424
Metarhizium brunneum	entomopathogen	37.06	80.13x	10689	362
Metarhizium robertsi	entomopathogen	40.31	147.33x	12384	499
Colletotrichum graminicola	hemibiotrophic	51.6	9x	12006	364
Colletotrichum higginsianum	hemibiotrophic	50.72	133x	14651	538
Dothistroma septosporum	hemibiotrophic	30.21	34.28x	12580	229
Fusarium graminearum	hemibiotrophic	36.45	-	13322	397
Fusarium oxysporum	hemibiotrophic	55.72	186.1x	17726	474
Fusarium oxysporum f. sp. cubense	hemibiotrophic	46	-	16634	457
Fusarium oxysporum f. sp. lycopersici	hemibiotrophic	61.36	-	27347	581
Fusarium pseudograminearum	hemibiotrophic	36.33	180x	12395	383
Leptosphaeria maculans	hemibiotrophic	44.89	8.31	12469	290
Magnaporthe oryzae	hemibiotrophic	41.7	-	11054	486
Mycosphaerella graminicola	hemibiotrophic	39.7	8.9x	10933	286
Phytophthora capsici	hemibiotrophic	107.8	20x	17414	54
Phytophthora infestans	hemibiotrophic	228.54	7.6x	17797	355
Phytophthora ramorum	hemibiotrophic	65	7x	15743	371
Phytophthora sojae	hemibiotrophic	82	8x	26584	592
Pseudocercospora fijiensis	hemibiotrophic	74.1	7.11x	13107	240
Septoria musiva	hemibiotrophic	29.35	35x	10233	237
Verticillium dahliae	hemibiotrophic	33.83	7x	10535	92
Zymoseptoria brevis	hemibiotrophic	31.91	260x	10566	255
Zymoseptoria pseudotritici	hemibiotrophic	32.66	1x	11044	345
Candida albicans	human pathogen	14.28	700x	6040	59
Cryptococcus neoformans var neoformans	human pathogen	19.05	1x	6475	42
Cryptococcus neoformans var. grubii	human pathogen	19	2x	6967	48
Exophiala dermatitidis	human pathogen	26.35	-	9562	107
Exophiala xenobiotica	human pathogen	31.41	-	13187	125
Dimargaris cristalligena	mycoparasitic	30.78	1x	7456	142
Tremella mesenterica	mycoparasitic	28.6	7.44x	8313	78
Trichoderma atroviride	mycoparasitic	36.1	8.26x	11863	276
Trichoderma harzianum	mycoparasitic	40.98	120x	14095	307
Trichoderma longibrachiatum	mycoparasitic	32.24	104x	10938	207
Trichoderma reesei	mycoparasitic	34.1	-	9143	189
Trichoderma virens	mycoparasitic	39	8.05x	12427	180
Amanita muscaria Koide	mycorrhizal	40.7	125.7x	18153	123
Sebacina vermifera	mycorrhizal	38.09	117.2x	15312	185
Alternaria alternata	necrotrophic	33.44	206.13x	13086	181
Alternaria brassicicola	necrotrophic	31.03	120x	10688	227
Botrytis cinerea	necrotrophic	42.66	9.1x	16447	238
Cercospora zeae-maydis	necrotrophic	46.61	39.29x	12020	266
Macrophomina phaseolina	necrotrophic	48.88	66x	13806	351
Penicillium digitatum	necrotrophic	25.96	83x	9118	114
Penicillium expansum	necrotrophic	32.07	-	11023	195
Pyrenophora tritici-repentis	necrotrophic	37.84	98x	12141	322
Rhizoctonia solani	necrotrophic	47.66	25x	15157	374
Sclerotinia sclerotiorum	necrotrophic	38.33	-	14503	219
Stagonospora nodorum	necrotrophic	37.21	-	12380	313
Aspergillus fijiensis	opportunistic	36.51	93.2x	12019	219
Aspergillus fumigatus	opportunistic	29.39	1x	9781	206
Aspergillus sclerotiorum	opportunistic	37.97	68.2x	12620	208
Aspergillus brasiliensis	saprotrophic	35.81	156.8x	13000	209
Aspergillus nidulans	saprotrophic	30.48	1x	10680	243
Aspergillus niger	saprotrophic	33.98	7.5x	14097	249
Aspergillus oryzae	saprotrophic	37.88	1x	12030	273
Auricularia subglabra	saprotrophic	76.85	95.8	25459	708
Basidiobolus meristosporus	saprotrophic	89.49	-	16111	519
Batrachochytrium dendrobatidis	saprotrophic	24.3	74x	8732	175
Coprinopsis cinerea	saprotrophic	34.12	141.1x	22271	572
Hysterium pulicare	saprotrophic	38.43	-	12352	296
Neurospora crassa	saprotrophic	41.04	20x	10785	243
Stereum hirsutum	saprotrophic	46.51	44.77x	14072	242
Wolfiporia cocos	saprotrophic	50.48	40.48x	12746	119
Yarrowia lipolytica	saprotrophic	20.5	-	6447	78
Dacryopinax primogenitus	white root	29.5	43.19x	10242	139
Dichomitus squalens	white root	42.75	50.63	12290	186
Capronia coronata	yeast	25.81	-	9231	80
Pichia pastoris	Yeast	9.22	1x	5040	32
Saccharomyces cerevisiae	Yeast	11.8	60.7x	5994	26
Scheffersomyces stipitis	Yeast	15.4	-	5841	51
